# Supplementary material for: Xylem Sap Proteomics Reveals Distinct Differences Between R Gene- and Endophyte-Mediated Resistance Against Fusarium Wilt Disease in Tomato
Source: Front Microbiol. 2018 Dec 4;9:2977. doi: 10.3389/fmicb.2018.02977 (PMC6288350; doi:10.3389/fmicb.2018.02977)
Supplement: TABLE S1 — Tomato proteins identified and label-free quantified in Bioassay 1. Samples labeled as ‘Mock’ for the water control, and ‘Endo,’ ‘Coinoc’ and ‘Patho’ for Fo47-inoculated, Fo47:Fol007-coinoculated and Fol007-inoculated C32 susceptible tomato plants. DAPs are marked with +. LFQ values are represented in Log10 scale. Sequence coverage (%), molecular weight (KDa), GO description and SecretomeP and ApoplastP outputs are provided for all proteins. [file Table_1.XLSX]

## Sheet: Bioassay 1
LFQ intensity FR13_Mock_XS2	LFQ intensity FR14_Mock_XS3	LFQ intensity FR15_Mock_XS4	LFQ intensity FR16_Fo47_XS1	LFQ intensity FR17_Fo47_XS2	LFQ intensity FR18_Fo47_XS3	LFQ intensity FR19_Fo47_XS4	LFQ intensity FR20_Coinoc_XS1	LFQ intensity FR21_Coinoc_XS2	LFQ intensity FR22_Coinoc_XS3	LFQ intensity FR23_Coinoc_XS4	LFQ intensity FR24_Fol007_XS1	LFQ intensity FR25_Fol007_XS2	LFQ intensity FR26_Fol007_XS3	LFQ intensity FR27_Fol007_XS4	Only identified by site	Reverse	Potential contaminant	FilterRows	Student's T-test Significant Coinoc_Patho	Student's T-test significant___	Student's T-test Significant Coinoc_Endo	Student's T-test significant____	Student's T-test Significant Endo_Mock2	Student's T-test significant_Endo_Mock2	Student's T-test Significant Coinoc_Mock_2	Student's T-test significant______Coinoc_Mock_2	Student's T-test Significant Patho_Mock2	Student's T-test significant_Patho_Mock2	id	Number of proteins	Peptides	Unique peptides	Score	Intensity	Sequence coverage	Mol weight kDa	Sequence length	Q value	iBAQ	iBAQ FR13_Mock_XS2	iBAQ FR14_Mock_XS3	iBAQ FR15_Mock_XS4	iBAQ FR16_Fo47_XS1	iBAQ FR17_Fo47_XS2	iBAQ FR18_Fo47_XS3	iBAQ FR19_Fo47_XS4	iBAQ FR20_Coinoc_XS1	iBAQ FR21_Coinoc_XS2	iBAQ FR22_Coinoc_XS3
#!{Type}E	E	E	E	E	E	E	E	E	E	E	E	E	E	E	C	C	C	C	C	C	C	C							N	N	N	N	N	N	N	N	N	N	N	N	N	N	N	N	N	N	N	N	N
Mock	Mock	Mock	Endo	Endo	Endo	Endo	Coinoc	Coinoc	Coinoc	Coinoc	Patho	Patho	Patho	Patho
7.70365	7.40197	7.73971	7.69596	7.48609	7.54168	7.96403	7.65967	7.7611	7.55884	7.78567	7.24721	7.69752	7.52988	7.64755															1	1	8	8	53.377	26328000000	37.2	28.311	261	0	9.30649	7.74486	8.11281	8.46808	8.23875	8.17094	8.06945	8.27894	8.31597	8.31294	8.24132
5.59957	5.00238	6.11942	5.11505	5.05839	5.98667	6.16176	5.35309	6.18517	6.34394	6.09223	5.88919	3.9	5.62557	6.73346															2	4	10	10	37.351	489080000	18.3	56.957	503	0	7.30916	5.44461	5.56011	6.58732	5.54816	5.42991	6.21935	6.36496	5.71248	6.41308	6.64728
3.9	4.1048	5.14532	5.15088	5.33742	4.45779	5.11968	5.53788	5.2573	5.52564	5.63741	3.9	3.9	3.9	3.9					+	Coinoc_Patho									5	1	2	2	11.393	97020000	4.8	50.921	459	0	6.68583	NaN	4.44634	5.58123	5.34976	5.7161	4.82079	5.16569	6.08357	5.63571	5.95985
6.34897	6.02206	6.09191	5.95617	5.8074	5.96151	5.95935	6.1123	6.06326	5.83544	6.01009	5.96087	5.9356	6.0484	6.03973															6	1	5	5	26.278	492790000	14.7	42.587	394	0	7.29473	5.9763	6.31226	6.4962	6.10639	6.09499	6.14817	6.1025	6.36133	6.27552	6.19794
6.37488	6.78367	6.78109	6.73044	6.67607	6.92132	6.7578	6.60906	6.69464	6.72531	6.8397	6.26538	6.04891	6.17961	3.9					+	Coinoc_Patho									18	1	11	11	66.67	3010000000	23.7	64.023	575	0	8.11684	6.53531	7.22477	7.21197	7.03125	6.96358	7.12616	6.91472	7.02255	6.94257	7.1312
7.14832	7.23568	5.15494	5.29807	6.97026	6.91346	5.21848	6.62432	6.49835	6.81529	5.35324	6.54188	6.07526	7.34565	6.57547															19	1	21	21	105.98	2826700000	22.6	116.48	1028	0	7.71888	6.56386	7.25423	5.3142	5.20162	6.89894	6.79408	5.03007	6.53409	6.35689	6.80545
7.86644	7.82811	7.8872	7.8768	7.93495	7.74001	7.80695	7.82891	7.75288	7.66398	7.8941	7.03024	7.02502	7.22745	7.04009					+	Coinoc_Patho									20	2	31	30	323.31	32225000000	52.1	93.212	852	0	8.89541	7.36644	7.94444	8.04387	7.83665	7.98345	7.75298	7.66148	7.9044	7.77229	7.7607
4.54249	4.77343	5.51929	5.15993	5.21704	5.03515	5.69404	4.69403	4.71473	4.71701	5.03399	3.9	3.9	3.9	3.9					+	Coinoc_Patho							+	Patho_Mock	21	1	3	3	11.907	69974000	4	111.15	1016	0	6.22167	4.05542	4.95048	5.53246	5.3255	5.50539	5.21661	5.34345	4.72161	4.71529	4.83838
7.53417	7.37889	6.6949	7.23236	7.26578	7.3656	7.11083	7.1919	7.2072	7.14026	6.99183	7.16965	6.93353	7.27319	7.05053															22	2	24	24	92.402	7153800000	31.8	85.487	777	0	8.1733	7.08771	7.40985	6.67686	7.04879	7.29403	7.23832	6.78422	7.16444	7.0571	7.05142
3.9	6.19827	6.42539	6.14198	6.26951	6.39113	6.13405	5.59931	5.46171	5.84684	6.05081	3.9	3.9	5.95835	3.9					+	Coinoc_Patho									27	1	5	5	26.997	807740000	25.1	35.818	327	0	7.76115	4.63266	6.88975	7.20238	6.64166	6.96471	6.86782	6.44408	6.25152	5.99774	6.49428
6.82277	7.06848	7.0202	6.92902	7.13944	7.41939	7.08828	6.54045	6.24172	6.39995	6.68125	5.93719	5.90695	6.357	6.01477													+	Patho_Mock	28	1	6	6	132.8	5178100000	26.8	34.954	325	0	8.75993	7.12172	7.94645	7.89323	7.59875	7.97787	8.14107	7.67848	7.33325	6.99454	7.23618
6.83857	7.19413	6.91512	7.43049	7.79233	7.65923	7.50007	6.59689	6.55376	6.39808	6.58592	5.97336	3.9	6.06599	5.88741					+	Coinoc_Patho	+	Coinoc_Endo					+	Patho_Mock	29	1	8	8	69.904	9185800000	25.8	36.215	330	0	8.759	7.04724	7.74317	7.47467	7.75449	8.30809	8.06051	7.69259	7.0619	7.00881	7.15721
3.9	6.16038	6.22342	5.70158	5.91011	5.75408	6.1181	5.73106	5.67047	5.95586	5.89666	5.57151	5.55979	5.8782	3.9															30	1	3	3	10.899	456880000	17	17.537	159	0	7.81471	6.1271	6.89326	7.2093	6.53864	6.76901	6.53993	6.86412	6.56314	6.41251	6.7784
4.38595	4.96905	5.33548	4.68178	4.99045	5.22497	4.89803	6.03205	5.82789	6.10363	5.98352	7.47748	7.26117	7.09121	6.58787					+	Coinoc_Patho	+	Coinoc_Endo					+	Patho_Mock	32	3	8	8	28.126	564820000	27.7	37.571	336	0	7.57582	4.88242	5.74256	4.79704	5.49425	5.85715	6.047	5.58469	6.69948	6.50733	6.76348
3.9	3.9	4.88534	3.9	5.06442	3.9	3.9	5.26413	5.00604	5.00685	3.9	3.9	3.9	3.9	3.9					+	Coinoc_Patho									33	1	14	2	73.049	32780000	20.6	90.656	817	0	5.89236	NaN	NaN	4.98073	4.08927	5.26766	3.96296	3.81317	5.30961	5.06819	5.0707
5.45088	5.90303	4.72779	4.97781	5.14164	5.53772	4.62911	5.12343	5.59356	5.44348	4.86092	3.9	3.9	3.9	3.9					+	Coinoc_Patho							+	Patho_Mock	34	1	5	5	12.65	155050000	20.6	26.535	248	0	7.01439	5.83753	6.47904	5.40988	5.57909	6.16149	6.02547	5.10486	5.86081	6.07251	5.97171
5.96375	6.05335	6.32205	6.6089	6.46345	6.33308	6.57184	5.98128	5.91027	5.83488	6.03838	3.9	6.17577	5.79528	3.9					+	Coinoc_Patho									36	2	10	10	49.059	754510000	31.8	54.98	490	0	7.57663	5.51176	6.5691	6.55918	6.84871	6.5564	6.52055	6.67687	6.42341	6.39912	6.37872
7.08397	8.17667	7.08913	7.65229	8.34228	8.3422	7.43949	7.24527	7.19849	7.22968	6.65914	6.52089	6.20341	6.85301	6.43098															37	2	12	11	217.01	35116000000	37	35.838	330	0	9.36942	7.36429	8.72928	7.92449	8.25377	8.82169	8.72304	7.58878	8.00462	7.87046	7.83193
3.9	3.9	4.4541	3.9	3.9	4.39543	4.58247	3.9	4.48539	4.5398	3.9	3.9	3.9	3.9	5.54902															38	2	3	3	7.0353	11401000	6.3	62.991	599	0	5.50063	NaN	NaN	4.79542	NaN	NaN	4.47601	4.69108	NaN	4.61668	4.87756
5.15394	3.9	3.9	3.9	3.9	3.9	3.9	3.9	3.9	4.90031	3.9	5.3635	5.3539	3.9	6.07846					+	Coinoc_Patho									39	18	2	2	2.4314	37563000	14.1	14.687	128	0.0016949	6.79661	5.47006	5.36663	5.9462	5.18276	5.22342	5.4741	5.64842	5.65968	5.99334	5.82345
7.37484	6.97039	7.06472	6.94752	7.05671	6.88922	6.99142	7.04391	7.05641	6.95627	7.00273	7.50634	7.50341	7.34959	7.21943															41	3	5	5	21.356	6746200000	34.9	15.241	152	0	8.92597	7.67802	7.87075	8.01569	7.80244	7.99702	7.69602	7.5759	7.98201	7.9105	7.77172
7.33498	7.37625	7.44841	7.35085	7.26996	7.26741	7.51008	7.27506	7.32457	7.29425	7.43511	7.03878	6.95885	7.02947	6.90983															42	1	13	13	90.483	9759700000	32.4	54.041	485	0	8.6884	7.05858	7.74252	7.90666	7.56821	7.64757	7.55586	7.55369	7.63878	7.5676	7.51438
7.07159	6.73323	7.04434	6.88005	6.60078	6.75514	7.06911	6.76149	6.79644	6.59279	7.05503	6.3807	7.01548	6.63098	6.80479															43	1	10	10	148.84	4840900000	19.9	71.316	639	0	8.38391	6.90139	7.30809	7.67483	7.32064	7.24746	7.16236	7.35795	7.30937	7.15921	7.21056
3.9	3.9	3.9	6.13561	6.1536	3.9	6.23042	3.9	3.9	3.9	5.88274	3.9	3.9	3.9	3.9															44	1	2	2	2.1901	394130000	4.1	20.322	194	0.0016393	7.81749	5.16158	6.60944	6.70217	7.07423	7.19654	7.04423	6.6921	6.23001	6.4462	6.55161
7.04669	7.12892	7.11737	6.93446	6.84476	6.95084	6.90748	6.84794	6.81827	6.82166	7.05778	5.65036	6.27272	6.11032	6.40579					+	Coinoc_Patho							+	Patho_Mock	45	1	7	7	102.13	5295000000	27.6	40.627	362	0	8.51975	6.96518	7.71375	7.71126	7.37293	7.39709	7.46959	7.32791	7.4179	7.33076	7.44564
6.158	6.40536	5.68417	5.85399	5.97704	6.08135	5.62615	5.89128	6.07533	6.09262	5.6389	6.21903	5.78673	6.35641	3.9															47	1	4	4	8.6875	563410000	22.6	20.572	190	0	7.67164	6.26323	7.05953	6.43172	6.45359	6.72219	6.7101	5.89611	6.63704	6.38202	6.78928
5.6691	5.73389	5.83225	5.71773	5.85888	5.60634	5.81649	6.38661	6.13165	5.98565	6.52696	6.64503	7.05568	6.56854	6.73518													+	Patho_Mock	48	1	6	5	43.006	865750000	16.3	47.425	430	0	7.50603	5.87872	6.0739	6.41369	6.3236	6.50769	5.97667	6.43865	6.67358	6.5242	6.43672
6.85021	6.67054	7.03775	6.94951	7.1184	6.57008	6.78204	7.19992	6.98503	6.91157	7.26019	6.63583	7.16065	7.05246	7.20561															49	5	14	13	49.76	5120200000	33.6	47.301	428	0	8.31135	6.53891	6.88066	7.40751	7.11404	7.41566	6.78708	6.97828	7.54943	7.25645	7.23543
3.9	3.9	5.27967	3.9	5.33199	3.9	3.9	3.9	3.9	5.30105	5.38335	3.9	3.9	3.9	3.9															50	1	2	2	5.0909	80537000	9.8	47	437	0	6.65073	NaN	5.45803	5.73067	5.39749	5.82782	5.4112	4.95743	5.8201	5.4488	5.82582
5.95565	6.01544	5.97055	6.12346	6.00881	6.2008	5.65158	6.21696	6.14489	6.09075	6.01687	6.66827	6.27147	6.22386	6.48895															51	1	4	4	18.685	634560000	11.9	46.548	438	0	7.59835	5.85083	6.55995	6.51463	6.49325	6.52624	6.64087	5.82143	6.80878	6.59823	6.56089
3.9	4.52543	4.90075	5.04638	5.03149	4.8345	5.11049	4.78076	4.76544	4.79109	4.9337	3.9	3.9	3.9	3.9					+	Coinoc_Patho									53	1	2	2	26.862	37087000	3.4	89.05	801	0	5.96716	4.20355	4.66548	5.08782	4.98816	5.14557	4.87807	4.86411	4.99322	4.93718	4.86687
6.3479	5.95998	6.24949	5.63892	5.63376	5.85742	5.89496	5.5338	5.73831	5.64404	5.77754	3.9	3.9	5.68405	6.11707															55	1	3	3	55.757	396900000	9.9	47.604	425	0	7.5195	6.26141	6.76704	6.87869	6.13453	6.32777	6.45524	6.35673	6.15839	6.2915	6.3079
5.08343	3.9	5.32956	3.9	3.9	3.9	5.09837	5.45953	3.9	3.9	5.54406	3.9	3.9	3.9	5.27694															56	1	4	4	22.123	66379000	10.2	59.591	540	0	6.54327	5.02424	4.19904	5.72592	5.31298	5.47999	4.88136	5.43591	5.82115	5.12908	5.41374
3.9	5.04309	4.81453	4.81966	5.00903	5.04175	3.9	5.41929	5.05381	5.16044	4.87248	3.9	3.9	3.9	3.9					+	Coinoc_Patho									57	1	3	3	10.543	55533000	5.5	92.143	807	0	6.18825	4.57368	5.33887	4.92894	4.46217	4.98167	5.25426	4.3486	5.49108	5.24162	5.44531
3.9	5.06603	5.00436	5.23099	5.10863	5.20033	3.9	5.15564	5.47983	5.41746	3.9	3.9	5.10438	3.9	5.18856															58	4	2	2	4.4143	70865000	12.5	15.679	144	0	6.94734	4.17554	5.94607	5.96361	5.83099	5.75803	5.78973	4.89966	5.83638	6.21835	6.37203
6.44431	6.12525	6.29354	6.15888	6.15616	6.28596	6.41375	6.07192	6.16758	6.18449	6.35013	6.24851	6.58935	6.3063	3.9															59	1	3	3	119.4	1773300000	22.2	19.383	189	0	8.64673	6.82734	7.71804	7.84545	7.54304	7.70576	7.56886	7.36805	7.52758	7.46919	7.58579
7.06292	7.08422	6.91946	7.24482	7.16465	7.32822	7.1954	6.51366	6.74158	6.56411	6.74832	6.41905	6.64907	6.48087	5.85653															62	1	8	8	41.837	4986000000	17.9	43.073	414	0	8.52166	7.00647	7.62571	7.56873	7.68666	7.7758	7.77575	7.43497	7.06326	7.12817	6.95848
7.16032	6.72617	6.92639	6.80338	6.74862	6.89771	7.20526	6.72716	6.98005	7.03643	7.08675	6.35723	5.90436	6.94205	7.07026															64	1	3	1	49.894	4485700000	10.3	44.539	407	0	8.50571	7.133	7.41389	7.55698	7.32185	7.39948	7.32251	7.42972	7.34838	7.42586	7.72123
8.21609	8.0408	8.34309	8.45471	8.28246	8.08867	8.06498	8.45238	8.27802	8.29254	8.46202	7.9342	8.11035	8.28706	8.04517															66	1	14	14	138.16	72946000000	27.8	47.719	443	0	9.65888	8.15494	8.52035	8.72464	8.61202	8.68979	8.39259	8.40951	8.79591	8.46802	8.62259
6.05034	5.92264	5.72681	6.05115	5.93607	5.98332	6.01812	6.05748	5.9591	5.9261	6.02342	5.86182	5.56575	6.10948	5.67561															67	1	7	6	21.118	510550000	12.8	72.641	662	0	7.27667	5.8325	6.38261	6.11083	6.19731	6.31095	6.22391	5.99085	6.40259	6.26404	6.29294
5.53667	5.36609	3.9	3.9	5.40714	5.73639	5.46223	5.47861	5.30361	3.9	5.20472	3.9	3.9	3.9	3.9					+	Coinoc_Patho									69	1	2	2	9.9144	119350000	11.3	31.147	293	0	6.93069	5.53758	6.05789	5.81335	5.68878	6.04995	6.16316	5.79917	6.02559	5.78724	5.87036
6.52226	6.61284	6.5838	6.27068	6.48972	6.47054	6.21922	6.16271	6.19111	6.25118	6.43762	5.94558	5.41817	5.80303	6.11471															70	3	8	8	56.015	1279600000	23.7	45.739	414	0	7.82832	6.32564	7.13931	6.94614	6.65806	6.88945	6.87769	6.74062	6.69209	6.59953	6.41581
5.52587	5.65808	5.63934	5.3167	5.5415	5.74357	5.68707	5.7362	5.81798	5.7313	5.65324	5.71462	5.45573	5.32525	6.28423															74	3	4	4	9.5389	237030000	27.4	18.912	168	0	7.42057	5.62283	6.48133	6.40589	5.98026	6.25655	6.41554	6.25959	6.45725	6.55224	6.54487
6.92157	6.98054	6.87277	7.44946	7.16581	6.8604	6.80347	7.298	7.22771	6.71274	7.06055	4.8332	5.66322	5.262	5.93567					+	Coinoc_Patho							+	Patho_Mock	75	1	9	9	131.74	5959800000	52.9	23.231	206	0	8.66129	6.9307	7.6733	7.67458	7.8973	7.57922	7.51943	7.19329	7.86756	7.6908	7.3686
6.27529	6.13624	6.45235	6.24986	6.53395	6.4041	6.48886	6.5451	6.49947	6.29035	6.48772	3.9	6.69091	5.77743	6.04864															76	1	9	9	48.117	836580000	27.1	47.602	417	0	7.54229	6.17929	6.44089	6.65026	6.36832	6.48444	6.36425	6.42839	6.63919	6.50507	6.46833
3.9	3.9	4.55721	4.22016	4.41629	3.9	3.9	3.9	4.09272	4.22817	4.26252	3.9	3.9	3.9	3.9															77	1	2	2	10.584	9165100	5.7	41.105	371	0	5.73169	NaN	4.72881	5.15017	4.51152	4.87094	4.15528	NaN	4.88312	4.58234	4.78041
3.9	5.66484	5.99305	5.819	6.23236	5.79812	6.11601	6.20537	6.06644	6.04735	3.9	3.9	3.9	3.9	3.9					+	Coinoc_Patho							+	Patho_Mock	78	1	4	4	19.457	454670000	17.2	29.21	268	0	7.57851	4.58181	6.20493	6.62944	6.31616	6.95294	6.40695	6.64913	6.54991	6.56254	6.71176
6.64042	6.12665	6.77447	6.8237	6.56826	6.17869	6.60509	6.88918	6.49048	6.23963	6.59971	5.42711	6.34622	6.07155	6.0182															79	2	3	3	8.3637	2775000000	11.4	23.329	220	0	8.48903	6.92642	7.02164	7.81381	7.64249	7.47686	6.93595	7.19229	7.76913	7.26816	7.19802
5.93897	5.6874	6.04505	5.88026	5.7395	5.68595	5.69521	5.85302	5.93121	5.87964	5.80713	5.82448	3.9	5.7756	5.53378															80	1	5	5	22.953	379030000	10.4	57.813	527	0	7.18073	5.55571	6.12856	6.29081	6.11591	6.20008	5.93214	5.44648	6.21123	6.25935	6.26912
5.4543	6.03322	6.31992	6.02185	6.43489	5.81275	6.30865	6.31959	6.23634	6.00139	6.35717	5.57521	3.9	3.9	5.64049					+	Coinoc_Patho									81	1	2	2	4.6497	817580000	13.3	17.83	158	0	7.91253	5.78747	6.21625	7.1293	6.77934	7.12428	6.53767	6.93571	7.07199	6.87777	6.26014
3.9	5.04293	5.36799	5.10291	5.4956	4.91644	5.17952	6.07092	5.65599	6.23538	6.10319	6.00548	3.9	6.33576	6.23704															82	1	3	3	8.6634	588370000	43	12.254	114	0	8.29252	5.57069	6.65806	7.03969	6.60747	7.19802	6.30488	6.36103	7.60093	7.05219	7.76307
7.89512	7.87979	7.56173	7.51844	7.75025	7.72562	7.6722	7.71594	7.65236	7.52226	7.62589	7.77611	7.56457	7.83319	7.62087															84	1	22	20	252.76	22760000000	33.9	85.206	778	0	8.7774	7.4459	7.94259	7.75095	7.53584	7.87355	7.73881	7.53925	7.82006	7.64631	7.6739
3.9	5.66931	5.67627	6.68114	6.62468	6.68765	6.9788	5.35721	5.62978	5.59201	5.70503	3.9	3.9	3.9	3.9					+	Coinoc_Patho	+	Coinoc_Endo					+	Patho_Mock	85	1	2	2	24.409	1153000000	8.1	18.669	186	0	8.36288	6.68297	7.13893	7.1919	7.56471	7.63279	7.58104	7.64836	6.57298	6.91463	6.95626
7.7645	7.31915	8.33608	8.14585	7.88907	7.5944	8.42695	8.06066	7.8867	7.88814	8.39707	7.64879	7.70091	7.46485	7.95384															86	1	16	15	280.19	40908000000	58.7	35.955	332	0	9.38135	7.98622	7.84011	8.68033	8.29327	8.24244	7.82499	8.44276	8.35522	8.19948	8.20423
3.9	3.9	3.9	3.9	3.9	3.9	3.9	3.9	4.7259	3.9	3.9	3.9	5.38464	3.9	6.39298															87	1	3	3	4.2805	21539000	12.6	31.956	301	0	6.21927	NaN	NaN	3.74111	4.17647	3.89863	NaN	3.9373	5.17929	5.0106	5.5431
3.9	4.99029	4.92487	4.93691	5.09506	4.90411	5.08994	5.72004	5.13271	3.9	5.01887	3.9	3.9	3.9	3.9					+	Coinoc_Patho									88	2	2	2	3.9846	69789000	2.8	71.876	670	0	6.28749	4.04356	5.21037	5.14814	4.95017	5.41012	4.8861	5.08746	5.72823	5.35921	5.02739
6.10517	5.47084	5.80628	5.97932	6.19429	5.73665	6.18429	6.36659	5.96101	6.13133	6.15791	3.9	3.9	5.43543	5.57574					+	Coinoc_Patho									91	1	11	11	52.722	605380000	36.4	41.548	382	0	7.50327	5.77032	5.92198	6.44118	6.34106	6.69305	6.17757	6.38243	6.75843	6.36719	6.6445
3.9	5.00022	6.1418	5.73056	5.36359	5.3384	5.62315	3.9	5.23274	5.22884	5.85347	3.9	3.9	3.9	3.9					+	Coinoc_Patho									92	1	4	4	23.989	199620000	12.9	44.025	394	0	7.22102	5.03104	5.43917	6.81082	6.2599	6.09454	5.90574	5.98024	5.50916	5.79126	5.91978
3.9	5.46858	3.9	5.64384	3.9	5.90789	5.63809	6.05922	5.48535	5.54827	5.63278	3.9	3.9	3.9	3.9					+	Coinoc_Patho									94	1	3	3	4.552	256190000	13.6	36.783	330	0	7.1533	5.34185	6.19106	6.26729	6.09844	6.20377	6.5202	5.53216	6.14355	5.73542	5.98485
3.9	4.5463	4.93126	5.27	5.54602	4.85115	5.20766	4.46765	4.41712	3.9	4.80687	3.9	3.9	3.9	3.9															96	1	3	3	18.33	51799000	4.3	101.85	940	0	6.17026	3.83545	4.73094	5.28836	5.11604	5.55884	4.98795	4.92668	4.58558	4.44383	4.54241
6.64274	6.66799	7.16864	6.72578	6.77057	6.59355	7.01339	6.80147	6.74759	6.51882	7.01418	6.03374	3.9	3.9	6.20507					+	Coinoc_Patho							+	Patho_Mock	98	1	10	10	102.04	4004400000	33.6	50.304	473	0	8.30151	5.99798	7.15039	7.65049	7.10981	7.35704	6.9996	7.18732	7.30647	7.1889	7.1498
3.9	4.70821	4.76438	4.92544	5.24319	4.6705	4.76499	4.5862	4.37168	4.65345	4.93917	3.9	3.9	3.9	3.9					+	Coinoc_Patho									99	1	3	3	4.5316	32522000	3.9	95.847	881	0	5.92112	3.66234	4.90401	5.1359	4.97897	5.32133	4.70743	4.58676	4.3516	4.67926	4.49967
5.41449	5.39191	5.57627	5.4268	5.62416	5.09019	5.58176	5.5416	5.32923	5.25404	5.48419	5.36207	5.35568	5.35522	5.44069															103	1	3	3	17.5	144300000	8.4	40.794	369	0	6.92882	5.36003	5.84322	6.10343	5.81815	6.09195	5.5357	5.91336	6.00182	5.75114	5.74469
6.39345	6.25445	6.25785	6.17386	5.92128	6.16835	6.26338	6.13379	6.3079	6.03302	6.11106	5.82101	5.55724	5.99305	5.69313															104	2	6	6	52.484	786850000	25.8	34.665	326	0	7.64062	6.12441	6.75314	6.84578	6.58659	6.48282	6.52043	6.43204	6.62388	6.66212	6.56872
3.9	3.9	5.41923	3.9	5.68936	3.9	3.9	5.42659	3.9	3.9	5.54482	3.9	3.9	3.9	3.9															105	1	4	4	14.306	147560000	5.9	87.681	801	0	6.58919	5.15836	5.45217	5.56774	5.2897	5.6304	5.25098	5.61659	5.86363	5.53223	5.47904
5.64279	5.73257	5.79598	6.07875	6.14916	6.18532	6.52763	5.44621	5.5941	5.77082	5.72927	5.67663	5.67868	5.70811	3.9															108	1	4	4	9.8749	510190000	13.9	37.241	345	0	7.5938	6.05945	6.78304	6.35062	6.6193	6.81352	6.73247	6.59069	6.54339	6.33254	6.36903
5.8554	5.88532	5.81611	5.56527	5.52415	5.43661	5.72599	5.55429	5.67109	5.80425	5.49079	5.44758	5.45629	3.9	5.64061															110	1	5	5	25.188	244670000	6.1	108.95	973	0	6.63271	5.3834	5.80876	5.80743	5.48593	5.2353	5.16923	5.59316	5.73998	5.56113	5.61893
5.83223	5.89695	6.0289	5.78272	5.97257	5.99168	6.01494	6.20634	6.1876	6.24182	6.0472	5.60551	5.78107	5.72387	6.25394															111	1	8	8	15.553	583000000	13.7	60.692	541	0	7.2216	5.45877	6.06793	6.19665	5.86897	6.08174	6.07078	5.66508	6.35925	6.38277	6.49131
6.50957	6.4621	6.03234	6.19844	6.45635	6.30531	6.44235	6.55238	6.5695	6.35353	6.11494	6.27374	5.95895	6.39284	6.36399															112	1	12	12	25.097	1233400000	37.4	41.723	374	0	7.74867	6.17932	6.864	6.51464	6.49434	6.82445	6.62934	6.51076	6.9141	6.83874	6.83065
3.9	5.0952	5.34298	5.37112	3.9	5.1401	5.07463	5.68766	6.22034	6.14395	5.47243	6.7875	7.01089	7.07258	6.71492					+	Coinoc_Patho							+	Patho_Mock	115	2	3	3	28.781	424140000	13.7	28.519	263	0	7.54833	3.98996	5.05057	5.71302	5.31904	5.60443	5.00839	5.66369	6.6357	6.83335	6.90521
3.9	4.69639	5.16462	4.94383	4.83363	4.71544	5.01666	4.8146	4.73544	4.79687	3.9	3.9	3.9	3.9	3.9															116	4	2	2	2.0457	35511000	25	10.032	88	0.0031949	6.77221	4.99268	5.52538	6.05862	5.84376	5.81342	5.38261	5.80973	5.73494	5.61201	5.69803
5.25616	3.9	5.18884	5.1659	3.9	3.9	5.24105	5.2418	5.1799	3.9	5.12927	5.44954	6.26145	5.6005	5.66158					+	Coinoc_Patho									117	1	2	2	2.5645	55584000	4.3	51.419	464	0.0017331	6.38322	4.98127	4.55465	5.51991	5.25015	4.95696	4.77547	5.21733	5.52218	5.29927	5.22724
7.02469	6.29704	7.47097	7.24917	6.9164	6.45266	7.56211	7.42295	7.11136	6.93604	7.48763	6.8812	7.16453	6.66739	7.24477															118	1	14	13	167.43	6575100000	56.1	35.449	326	0	8.56263	6.95305	6.46648	7.92081	7.46007	7.30548	6.62403	7.5962	7.78025	7.34364	7.2553
4.90876	4.8273	4.68124	4.84186	4.94292	4.95028	4.70916	5.66675	5.17883	5.51804	5.25638	3.9	3.9	4.98487	4.75379					+	Coinoc_Patho									119	2	5	5	10.893	75945000	13	60.214	539	0	6.51876	4.84475	5.22285	5.1758	5.12568	5.44003	5.35017	4.74955	5.9328	5.47806	5.83804
6.50646	6.98692	6.79758	6.8433	6.8196	7.02424	6.92125	6.83196	6.85062	6.79888	6.73838	7.03731	6.79416	6.71665	6.5251															120	1	5	5	74.611	3590000000	37.2	19.562	180	0	8.55509	6.58749	7.68094	7.56894	7.36551	7.55012	7.70959	7.43234	7.5268	7.44946	7.51204
3.9	3.9	3.9	5.58031	3.9	3.9	3.9	5.47857	3.9	5.7809	3.9	3.9	3.9	3.9	3.9					+	Coinoc_Patho									121	1	3	3	4.5052	208220000	6.2	51.66	481	0	6.9761	5.76101	6.15076	6.27021	5.64807	5.9987	5.87779	5.7847	5.75429	5.69172	5.79293
3.9	5.3994	5.55113	5.23822	5.19142	5.14635	5.22585	5.04222	5.24224	5.15014	5.18444	3.9	3.9	3.9	3.9					+	Coinoc_Patho									123	1	2	2	10.284	88021000	6.2	39.009	352	0	6.68932	NaN	5.9786	6.03798	5.55689	5.6506	5.44821	5.55515	5.40744	5.6049	5.577
6.38931	6.5168	6.54056	6.47865	6.39435	6.44314	6.55444	6.4749	6.31072	6.40137	6.40341	5.81039	3.9	6.15755	3.9					+	Coinoc_Patho							+	Patho_Mock	124	2	8	8	25.629	1399700000	14.9	91.14	854	0	7.66892	5.25404	6.75006	6.57564	6.66381	6.77917	6.61981	6.59934	6.7211	6.44897	6.7503
6.20504	6.8877	6.58137	6.57271	6.54846	6.64211	6.33568	6.42553	6.57459	6.46265	6.60309	6.42844	6.61531	6.30537	5.91923															125	1	15	14	58.945	1645200000	19.9	95.059	841	0	7.67214	5.81487	6.93767	6.70658	6.51643	6.60562	6.62281	6.26553	6.58915	6.60378	6.66931
6.3561	6.12428	6.41999	6.28648	5.94317	6.04653	6.26045	5.85327	6.13354	6.06096	6.24868	3.9	6.39555	5.87104	3.9					+	Coinoc_Patho									127	1	6	6	43.617	634340000	19.2	42.797	391	0	7.5982	5.70621	6.39912	7.15485	7.0425	6.20314	6.07824	6.03953	5.80345	6.21943	6.22453
3.9	3.9	4.00552	3.9	3.9	3.9	4.23464	4.30782	4.56864	4.45309	4.24378	4.99777	6.27513	3.9	6.164					+	Coinoc_Patho							+	Patho_Mock	129	1	3	3	3.8777	32950000	7.6	48.949	436	0	6.17542	NaN	4.34437	4.86748	NaN	NaN	4.58676	4.66482	5.32728	5.47596	5.32426
6.11331	6.57494	6.27356	6.14411	6.45321	6.65248	6.54286	6.19106	6.42909	6.55931	6.60142	7.62107	7.27309	7.52683	7.23083					+	Coinoc_Patho							+	Patho_Mock	131	1	5	5	47.737	1912500000	22.6	38.251	345	0	8.20241	6.17595	7.20466	6.97595	6.60995	7.0561	7.17374	6.99847	6.84903	7.01883	7.24147
3.9	4.91354	3.9	5.22536	5.10802	5.04131	5.29922	4.9416	5.00022	4.98103	5.07221	3.9	3.9	4.91771	3.9					+	Coinoc_Patho									132	1	2	2	8.5775	45692000	10.1	27.328	257	0	6.5459	4.42359	5.2769	5.2204	5.77128	5.68846	5.37337	5.85339	5.31387	5.33131	5.40495
3.9	5.34376	5.15305	3.9	5.3201	5.24699	3.9	5.43902	5.3691	5.40398	5.02276	5.4345	5.56567	5.45997	5.30918															134	1	2	2	5.091	88178000	3	70.635	628	0	6.60294	5.05339	5.71326	5.39744	4.96174	5.65209	5.3763	5.05568	5.85827	5.62936	5.81284
6.12503	5.79153	5.93283	5.86364	5.88902	5.88507	6.09226	6.02727	6.21725	5.98695	5.88475	6.04305	5.93892	6.00587	5.85426															135	1	4	4	6.5239	457090000	14.2	34.669	325	0	7.45588	6.30055	6.32617	6.55647	6.21053	6.3679	6.31169	6.24475	6.51863	6.5479	6.45752
4.36278	4.40384	3.9	4.61566	4.49549	4.56594	4.84009	3.9	4.3033	3.9	3.9	6.01507	6.02731	4.95714	3.9					+	Coinoc_Patho									137	3	3	3	5.2967	29350000	4.6	75.435	676	0	5.87655	4.13561	4.89017	4.60599	4.94686	4.96835	4.97061	4.8348	4.2589	4.52948	NaN
6.60407	6.65343	6.3171	6.0535	6.39315	6.73153	6.20268	6.31971	6.54563	6.89686	6.31511	6.80947	6.57196	6.7467	6.11005															138	3	9	9	75.254	2086500000	23.9	59.396	548	0	7.87227	6.42452	7.03019	6.71054	6.47054	6.75747	6.99645	6.43447	6.7449	6.83841	7.22981
6.59026	6.47436	6.72212	6.37803	6.57558	6.44286	6.39407	6.94337	6.91619	6.70441	6.70352	6.42475	6.56239	6.60139	5.92907															139	1	10	10	25.089	2451200000	30.5	38.542	341	0	8.15894	6.7026	7.06453	7.19811	6.89395	7.12607	6.91197	6.78239	7.36739	7.30033	7.14659
5.41697	5.28887	5.32139	5.35748	5.24155	5.32414	5.42483	5.08225	5.19568	5.19415	5.22624	5.25088	5.30296	3.9	3.9															140	1	2	2	4.028	90222000	5.1	45.267	413	0	6.72487	5.4543	5.84856	5.91964	5.77549	5.71856	5.74439	5.50659	5.36736	5.47747	5.5948
7.04493	6.83605	7.05862	6.97327	7.03794	7.08597	7.06096	6.94676	7.00191	6.90771	7.06941	7.22126	7.47264	7.18583	6.93241															143	1	6	6	64.556	4887200000	12.4	58.093	539	0	8.48494	6.9274	7.20426	7.62072	7.32873	7.54122	7.45234	7.36655	7.45232	7.37798	7.38922
6.42721	6.72183	6.55091	6.50561	6.44517	6.79833	6.71478	6.20038	6.22925	6.31406	6.38993	6.21798	6.23644	3.9	6.21987															144	1	4	4	8.9236	1320100000	12	33.666	326	0	8.2755	7.5152	7.425	7.39905	7.15351	7.2137	7.29874	7.1272	6.98059	6.86231	7.01009
5.89472	5.93137	5.71356	5.78558	5.80042	5.87297	5.75768	6.2406	3.9	5.87549	5.72905	3.9	3.9	3.9	3.9					+	Coinoc_Patho							+	Patho_Mock	147	1	3	3	8.3856	368070000	14.6	33.317	302	0	7.36182	6.04127	6.42601	6.24866	6.37771	6.10199	6.18141	5.81703	6.69153	6.26637	6.48752
6.32455	6.50826	6.17992	6.94117	6.66723	7.12976	6.62228	7.97607	7.99792	8.01732	7.97266	7.81131	7.44666	8.14004	7.9059							+	Coinoc_Endo			+	Coinoc_Mock	+	Patho_Mock	149	1	11	11	76.629	10943000000	44.9	38.77	345	0	8.80867	6.08279	6.51033	6.36749	6.89014	6.77385	7.07078	6.56587	8.01687	7.95877	8.17918
3.9	5.07155	5.20669	5.08728	5.11113	4.96588	5.13814	5.38115	5.48191	5.29192	5.0993	3.9	3.9	5.08959	3.9					+	Coinoc_Patho									151	1	3	3	8.0098	80799000	3	141.42	1261	0	6.09451	4.31469	5.0465	5.30384	4.92826	5.10016	4.73583	4.6828	5.21714	5.27024	5.06915
3.9	3.9	3.9	3.9	3.9	3.9	3.9	4.96767	3.9	5.20502	3.9	3.9	3.9	3.9	3.9															154	1	2	2	2.2978	78086000	3.3	80.14	719	0.0016639	6.49463	5.36148	5.40219	5.48481	5.22984	5.36627	5.24546	5.41477	5.41594	5.56894	5.44118
7.57766	7.68142	7.74735	7.93889	7.5925	7.7816	7.86956	7.56663	7.46088	7.37672	7.66597	6.67877	6.73777	7.00885	7.25232															155	1	15	7	99.123	21803000000	42.8	36.754	334	0	9.05975	7.4473	8.06303	8.28677	8.11015	8.00728	8.0054	8.05346	7.9917	7.88206	7.75308
3.9	6.01708	6.32414	6.02284	5.63041	5.47695	5.51834	5.30976	5.52549	5.77187	5.50934	3.9	3.9	5.26841	3.9					+	Coinoc_Patho									156	1	12	4	93.426	337860000	34.4	36.843	334	0	7.22771	NaN	6.33209	6.55049	6.25416	6.18557	6.11284	5.67695	6.22647	6.12934	6.23004
7.07609	6.55495	7.30181	7.01866	7.10823	6.94974	6.93935	7.2652	7.04774	6.85966	7.37694	6.87341	7.12568	6.7737	6.94392															157	3	15	15	97.748	5354400000	50	44.991	412	0	8.44996	6.91791	6.90912	7.72277	7.26494	7.32877	6.97679	7.12824	7.63109	7.33066	7.14971
3.9	3.9	3.9	5.38782	3.9	3.9	5.21147	5.567	3.9	3.9	3.9	3.9	3.9	3.9	3.9															159	1	4	2	14.737	83032000	11.7	36.354	332	0	6.66397	5.16599	5.43899	5.63098	5.56217	5.61338	5.44919	5.5133	6.03177	5.46027	5.58301
8.42487	8.36994	7.50333	8.08881	8.14289	8.23432	7.72836	8.11274	8.03262	8.06047	7.75647	7.85631	7.33492	8.19863	7.45567															160	1	29	25	244.17	50409000000	51.2	79.966	754	0	9.15845	7.97207	8.43654	7.64042	8.03052	8.26654	8.23681	7.60232	8.15497	8.05019	8.16417
5.21877	5.05434	5.2671	4.86415	5.04564	4.69799	4.69945	5.02768	4.68415	4.74585	5.04692	3.9	3.9	3.9	3.9					+	Coinoc_Patho							+	Patho_Mock	162	1	3	3	25.735	61439000	11.5	46.712	427	0	6.50969	5.05115	5.57046	5.86057	5.39419	5.60766	5.15521	4.93183	5.5749	5.24645	5.34445
6.33076	6.22971	6.05465	6.07886	6.00039	6.14126	6.11674	5.89836	5.98521	5.977	6.0114	6.22786	6.23116	6.16397	6.09781															163	1	4	4	45.677	924370000	14.8	45.449	412	0	7.62343	6.26916	6.72049	6.69338	6.50696	6.72814	6.67071	6.39552	6.4407	6.40413	6.5456
6.65924	6.95416	6.72722	6.48161	6.80649	6.89276	7.01578	6.62141	6.57887	6.57175	6.85074	6.26093	6.39552	6.49517	6.22832															164	1	5	5	117.43	3351500000	40.6	18.184	170	0	8.62215	6.50505	7.89273	7.73734	7.2257	7.72607	7.58355	7.55664	7.48463	7.39438	7.3469
6.86795	7.17041	7.09485	7.01343	7.11827	7.02268	6.9422	7.04052	6.96009	6.7942	7.16696	6.25334	6.09864	6.41502	5.95462					+	Coinoc_Patho									165	1	12	12	139.37	3267000000	46.5	35.385	325	0	8.43497	7.1733	7.86214	7.41467	7.07922	7.29475	7.47583	7.33746	7.15972	7.11444	7.24475
5.85827	5.3709	5.29809	5.2909	5.26884	5.31349	3.9	5.19609	5.17161	5.09555	5.18161	5.08066	3.9	5.1121	3.9															166	1	2	2	3.505	110520000	7	32.041	300	0	6.96425	5.72813	6.20474	6.12281	5.89342	6.03435	5.97787	5.74208	5.80908	5.672	5.59326
5.68752	5.07	5.59363	5.4821	5.27642	5.11484	5.59252	5.60646	5.54486	5.33041	5.58047	5.72159	5.76479	5.47793	5.71276															168	1	6	6	22.543	167310000	11.1	83.883	764	0	6.65533	4.98876	4.94402	5.99121	5.49046	5.53617	5.20104	5.42805	5.7553	5.70169	5.53284
5.18834	3.9	3.9	3.9	3.9	3.9	3.9	3.9	5.23862	3.9	3.9	3.9	3.9	3.9	3.9															169	1	2	2	4.753	150590000	4.9	38.626	346	0	6.92253	5.53241	6.00204	5.54465	5.75115	5.89372	5.87297	5.47252	5.98069	5.77439	5.88272
6.49988	6.32828	6.38718	6.35388	6.45942	6.29217	6.45063	6.86293	6.64248	6.59434	6.51483	5.87564	6.2867	6.27971	6.47777															170	1	8	8	30.191	1904200000	21.6	40.861	357	0	8.10363	6.53777	6.95978	7.04171	6.85019	7.09117	6.79062	6.72709	7.49065	7.08332	7.1801
3.9	3.9	3.9	3.9	3.9	4.5667	3.9	3.9	3.9	4.62191	3.9	3.9	3.9	4.75516	5.35805															171	1	2	2	2.3895	7307900	4.4	68.734	632	0.0016835	5.37243	4.07467	4.14167	4.16498	3.57099	NaN	4.61597	3.80265	NaN	4.35974	4.81538
7.12398	7.2739	7.1384	7.0136	7.01678	7.21019	7.08881	7.21875	7.17722	7.06781	7.1617	6.87056	7.03084	6.85579	6.56371															174	1	17	17	107.59	6256300000	46.2	44.955	409	0	8.4741	7.06251	7.68619	7.51367	7.1599	7.38664	7.45173	7.11511	7.56276	7.43968	7.37495
5.61638	5.7005	5.66968	5.41752	5.67644	6.19559	5.99698	5.12672	5.83551	6.12616	5.55012	6.17522	6.21378	5.50037	6.2589															175	2	5	5	24.645	334060000	28	22.682	207	0	7.40988	5.75476	6.25549	6.4334	5.94838	6.19014	6.73402	6.38153	5.85152	6.30743	6.69678
3.9	5.69209	5.94672	5.84308	5.45413	5.3833	5.18293	5.00911	4.9011	5.10799	5.21796	3.9	3.9	3.9	3.9					+	Coinoc_Patho							+	Patho_Mock	177	1	4	4	14.936	151970000	11.3	45.152	397	0	6.95131	4.53885	6.20041	6.06536	6.1121	6.13852	6.13526	5.6778	5.42671	5.35336	5.61586
6.80858	7.0486	7.19396	6.88235	6.63829	6.77661	6.50845	6.69543	6.75091	6.79143	6.83202	6.32334	6.62211	6.57829	6.53099															179	2	7	7	28.012	2453800000	26.1	34.512	295	0	8.24371	6.98259	7.33308	7.52786	7.01799	6.90762	7.04135	6.90708	7.05108	7.25268	7.26696
6.01774	6.49736	5.34062	5.69179	6.33197	6.23817	5.40907	6.3424	6.15945	6.40589	5.36245	3.9	3.9	5.75793	3.9					+	Coinoc_Patho							+	Patho_Mock	181	1	5	5	38.471	568420000	11.1	53.517	477	0	7.32329	5.59565	6.83853	5.49831	5.3111	6.52736	6.4512	4.59841	5.90789	6.28206	6.56894
7.04902	7.28742	7.31338	7.2697	7.33254	7.31456	7.02168	7.51061	7.32375	7.13446	7.16164	6.54915	6.60446	6.73684	6.4882					+	Coinoc_Patho									182	2	13	11	133.54	10743000000	41.7	35.943	331	0	8.77587	7.07115	7.81479	7.92564	7.65955	7.85884	7.69411	7.23137	7.9839	7.73439	7.67749
7.18851	7.50977	5.85057	6.69524	7.20447	7.32278	6.43941	7.06647	6.84864	7.04446	6.19443	5.96669	5.3323	6.88634	5.73623					+	Coinoc_Patho									183	1	23	19	207.07	5851500000	48.5	81.566	771	0	8.22318	6.75855	7.70681	6.12051	6.77869	7.36764	7.41271	6.35155	7.32474	6.89257	7.25782
3.9	3.9	4.71593	3.9	3.9	4.92889	4.82576	3.9	4.85104	4.92276	4.79709	5.00843	3.9	4.8374	5.91196															186	1	2	2	2.3966	29710000	1.4	177.09	1621	0.0016892	5.57527	4.03149	4.30908	4.50459	NaN	4.06009	4.78312	4.59255	NaN	4.59052	4.88438
5.26076	6.02094	5.70829	5.65104	5.92182	6.05683	5.90564	5.76987	5.84001	5.76097	5.48467	5.22505	3.9	6.05858	3.9					+	Coinoc_Patho									188	1	4	4	17.352	337990000	11.6	60.501	553	0	7.25015	5.41787	6.53977	6.14426	5.75263	6.47114	6.4048	5.97686	6.09656	6.03894	6.1337
6.08131	5.48583	6.15764	6.27349	6.09202	5.69827	6.50637	5.85976	6.22508	5.83908	6.20175	6.10387	5.65978	3.9	6.66315															189	3	5	5	21.181	623140000	36.8	13.09	125	0	8.01645	6.29077	6.51832	7.18424	7.00134	7.17129	6.61661	7.03278	6.86178	7.10054	6.69623
5.77856	5.31439	5.7948	5.59975	5.36233	5.45772	5.52988	5.72456	5.61867	3.9	5.70503	3.9	3.9	3.9	3.9					+	Coinoc_Patho							+	Patho_Mock	190	9	4	3	9.1284	137150000	13.5	35.269	325	0	6.96112	5.53184	5.84885	6.05922	5.88229	5.9124	5.77953	5.97824	6.3118	5.07052	NaN
6.55901	6.85222	6.09033	6.46836	6.62028	6.65862	6.16797	6.44576	6.4973	6.53514	6.16221	6.61568	6.14101	6.77121	6.45533															192	1	8	8	50.405	2109900000	16.2	65.977	592	0	7.90929	6.47357	7.24249	6.58965	6.74887	7.06382	6.97778	6.22565	6.88632	6.80998	6.91129
5.20469	5.399	5.63658	5.49372	5.25535	5.27302	5.9429	5.44217	5.44257	5.30501	5.62077	5.46192	5.43557	5.55814	5.55557															193	2	4	4	10.67	165360000	7.5	70.096	636	0	6.72708	4.93426	5.75137	6.00052	5.52241	5.58267	5.48411	5.75781	5.66162	5.7017	5.60782
6.62724	7.15869	7.05169	6.83644	6.77379	6.92485	6.81769	6.74723	6.82164	6.76648	6.90158	6.09272	6.42868	6.37107	6.51326															194	1	9	2	91.659	3468100000	36.7	32.067	286	0	8.46091	6.93782	7.76111	7.65754	7.27089	7.28253	7.51724	7.18918	7.25969	7.25679	7.37524
3.9	3.9	3.9	3.9	3.9	3.9	5.78683	3.9	3.9	5.65521	3.9	5.44372	3.9	3.9	5.74375															196	1	2	2	3.3609	162260000	11.2	19.632	179	0	7.51123	5.81857	6.07864	NaN	6.41273	6.61523	6.03052	6.72647	6.62869	6.13175	6.7904
3.9	3.9	3.9	3.9	3.9	3.9	3.9	4.9489	3.9	3.9	4.8201	6.98871	5.95538	5.67203	6.06416					+	Coinoc_Patho							+	Patho_Mock	199	1	3	3	3.7971	57564000	16.4	22.068	201	0	6.76015	NaN	NaN	5.03294	NaN	5.02576	4.86431	4.58608	5.43732	4.88025	5.00273
6.31965	6.35797	6.23142	6.1522	6.24309	6.3383	6.30079	6.00299	6.14376	6.25854	6.15146	7.14476	7.06517	6.75912	6.8392					+	Coinoc_Patho									200	1	8	8	68.212	856670000	39	26.96	246	0	7.72869	6.08803	6.68405	6.83114	6.52554	6.76991	6.64311	6.42233	6.38539	6.46048	6.72307
5.37442	5.3425	3.9	5.30621	3.9	5.30464	5.26682	3.9	5.36229	5.51451	5.32224	6.20312	6.91648	5.82921	3.9															201	1	4	4	8.273	103320000	21.1	21.629	199	0	6.93499	5.01397	5.4851	5.46614	5.53919	5.59503	5.61324	4.99136	5.03362	5.41877	6.23371
3.9	5.96171	5.81259	5.67295	5.75053	5.95113	5.53841	5.7542	5.60096	5.79844	5.51143	3.9	3.9	3.9	3.9					+	Coinoc_Patho							+	Patho_Mock	202	1	2	2	3.8882	272200000	7.7	24.5	221	0	7.5318	NaN	6.83666	6.65398	6.45219	6.44122	6.78306	6.20919	6.48749	6.33179	6.40475
3.9	3.9	4.93844	4.64327	4.81602	4.76172	4.85959	4.86378	5.08902	4.84338	4.97938	3.9	3.9	3.9	3.9					+	Coinoc_Patho									204	1	3	3	11.391	32018000	8.3	52.813	482	0	6.07405	NaN	NaN	5.21471	4.46712	4.85847	4.80584	4.80987	5.16011	5.42441	5.06633
5.05782	4.90932	4.98949	5.98142	5.49484	5.83689	6.03326	4.86147	4.78997	4.76839	4.91494	3.9	3.9	3.9	5.1719							+	Coinoc_Endo							205	1	4	4	7.4422	144030000	6.2	71.591	659	0	6.59025	4.84343	5.33644	5.46079	5.83735	5.94876	5.819	5.84175	4.61865	4.88959	4.77047
5.42465	5.65419	5.2411	5.29186	5.43605	5.80228	3.9	5.4088	5.25387	5.3176	5.31042	3.9	3.9	3.9	3.9					+	Coinoc_Patho							+	Patho_Mock	206	1	3	3	16.397	124320000	9.1	46.167	427	0	6.86408	5.71897	6.16533	5.84535	5.60581	5.80035	6.07566	5.24706	5.79975	5.56435	5.76534
5.73129	6.13653	6.4562	6.0655	6.20763	6.03862	5.91804	6.12769	5.82502	6.09999	6.14551	5.82947	5.78767	5.92412	3.9															207	1	7	7	35.785	611290000	21.1	39.399	355	0	7.64011	6.1767	6.71655	7.00647	6.42279	6.71692	6.43462	6.12205	6.63821	6.45202	6.58676
6.02812	5.93597	6.15137	5.91674	6.12801	6.22763	6.11558	5.84673	6.02276	5.92684	6.08192	6.53336	6.78128	6.4334	6.21368															208	1	5	5	16.804	507210000	7.8	74.323	683	0	7.27381	5.87753	6.17577	6.38317	6.03218	6.256	6.34522	6.14943	6.03802	6.13618	6.14551
3.9	3.9	4.66322	4.65882	3.9	4.75696	4.70525	4.66874	4.78825	3.9	4.67294	6.24986	3.9	3.9	5.23762															209	1	3	3	4.9176	37278000	6.4	52.128	488	0	6.20973	4.5369	NaN	5.30563	4.8996	4.93056	5.13319	4.95705	5.19482	5.20954	5.13296
3.9	4.90449	5.1451	4.98704	5.29316	4.97569	4.70044	4.82614	5.12639	4.88687	4.74232	3.9	3.9	3.9	3.9					+	Coinoc_Patho									210	1	4	4	19.216	49036000	13.9	36.336	332	0	6.41175	4.17307	5.36964	5.67173	5.24443	5.75775	5.32393	4.96524	5.32607	5.40584	5.28542
5.3025	5.40654	5.27098	5.24566	5.43439	5.49679	5.41177	5.25602	5.18828	5.4625	4.9158	3.9	3.9	3.9	3.9					+	Coinoc_Patho							+	Patho_Mock	211	1	3	3	20.548	111390000	14.1	35.717	327	0	6.84272	5.33552	5.99175	5.88134	5.68464	5.80326	5.89198	5.49466	5.76696	5.67833	6.03523
7.24859	7.20093	7.29115	7.17992	7.15281	7.23543	7.24974	7.28083	7.23452	7.24057	7.28146	7.00113	7.02082	7.10711	7.21165															217	1	11	11	94.421	6515000000	20.6	57.649	534	0	8.45219	7.00208	7.50196	7.57047	7.30961	7.37053	7.25334	7.25491	7.52625	7.32137	7.39212
6.05694	5.9324	5.8271	6.26881	6.30935	6.28276	6.22907	5.78925	5.87644	5.69468	6.20011	3.9	5.79983	5.74968	5.65508															219	1	3	3	44.126	695040000	4.3	97.317	886	0	7.16991	5.74262	6.07958	6.09712	6.22102	6.35005	6.32449	6.16628	5.98697	5.9337	5.92061
5.09729	5.12107	4.91229	4.74691	4.92325	5.05687	4.70646	4.99991	5.14888	5.14876	5.03818	3.9	3.9	5.47727	5.45556															220	1	3	3	50.531	55145000	23.1	21.57	208	0	6.96335	5.37885	6.10561	5.84821	5.41	5.9086	5.89337	5.1856	6.01064	5.89824	6.10336
5.60646	3.9	5.39883	5.56693	5.44979	5.6233	5.72146	5.62207	5.53987	5.47916	5.55735	3.9	5.34608	3.9	3.9					+	Coinoc_Patho									221	2	2	2	7.6076	153730000	4.3	64.102	583	0	6.77179	5.34118	5.04712	5.56331	5.73147	5.77847	5.85237	5.7843	5.94862	5.75514	5.79504
6.06021	5.34624	5.16307	5.22502	5.31296	5.40078	5.18633	5.35706	5.31035	5.30434	5.1852	5.27381	3.9	5.42972	5.20352															222	1	3	3	5.0177	117040000	5.7	63.927	596	0	6.60592	5.55494	5.76328	5.39387	5.32218	5.65216	5.66923	5.20745	5.79258	5.42521	5.53486
6.444	6.59841	6.44863	6.21139	6.35065	6.37588	6.39438	6.15776	6.2925	6.3251	6.48528	6.54652	6.53266	6.46854	6.00013															224	1	10	6	47.379	1363600000	17	67.547	599	0	7.64333	6.23764	6.72675	6.80996	6.5337	6.67348	6.54505	6.45043	6.57591	6.52345	6.18636
5.94602	6.2444	6.71249	6.13821	6.31643	6.30244	6.1989	6.96109	6.0421	6.12222	6.66603	3.9	3.9	5.77422	3.9					+	Coinoc_Patho							+	Patho_Mock	225	1	7	6	30.986	1362900000	33.1	30.295	269	0	8.0553	6.494	6.95019	7.21018	6.84629	7.05987	6.88972	6.78128	7.25149	6.85912	6.88503
3.9	3.9	4.6041	3.9	3.9	4.49642	4.66044	3.9	4.78859	3.9	4.67372	5.03338	4.85826	4.81289	6.01157					+	Coinoc_Patho									226	1	3	3	6.0873	17793000	21.1	16.824	147	0	6.34717	NaN	4.93199	5.43412	4.86741	NaN	5.03431	5.15682	4.86428	5.61895	5.22642
6.18862	6.04505	6.27298	6.16735	6.169	6.12697	5.95002	5.96864	5.87314	5.83675	6.2072	3.9	5.98866	5.73573	5.84885															227	1	6	6	17.05	773370000	20.4	54.638	505	0	7.7123	6.07166	6.77983	6.97712	6.66511	6.8057	6.62894	6.45719	6.54862	6.45154	6.50856
6.031	5.87634	5.5961	5.57213	5.70437	5.87192	5.59573	6.10728	6.17178	5.92691	5.7022	5.75708	5.83997	5.94906	5.92924															228	1	8	7	57.928	444230000	27	46.965	418	0	7.30518	5.70769	6.4481	6.04265	5.96236	6.36078	6.25066	5.78295	6.52512	6.48942	6.36391
3.9	4.71731	5.18957	4.97881	3.9	3.9	5.0731	4.88803	4.89555	4.73095	4.9514	3.9	3.9	3.9	3.9					+	Coinoc_Patho									229	1	3	3	5.5238	37376000	6.7	64.339	593	0	6.06744	4.67895	4.9206	5.43244	5.02321	4.76314	4.07306	5.09555	5.188	4.60319	4.91321
6.64451	6.50195	6.87495	6.92696	6.79429	6.66254	7.15664	6.87484	6.82658	6.72016	6.92638	6.80849	7.05687	6.78513	6.95183															230	1	15	14	84.706	3787900000	21.9	72.781	649	0	8.11601	6.38694	6.84175	7.28466	7.08382	7.12956	6.86384	7.12959	7.13306	7.02098	7.07273
6.11975	6.24112	5.91081	5.73141	5.96195	6.04013	6.13694	5.77352	5.89086	5.82331	5.83719	5.81291	3.9	6.05626	6.3673															232	2	5	5	31.942	564520000	29.3	27.504	259	0	7.63774	6.2242	6.89847	6.67434	6.29046	6.72054	6.58595	6.54726	6.38081	6.47548	6.57927
6.13488	6.39387	6.38277	6.36203	6.11438	6.21123	6.0237	6.10819	5.99145	5.93263	6.1667	5.49787	3.9	5.57478	5.63484					+	Coinoc_Patho									235	1	5	5	46.579	1005000000	14.2	53.911	493	0	7.74691	5.89173	7.00685	6.98743	6.66349	6.79374	6.70214	6.28226	6.76201	6.21232	6.54615
6.75079	6.70882	6.80444	6.54338	6.67467	6.61065	6.4029	6.72682	6.59378	6.64808	6.70699	6.85707	7.17096	7.00363	6.68549															236	1	15	14	76.552	1953400000	28.8	68.707	625	0	7.91058	6.40785	6.94259	6.93449	6.69481	6.91387	6.74987	6.46985	6.9895	6.78352	6.91413
3.9	3.9	5.86098	3.9	5.55808	3.9	5.89058	3.9	3.9	3.9	3.9	3.9	3.9	3.9	3.9															237	3	3	3	3.5372	208640000	4.3	104.01	948	0	6.6473	5.37201	5.45163	5.83792	5.59669	5.73545	5.59392	5.68272	5.7864	5.59679	NaN
5.67498	5.70111	5.90191	5.26701	5.75243	5.81452	5.706	5.86245	5.64121	6.0658	5.68646	6.71946	6.17141	6.17699	5.65242															238	1	7	7	64.331	299990000	29	38.361	345	0	7.27298	5.3369	6.30792	6.39541	5.35397	6.38621	6.24778	6.00634	6.27598	6.01068	6.41794
5.57632	4.78668	5.53752	5.36711	5.14656	5.44909	5.74756	5.15272	5.69214	5.67098	5.36933	6.30473	5.84217	4.99854	6.80483															240	1	7	7	19.729	181110000	13.9	63.451	583	0	6.70165	5.04852	5.10724	5.66729	5.39287	5.30737	5.66112	5.53761	5.39471	5.76102	5.97396
5.68669	5.72016	5.57153	5.46412	5.42633	5.49629	5.63325	5.30827	5.39264	5.47611	5.56438	3.9	3.9	3.9	3.9					+	Coinoc_Patho							+	Patho_Mock	242	1	3	3	25.846	179070000	7.3	58.497	537	0	6.97426	5.53302	6.2445	6.13491	5.78576	5.8767	5.85947	5.83648	5.79397	5.79697	5.88199
5.71419	3.9	5.80906	5.86609	5.94748	3.9	3.9	5.87896	3.9	5.9187	3.9	5.45574	3.9	3.9	5.40434															243	1	2	2	3.6216	239580000	10.1	20.905	188	0	7.47635	5.86837	6.08411	6.63719	6.58469	6.65869	5.85804	5.59231	6.67394	5.76621	6.72949
3.9	5.34258	5.34565	3.9	5.1742	3.9	5.16242	5.25428	5.11394	3.9	5.53034	3.9	3.9	3.9	3.9					+	Coinoc_Patho									244	1	3	3	9.8207	94009000	12.8	52.587	483	0	6.65095	5.20279	5.9208	6.00074	5.58401	5.63498	5.21838	5.23297	5.32447	5.11538	5.42664
3.9	3.9	4.83035	4.83554	4.90188	4.7142	5.04821	5.29986	4.84227	4.89383	5.55236	3.9	3.9	3.9	5.08451					+	Coinoc_Patho									247	3	4	4	10.591	52509000	8.4	52.34	467	0	6.46497	4.15567	4.21235	5.43067	5.22378	5.46872	5.00492	5.32709	5.69143	5.3553	5.45717
6.86755	6.97211	7.2259	7.20033	7.3179	7.1176	7.16755	6.76684	6.89216	6.80598	6.94435	7.1181	7.08952	6.56536	7.24376															249	1	12	9	83.337	6070100000	31.9	38.892	351	0	8.57907	6.89233	7.57615	7.79659	7.61099	7.82236	7.57555	7.3593	7.30929	7.32799	7.30833
7.06254	6.95513	7.09065	7.03862	6.99503	6.82155	7.09639	7.05015	6.86965	6.71934	7.15776	6.84554	6.78555	6.78706	7.25222															250	1	3	3	88.625	5613100000	14.5	30.012	276	0	8.84611	7.3809	7.82207	8.07813	7.69006	7.8101	7.64625	7.87449	7.86879	7.61495	7.56282
3.9	3.9	3.9	3.9	3.9	3.9	3.9	3.9	3.9	3.9	3.9	5.84104	5.69526	5.58785	3.9					+	Coinoc_Patho							+	Patho_Mock	252	1	2	2	4.1337	8973600	3.5	63.489	567	0	5.61054	NaN	NaN	NaN	NaN	NaN	NaN	3.39764	NaN	NaN	NaN
4.99861	4.92945	4.97337	4.96825	4.94636	5.06025	3.9	5.21964	5.06412	4.94046	5.02772	3.9	3.9	3.9	3.9					+	Coinoc_Patho							+	Patho_Mock	254	3	2	2	22.319	50432000	8.9	33.873	315	0	6.49859	4.90091	5.46985	5.55669	5.36209	5.47134	5.47376	4.86138	5.66308	5.526	5.49065
7.31687	7.43119	7.46555	7.15661	7.23709	7.29702	7.25919	7.17892	7.35989	7.25474	7.17829	7.22608	7.20726	7.36953	7.18224															256	1	6	5	12.017	10295000000	16.1	46.103	435	0	8.8987	7.36161	7.99895	8.00881	7.64535	8.0683	7.84847	7.68705	7.7354	7.82253	7.952
3.9	4.61082	3.9	3.9	3.9	3.9	3.9	5.3009	4.91223	3.9	3.9	3.9	3.9	3.9	3.9															257	2	4	4	7.2681	32817000	7.5	74.184	650	0	5.99758	4.65971	5.01119	4.86184	4.54621	4.95829	4.70103	4.50554	5.53213	4.77198	4.98814
5.76012	5.95081	5.92669	5.87442	6.02567	5.84948	5.41253	6.25421	5.88778	6.07478	5.86892	5.62913	3.9	5.41526	3.9					+	Coinoc_Patho									258	3	8	8	38.148	459810000	15.4	75.745	670	0	7.17123	5.59506	6.31838	6.05789	5.9585	6.25628	5.96341	5.61123	6.45208	6.00475	6.27662
6.43534	6.19056	6.40639	6.3737	6.365	6.6759	6.63154	6.77041	6.54868	6.92377	6.71004	6.39988	6.51099	6.48118	7.00651															260	2	14	14	132.84	1990700000	13.9	126.34	1144	0	7.63626	5.78226	6.18761	6.38374	6.34469	6.48542	6.66062	6.2663	6.80278	6.52353	7.0335
8.02407	7.99405	7.75856	7.86715	8.03395	7.88505	7.92952	8.11424	7.81036	7.87392	7.90222	7.17412	7.03535	7.67655	7.35505															262	1	27	27	245.52	40749000000	48.7	81.353	766	0	9.133	7.65739	8.23649	7.97402	8.00121	8.25108	8.01561	7.91519	8.35255	7.93865	8.13739
6.00681	5.61994	5.85984	5.62406	5.7122	5.79937	5.86573	5.83737	5.87607	5.50435	5.82396	5.06941	3.9	5.51652	5.59808															264	1	4	4	87.289	318070000	14.4	51.338	472	0	7.16011	5.71168	6.19201	6.45562	5.97086	6.16548	6.01195	5.91279	6.1465	6.11331	6.0086
8.0202	7.89925	7.31188	7.84512	7.82718	7.75734	7.66959	7.8758	7.79269	7.75193	7.55841	7.33019	6.96145	7.61055	7.19642															265	1	17	17	223.26	26264000000	30.8	81.101	751	0	8.92801	7.76981	8.13043	7.53381	7.86626	7.98044	7.9185	7.57296	8.00234	7.87113	7.92105
6.00139	5.16973	5.65763	5.24209	4.96962	5.2378	5.48275	5.11886	5.58546	5.54791	5.20496	5.73063	5.90648	6.04805	6.05546															267	1	6	6	18.694	129800000	21	42.832	391	0	6.77084	5.66205	5.68557	6.03933	5.59608	5.54599	5.52692	5.5994	5.51272	5.84386	5.38553
5.41971	5.63181	4.7902	4.91526	5.07203	5.74621	4.79182	4.91971	4.83899	5.42086	4.71441	3.9	3.9	3.9	3.9					+	Coinoc_Patho							+	Patho_Mock	268	1	3	3	34.326	120780000	23.1	25.388	247	0	7.23689	5.73605	6.57256	6.03084	5.94596	6.26609	6.54218	5.70686	6.03177	5.94925	6.38023
8.12415	7.99393	7.77664	8.02604	7.92133	7.97691	7.96924	7.79327	7.80016	7.71498	7.89029	8.06085	8.07682	7.8102	7.92367															270	1	19	19	148.83	44126000000	53.3	47.196	441	0	9.26449	7.90924	8.41746	8.168	8.26785	8.2503	8.27462	8.051	8.16687	8.06685	8.11528
6.08739	5.90652	5.86298	5.80385	5.80693	5.84369	5.88138	5.84353	5.90097	6.00043	5.7109	5.82298	5.71795	5.79867	5.83598															272	1	3	3	29.189	394220000	5.8	95.753	845	0	6.98296	5.48868	6.08357	6.17158	5.82452	5.92507	5.86908	5.68995	5.93922	5.91678	6.10537
6.4879	6.6585	6.61549	6.62479	6.42557	6.65277	6.79036	6.45466	6.47764	6.42239	6.61063	6.23424	6.73179	6.21445	6.48038															273	1	5	5	29.726	2444600000	21.8	35.383	335	0	8.30901	6.75123	7.48525	7.50355	7.21344	7.20216	7.25641	7.16507	7.28838	7.10904	7.14264
8.57427	8.40157	8.10623	8.31433	8.34645	8.4089	8.18738	8.33626	8.34153	8.26432	8.23139	7.75626	7.29627	8.17412	7.79706															275	1	33	33	323.31	101790000000	43.8	83.224	783	0	9.46365	8.27312	8.62031	8.32899	8.33226	8.49365	8.47166	8.11737	8.48906	8.37776	8.45073
8.18568	8.10374	8.11641	8.25191	8.08561	8.07467	8.01762	8.17958	8.16277	8.15497	8.1465	7.47163	7.86292	7.96538	7.6302															276	2	21	18	156.46	56103000000	38	60.052	540	0	9.42677	7.8751	8.44817	8.48561	8.40377	8.45014	8.26048	8.12503	8.48001	8.39468	8.42742
7.19524	7.10127	7.26491	7.19535	7.22855	7.31298	7.50509	7.32447	7.10554	7.14507	7.32997	6.33672	6.58306	6.56428	6.94279															278	1	9	9	51.53	8016100000	34.1	34.37	305	0	8.79002	7.26321	7.69269	7.8945	7.6347	7.84882	7.7192	7.74594	7.89363	7.54932	7.73106
5.5435	5.39062	5.7484	4.89577	4.94333	5.56691	4.74988	4.87499	5.02338	5.0406	5.06863	5.09875	3.9	4.97715	3.9															279	1	4	4	27.229	100760000	14.9	41.001	388	0	6.58831	5.18611	5.85218	6.02702	5.27145	5.36513	5.70348	4.5797	5.42534	5.03583	5.22399
5.76565	4.8166	5.63106	5.09307	5.07059	5.36734	5.74177	5.40119	5.95876	5.84417	5.51199	6.49255	5.9106	5.64277	6.80695															281	1	6	6	28.124	280410000	13.7	43.066	395	0	7.16906	5.51685	5.4937	6.32445	5.65758	5.74971	6.0456	6.0465	5.97668	6.41714	6.35236
6.31161	6.54251	6.49112	6.36922	6.42542	6.42165	6.29833	6.48935	6.5506	6.2769	6.35597	6.50255	6.60119	6.26238	5.89654															282	1	8	3	35.202	1762500000	8.6	104.63	928	0	7.56488	6.13764	6.67309	6.77303	6.30799	6.72925	6.5673	5.84191	6.66875	6.32527	6.4181
6.81629	6.63485	6.82522	7.02604	6.78716	6.69193	6.90286	7.09632	6.79498	6.81166	6.89542	6.31122	6.65797	6.63435	6.88449															284	1	12	11	50.638	3783700000	24.9	68.23	606	0	8.07276	6.41244	6.80064	7.1002	7.18424	7.03786	6.86429	6.88205	7.35133	6.9461	6.96655
6.66132	6.4942	6.67354	6.56411	6.60396	6.54946	6.4471	6.87638	6.75471	6.61556	6.63927	6.01301	6.20156	6.16967	6.21455															286	1	9	9	23.019	2442400000	15.8	70.992	632	0	7.77503	6.31433	6.69317	6.92718	6.55345	6.76656	6.5958	6.30944	7.0329	6.80678	6.75546
6.63769	6.21995	5.98308	6.19893	5.98196	6.21115	6.25585	6.38584	6.48773	6.43766	6.13751	7.58605	7.41085	7.19532	7.62079					+	Coinoc_Patho							+	Patho_Mock	287	1	11	6	44.344	1468000000	34	36.674	338	0	7.8445	6.37566	6.72504	6.52684	6.58473	6.60213	6.67285	6.39116	6.89596	6.8143	6.68064
6.70216	6.75856	6.39606	6.59852	6.76542	6.62777	6.7487	6.24177	6.13421	6.39827	6.46599	3.9	3.9	3.9	5.9763					+	Coinoc_Patho							+	Patho_Mock	293	1	8	7	21.81	1852900000	23	52.712	482	0	7.92543	6.36762	7.20404	6.89996	6.90635	7.10469	6.98912	6.80436	6.73088	6.57416	6.69807
5.75044	5.88131	6.44486	5.85299	5.93649	5.69052	6.00932	5.51142	5.60846	5.56458	5.93629	3.9	3.9	3.9	3.9					+	Coinoc_Patho							+	Patho_Mock	296	1	8	2	31.4	429730000	26.3	35.833	327	0	7.37793	5.0016	6.49467	6.8226	6.41853	6.53841	6.20539	6.34315	5.89414	5.96377	5.78085
3.9	5.78271	3.9	3.9	3.9	3.9	3.9	3.9	3.9	5.63898	3.9	6.52499	6.30326	6.07299	3.9					+	Coinoc_Patho									298	1	2	2	5.6213	194920000	8.7	32.917	288	0	7.33562	6.01762	6.47419	6.41147	6.03218	6.01891	6.13532	6.16319	6.17525	6.04696	6.23083
8.2938	8.21848	8.36444	8.15134	8.1692	8.22948	8.42545	8.0803	8.21875	8.08332	8.34329	7.81371	8.2671	8.13504	8.14192															299	1	13	11	323.31	63017000000	41.6	53.395	486	0	9.56901	8.27727	8.5783	8.66746	8.42589	8.49611	8.42579	8.48571	8.45006	8.49798	8.4928
7.29292	7.98931	8.079	7.97422	7.87064	7.95683	8.07878	8.28643	8.48637	8.35891	8.43868	8.90212	8.84633	8.61841	8.05227															301	4	10	10	139.9	68378000000	36	31.258	292	0	9.88067	7.88339	8.70179	8.74719	8.50267	8.57289	8.57067	8.39745	8.95853	8.99301	9.07697
7.23121	7.22422	7.46544	7.20758	7.15773	7.13191	7.50463	6.92768	6.73875	6.75445	7.20841	6.35629	6.70499	6.42645	6.63766															303	1	11	7	124.15	9112600000	50.2	33.736	317	0	8.91825	7.34451	8.03802	8.27978	7.88419	7.9353	7.72698	7.91969	7.5974	7.52523	7.6186
3.9	3.9	3.9	3.9	7.32543	7.22477	5.95552	3.9	3.9	3.9	3.9	3.9	3.9	3.9	3.9							+	Coinoc_Endo							304	1	4	3	41.835	2520400000	43.6	14.428	133	0	8.79941	6.55277	7.85772	7.47991	6.83717	8.14333	8.43001	7.20965	7.41719	7.50728	7.01473
5.12463	5.43895	5.37136	4.67172	3.9	5.26226	5.13821	5.0331	5.83702	6.17947	5.27926	7.0157	6.21809	5.94499	7.28346					+	Coinoc_Patho							+	Patho_Mock	305	2	7	7	40.02	293090000	10.3	83.236	774	0	6.87594	4.95858	4.81617	5.74385	4.87414	4.53384	5.73052	5.40635	5.28892	5.953	6.15284
5.56787	5.57201	5.69046	5.61191	6.077	5.41634	6.02576	5.58697	5.25597	5.38452	5.51182	3.9	5.90389	5.65897	3.9															307	1	9	6	66.208	239380000	43.2	34.907	322	0	7.14863	5.32185	6.16447	6.24403	6.03842	6.50478	5.8581	6.04669	6.10178	5.8431	6.00462
6.04817	6.03675	6.07784	6.12303	6.18264	6.05496	5.70849	6.21856	6.0327	6.162	5.9336	3.9	3.9	5.79824	3.9					+	Coinoc_Patho							+	Patho_Mock	308	3	7	7	40.064	688010000	16.2	63.371	574	0	7.51538	5.65022	6.51683	6.62352	6.53786	6.63322	6.37749	6.06367	6.65197	6.4463	6.61877
5.95517	6.1171	6.10656	5.74037	5.95295	5.80194	5.85272	5.96202	6.11109	5.97361	5.99185	5.73911	6.19827	5.90155	5.80932															309	1	8	8	22.001	370500000	15.6	62.633	552	0	7.17085	5.50609	6.37262	6.26776	5.78193	6.12859	6.0159	5.89919	6.2388	6.27012	5.98649
5.62334	5.98711	5.19218	5.13903	5.32149	5.5724	5.13277	5.89167	5.56944	5.5938	5.47365	4.97467	3.9	5.00873	5.31896					+	Coinoc_Patho									310	2	8	8	36.027	185980000	41.4	23.554	210	0	7.09339	5.34394	6.51434	6.03387	5.68341	5.89199	6.04813	5.54963	6.32942	6.04603	5.94979
5.76143	5.29592	5.49908	5.27272	5.13697	5.05748	5.25926	5.24291	5.47864	5.14317	5.26797	3.9	3.9	5.09472	3.9					+	Coinoc_Patho							+	Patho_Mock	313	1	2	2	8.8196	105470000	5.7	47.949	441	0	6.76786	5.58748	5.86442	5.98129	5.53531	5.64899	5.40826	5.54389	5.76246	5.7756	5.66049
6.23591	6.27607	5.91449	6.13941	5.92224	6.24197	5.80335	6.24733	6.09965	5.98588	6.16785	3.9	5.6253	3.9	5.75154					+	Coinoc_Patho							+	Patho_Mock	314	1	8	8	17.608	535160000	26.2	48.924	428	0	7.44973	5.91785	6.75618	6.422	6.38234	6.1959	6.3091	6.04167	6.59416	6.35856	6.30146
3.9	3.9	4.7381	4.59717	4.68239	4.33704	4.43701	3.9	3.9	4.76705	5.1825	3.9	3.9	3.9	3.9															318	1	3	3	17.013	23011000	10.5	46.021	420	0	6.08318	NaN	NaN	5.40432	4.9861	5.23297	4.41367	4.41746	4.92686	4.65854	5.25976
5.44334	5.34972	3.9	3.9	3.9	3.9	5.55479	3.9	5.52481	3.9	3.9	5.79537	5.67719	3.9	5.5636					+	Coinoc_Patho									319	1	3	2	5.1402	38130000	6	62.548	564	0	6.1499	4.78226	5.2036	5.01127	4.23742	4.67681	4.28421	5.46665	4.6892	5.41941	4.5449
3.9	3.9	3.9	3.9	3.9	4.84886	3.9	3.9	5.04513	5.02449	4.81957	5.65832	3.9	3.9	5.93841															320	2	3	3	14.764	45255000	9	47.052	413	0	6.35463	4.62609	4.6658	5.36515	4.77295	4.66091	5.28742	5.14104	5.30105	5.56556	5.65602
6.49081	6.21245	6.65225	6.6256	6.74504	6.3965	6.96173	6.6811	6.38477	6.27834	6.60917	5.89187	6.01803	6.09451	6.19926															323	1	12	9	109.77	1908800000	50.5	34.566	319	0	8.0503	6.31988	6.74559	7.20309	7.04198	7.31271	6.8035	7.06307	7.15445	6.73752	6.80454
5.69794	6.12885	3.9	5.52886	5.52869	5.73525	3.9	5.64884	5.77168	5.8149	5.45957	5.68475	5.71425	6.18053	3.9															325	2	5	5	12.582	204230000	9.7	65.614	595	0	6.84772	5.30891	6.2068	4.22922	5.52934	5.58912	5.9164	3.84919	5.80367	5.92478	6.11146
6.18256	5.80192	5.84222	5.86872	5.77782	5.76133	5.79951	5.76149	5.94036	5.8046	5.64468	6.29837	5.96779	6.03362	6.10168															327	1	7	7	22.218	340720000	18	49.243	438	0	7.08525	5.91034	6.02173	6.15743	5.92328	6.10843	5.93497	5.81667	6.07762	6.06232	5.94701
3.9	3.9	4.91021	3.9	5.18299	3.9	4.90026	5.8517	5.02983	5.16313	3.9	3.9	3.9	4.92882	4.83065															330	1	5	5	44.38	76352000	25.6	29.704	266	0	6.70673	4.07744	4.38385	5.57491	5.32903	5.80553	4.69212	5.23315	6.26338	5.72476	5.78051
6.37326	6.33566	5.89571	5.84281	6.158	6.22953	6.11764	6.14248	6.17903	6.13975	5.77434	6.09465	5.68484	6.37911	6.44977															332	1	6	6	112.89	717720000	10.4	82.73	776	0	7.36459	6.13947	6.6248	6.19507	5.95243	6.4378	6.35921	6.08515	6.33304	6.32824	6.39651
3.9	5.10432	5.69782	5.00689	5.40478	5.32162	5.66209	4.81414	5.03735	4.88792	5.44953	3.9	3.9	3.9	3.9					+	Coinoc_Patho									335	1	3	3	15.568	100550000	11.9	41.464	378	0	6.77193	5.10034	5.77559	6.04258	5.54244	5.64507	5.70386	5.91663	5.53708	5.61884	5.53773
5.10531	5.19882	5.12921	5.22407	4.8915	3.9	3.9	3.9	3.9	3.9	3.9	3.9	3.9	3.9	3.9													+	Patho_Mock	336	1	3	3	8.8859	52492000	3.6	100.56	901	0	6.08661	4.89057	5.25273	5.13088	5.09012	4.90463	5.15936	4.90851	5.03675	4.90427	4.89586
3.9	5.16808	5.26026	5.79918	5.45586	5.49308	5.72326	5.07504	5.34282	5.30005	5.21362	3.9	3.9	3.9	3.9					+	Coinoc_Patho									340	1	4	4	24.755	117160000	5.2	120.97	1099	0	6.36122	4.4891	5.35608	5.35493	5.5154	5.5878	5.48887	5.61893	5.00363	4.70629	4.80899
3.9	3.9	5.11827	4.83867	5.25645	3.9	4.97566	5.16711	5.10998	5.00065	5.26169	3.9	3.9	3.9	3.9					+	Coinoc_Patho									341	1	3	3	10.581	52613000	9.7	61.513	554	0	6.21593	3.74968	NaN	5.42563	4.70762	5.53153	4.33187	4.77728	5.48057	5.30436	5.29064
7.03619	6.97147	7.42475	7.3363	7.46957	7.00638	7.52662	7.48903	7.2675	7.1179	7.39076	6.35974	6.78472	6.57718	6.86381					+	Coinoc_Patho									343	1	8	7	74.556	7569700000	46	23.333	211	0	8.73295	7.16622	7.48889	7.88053	7.67302	7.87668	7.37098	7.71039	7.89725	7.55904	7.53074
6.38189	6.52161	6.40726	6.453	6.41878	6.26005	6.00411	6.55261	6.28827	6.21474	6.42506	6.01229	5.92432	6.12659	6.08959															344	1	8	7	47.026	1089000000	46.5	22.26	200	0	7.99564	6.34321	7.46654	7.0406	6.79865	6.81556	6.64773	6.3228	7.0244	7.0447	6.68836
5.60071	5.51276	6.19504	5.97405	5.93009	5.64584	5.87713	6.15585	6.22204	6.05801	5.93724	5.37687	5.91136	5.41898	5.54647															346	1	11	11	84.906	429540000	28.6	50.268	461	0	7.25278	5.57447	5.82246	6.50967	6.10789	6.15299	5.82664	5.97579	6.48146	6.36588	6.26609
6.06266	5.99135	5.49065	5.76381	6.00741	5.9439	5.89572	6.22199	5.97953	6.01903	5.87929	5.86199	5.84991	6.42173	5.98053															347	5	9	6	56.211	459180000	18.5	68.819	628	0	7.26404	5.90988	6.36074	5.79837	5.97358	6.2578	5.95117	5.97273	6.46277	6.1936	6.41251
7.29778	6.87767	7.53254	7.31482	7.14535	7.02284	7.33864	7.31332	7.06006	7.32545	7.40567	6.59072	7.05446	6.86813	7.19371															348	1	17	15	119.35	10189000000	38.9	56.034	494	0	8.53101	7.09989	7.18653	7.84853	7.46733	7.41544	7.29981	7.27133	7.61293	7.23795	7.61418
5.1248	5.63378	3.9	5.88735	5.89308	6.48978	5.79348	3.9	4.98206	5.08757	5.17044	3.9	3.9	3.9	3.9					+	Coinoc_Patho	+	Coinoc_Endo							349	1	2	2	16.415	308580000	10.4	26.003	249	0	7.71122	5.47922	6.74021	6.29776	6.9691	7.00574	7.24339	6.33214	5.62362	5.84965	6.09857
6.42096	6.43527	6.56444	6.42522	6.31511	6.43372	6.72988	6.58455	6.5103	6.42228	6.52565	6.00531	6.32027	5.60374	6.48292															351	1	7	7	50.788	1716500000	32.2	35.182	317	0	8.03052	6.33636	7.04879	7.24175	6.85515	6.92709	6.89912	6.857	7.13386	6.9667	7.00689
5.9725	5.80741	6.38892	6.60747	6.42198	6.16776	6.26621	6.43516	6.44265	6.10575	6.58997	5.60117	6.35297	6.10065	6.07857															352	3	10	10	37.088	981500000	19.9	62.505	562	0	7.52949	5.48907	6.11374	6.79238	6.673	6.48962	6.02845	6.17834	6.52486	6.54805	6.28058
6.76843	7.19092	6.70797	6.53954	6.82327	7.05561	6.76463	6.9615	6.57839	6.81391	6.49237	6.29052	5.85894	6.79565	6.14336															353	1	10	10	156.74	3695100000	51.6	33.535	312	0	8.39153	6.78367	7.76303	7.35532	7.00419	7.38213	7.50676	7.01043	7.50225	7.05123	7.36423
6.01999	5.55416	6.01393	5.93456	5.92239	5.75249	5.74504	5.75819	5.73929	5.70837	5.91264	5.51142	5.37295	5.58311	5.35309															355	1	4	3	17.022	331750000	11.6	56.21	499	0	7.1986	5.86714	6.08257	6.38867	6.11628	6.33228	6.11551	5.67382	6.24492	5.92263	6.20898
5.59788	5.57761	6.1803	5.74898	5.78452	5.68772	5.78711	5.31127	5.40331	5.4916	5.74253	3.9	5.72834	3.9	5.05805															356	2	4	3	14.542	296080000	8.6	55.66	498	0	7.17038	5.6545	6.13773	6.69181	6.05843	5.89416	6.077	5.95031	5.92429	5.78018	5.97224
5.83352	5.54073	5.78402	5.6022	5.6233	5.51448	5.88429	5.84445	5.73672	5.66169	5.65599	5.55073	3.9	5.89857	5.90123															357	2	4	4	8.8351	285650000	7.8	63.571	574	0	6.99343	5.31983	5.90842	6.14167	5.80011	5.90608	5.71868	5.88092	6.11133	5.96467	6.06785
3.9	5.68361	5.82956	3.9	5.40909	5.55222	5.76652	5.59009	5.48917	5.34027	5.59573	5.70824	5.76505	5.63813	5.71549															358	1	4	4	11.588	182490000	15.9	31.546	296	0	7.14731	5.75726	6.24269	6.35199	5.90955	5.97896	6.00104	6.05454	6.11297	6.03387	5.92877
6.75507	6.66001	7.08343	7.01258	6.82451	6.76935	7.20436	7.37568	7.27554	7.07806	7.2401	6.60365	7.05442	6.81549	7.19929															359	1	7	7	74.887	6492200000	27.8	41.514	371	0	8.53364	6.63918	7.18021	7.64269	7.33937	7.32611	7.07221	7.32261	7.84021	7.62207	7.54979
7.25103	7.37177	6.76349	6.81466	6.94448	7.19139	6.96089	7.07291	7.08375	7.08625	6.72196	8.15308	7.6149	7.83903	7.51857					+	Coinoc_Patho									360	1	9	9	112.11	7193000000	28.7	41.85	376	0	8.71078	7.27508	7.9979	7.39233	7.3067	7.51963	7.63578	7.2417	7.64422	7.63173	7.63369
5.32615	5.20273	5.75078	5.84786	5.30675	5.4005	5.71377	5.84887	5.64194	5.58714	5.65596	3.9	3.9	3.9	3.9					+	Coinoc_Patho							+	Patho_Mock	363	1	6	6	19.044	213940000	14.6	52.2	465	0	6.96856	4.64874	5.38725	6.08131	5.96089	5.65747	5.26055	5.81843	6.39203	5.92365	5.92139
7.10691	6.57763	6.53288	6.77311	6.89464	6.31279	6.88047	6.59778	6.56845	6.38164	6.76103	6.03326	6.21785	5.72384	6.12176															365	2	6	6	67.928	3263500000	19.6	32.571	285	0	8.51368	6.88073	7.47644	7.51129	7.47019	7.70359	6.97345	7.10752	7.47284	7.55042	7.32178
5.62704	5.6031	5.35249	5.34288	5.15369	5.34331	5.13331	5.0582	5.03945	5.03443	5.1944	5.51768	5.2742	5.10904	3.9															366	1	3	3	13.655	117820000	13.1	32.382	282	0	7.02983	5.6726	6.32995	6.20658	5.97717	5.93477	6.12584	5.5532	5.82332	5.68436	5.78304
6.97577	7.10068	7.24756	7.20156	7.13312	6.95071	7.10199	7.18455	7.0293	6.98174	7.30466	6.45519	6.41519	6.78367	6.72431															367	1	11	11	78.985	6161000000	29.7	59.539	536	0	8.3583	6.73759	7.40207	7.51968	7.26472	7.36286	7.09573	7.3426	7.38899	7.14129	7.23017
6.2583	6.48376	6.53319	6.34518	6.18021	6.34571	6.34795	6.53843	6.51984	6.4866	6.44733	5.81584	6.02383	6.22955	6.02264															368	1	12	10	67.261	1425400000	27.5	54.843	477	0	7.81152	6.05119	6.90942	7.02251	6.59546	6.66393	6.53772	6.4923	6.9365	6.749	6.86097
3.9	3.9	5.31382	5.4936	5.4722	5.30266	5.52946	5.95967	5.61235	5.6329	5.55698	5.26114	5.26297	5.43369	5.50669															371	3	7	5	15.63	169120000	13.2	72.308	636	0	6.68413	4.50626	4.60589	5.42547	5.57561	5.53982	5.39599	5.4687	6.08325	5.76188	5.82833
5.69591	5.6628	5.50826	5.69176	5.56449	5.12343	5.5873	5.70745	5.94916	5.61569	5.72665	3.9	5.56296	5.62502	3.9					+	Coinoc_Patho									372	1	2	2	16.508	223430000	4.1	59.97	539	0	6.91778	5.48725	5.99752	5.83171	5.80923	5.84993	5.5123	5.56854	6.01212	6.0465	5.90752
3.9	3.9	5.71878	5.64708	3.9	3.9	3.9	3.9	5.64463	5.57587	3.9	3.9	5.21386	5.27907	3.9															373	1	4	3	7.056	208910000	9.4	56.334	509	0	6.97754	5.39716	6.16364	6.20243	5.81578	6.01957	6.08711	5.21248	5.85592	5.88404	5.88343
5.19151	6.02255	4.90359	4.80459	5.3041	5.64633	4.94227	5.31298	5.13982	5.7895	5.05748	3.9	3.9	3.9	3.9					+	Coinoc_Patho							+	Patho_Mock	376	2	2	2	11.887	149460000	5.6	54.308	484	0	6.8523	5.41599	6.32272	5.45182	5.14267	5.79248	5.80061	5.33001	5.86355	5.58302	6.06157
6.27953	6.06815	6.04638	6.23656	6.04462	5.94864	6.25237	5.78496	6.04763	5.69531	6.10408	5.40114	3.9	5.69689	5.55998															380	1	2	2	22.418	533600000	8	42.812	389	0	7.55112	6.38008	6.63723	6.624	6.58367	6.58222	6.35677	6.32627	6.38337	6.44279	6.2824
5.4729	5.55001	5.59719	5.49308	5.68512	6.14183	5.68278	5.38338	5.87203	6.46851	5.58213	6.97396	6.06763	6.55836	6.89132					+	Coinoc_Patho							+	Patho_Mock	381	1	6	6	9.8356	345010000	9.3	61.142	559	0	6.96963	5.21772	5.65054	5.69794	5.35319	5.71201	6.03447	5.50135	5.36508	6.19479	6.17728
5.52383	5.3322	6.16107	5.42155	5.25491	5.37548	5.32399	5.28486	5.50258	5.53472	5.50099	5.66704	6.02325	5.26654	5.67504															382	2	6	6	17.207	191060000	33.7	27.792	258	0	7.05073	5.54917	5.93761	6.55394	5.87477	5.7496	5.85483	5.61578	5.74625	6.051	6.00617
7.34151	7.53488	7.63058	7.4843	7.60639	7.58899	7.74226	7.17609	7.3085	7.30242	7.35505	6.80113	7.06588	6.92973	6.78469															384	1	16	16	167.07	18429000000	39.4	44.082	409	0	9.06138	7.22123	8.14386	8.27992	7.83899	8.18287	8.11611	7.94079	7.77627	7.80442	7.97842
5.56368	6.05092	6.43011	6.60278	6.57604	6.23162	6.57307	6.28087	5.86214	6.02301	6.2852	3.9	3.9	3.9	3.9					+	Coinoc_Patho							+	Patho_Mock	385	1	8	4	46.042	612500000	32.9	35.816	331	0	7.48608	4.82758	6.16723	6.66347	6.65328	6.76078	6.28972	6.49265	6.52304	6.17231	6.23712
3.9	3.9	3.9	3.9	3.9	3.9	3.9	3.9	3.9	3.9	3.9	5.69857	3.9	5.74429	5.83067					+	Coinoc_Patho							+	Patho_Mock	387	1	2	2	6.109	552380000	8.6	24.685	232	0	7.83915	6.53711	7.12743	NaN	6.99322	NaN	7.0122	NaN	6.65412	6.62697	6.84799
5.45332	5.22814	5.17208	5.27173	5.33254	5.32787	5.92359	5.7648	5.61065	5.47826	5.63291	3.9	3.9	3.9	3.9					+	Coinoc_Patho							+	Patho_Mock	390	1	4	4	14.435	157740000	10.9	51.321	468	0	6.76658	5.14891	5.60308	5.65777	5.42405	5.72963	5.57449	5.94674	5.98793	5.7243	5.67874
3.9	4.9998	5.70082	5.61332	5.25098	5.1529	5.61799	5.30291	5.72378	5.37221	5.28353	5.52208	3.9	3.9	5.40719															391	1	4	4	8.7517	142210000	9.4	55.131	508	0	6.69054	4.54789	5.2	6.01724	5.55111	5.66309	5.11015	5.63622	5.84597	5.79849	5.55548
4.9051	5.96703	4.50744	4.75212	4.91929	4.94551	4.50476	4.98152	4.79075	4.9304	3.9	3.9	3.9	4.82717	3.9															392	1	4	2	17.427	74564000	10.2	59.933	537	0	6.5503	4.93457	6.17383	4.79354	5.06674	5.55914	5.48307	4.45497	5.67445	5.17458	5.57209
6.54012	6.65821	6.43548	6.60308	6.50237	6.52441	6.56894	6.56012	6.65113	6.56672	6.58691	5.9196	6.37749	6.16507	6.47717															393	1	8	7	42.639	1822900000	20.4	60.508	543	0	7.982	6.40973	7.1377	7.0456	6.89596	6.94685	6.79822	6.78206	6.94401	6.98796	6.9421
3.9	3.9	5.80742	3.9	3.9	3.9	3.9	3.9	5.8286	5.70751	5.37923	5.99307	5.79676	5.58299	6.21598							+	Coinoc_Endo					+	Patho_Mock	394	1	16	7	34.956	77380000	18.3	108.2	995	0	6.14826	NaN	4.18622	5.19126	4.64531	4.49429	4.69204	4.11797	4.9732	5.16779	5.54381
6.82077	7.02301	7.3498	7.50783	7.51579	7.29493	7.6359	6.75676	6.57523	6.7904	7.18407	6.40598	6.43661	6.06837	6.41956															395	1	15	14	117.72	9149400000	38.7	35.937	328	0	8.68264	6.94475	7.62706	7.87479	7.75573	7.98562	7.57931	7.79118	7.29369	7.11594	7.3017
3.9	5.73025	5.98242	6.26722	6.02485	6.27896	6.31201	5.30509	5.44997	5.43821	5.60786	3.9	3.9	3.9	3.9					+	Coinoc_Patho							+	Patho_Mock	399	1	4	4	20.49	415960000	15.4	26.426	247	0	7.66481	NaN	6.61354	6.77965	6.91676	6.91621	6.79404	6.72125	6.0958	6.15945	6.25351
5.35694	5.42109	5.86757	5.66277	5.81805	5.55592	3.9	3.9	5.56332	5.83031	5.81968	6.19109	6.33858	6.09089	6.1807					+	Coinoc_Patho									402	1	5	5	8.1884	143430000	13.4	49.002	448	0	6.90138	5.38785	5.80095	5.97488	5.25093	5.54245	5.8844	5.47003	5.35891	5.9719	6.08572
3.9	5.09667	5.17301	5.08508	5.13239	5.01292	5.18136	5.05081	5.09646	5.1114	3.9	3.9	3.9	3.9	3.9					+	Coinoc_Patho									403	1	2	2	4.8872	60396000	7.2	32.61	290	0	6.66707	5.06882	5.71727	5.81491	5.47186	5.77674	5.50311	5.56673	5.61815	5.63378	5.72496
3.9	4.39282	5.62434	4.35472	4.2551	4.82	4.84459	4.23515	4.87903	5.67955	4.8754	3.9	3.9	3.9	5.21796															404	2	4	4	14.422	48916000	9.6	57.37	521	0	6.18429	4.23977	4.58803	5.5973	4.2141	4.25684	5.16447	4.9264	4.40202	5.24507	5.58105
3.9	3.9	3.9	3.9	3.9	5.14622	4.93326	3.9	3.9	3.9	3.9	3.9	3.9	3.9	3.9															406	1	2	2	8.5627	40505000	2.8	45.106	393	0	6.37705	4.19184	5.31473	5.45466	5.40238	5.66538	5.50594	5.12714	5.27117	4.56536	5.27478
6.88847	6.66869	6.83703	6.81567	7.01144	6.90838	6.70127	7.02833	6.93103	6.844	6.59525	6.71638	7.05656	6.5765	6.43422															407	15	15	15	97.737	3429200000	50	36.081	346	0	8.27992	6.82869	7.12597	7.27761	7.11707	7.46424	7.1991	6.94189	7.49347	7.07096	7.31433
3.9	6.29228	6.44111	6.32253	6.3528	6.39002	6.34553	5.69085	5.87559	5.84402	6.09079	3.9	3.9	3.9	3.9					+	Coinoc_Patho							+	Patho_Mock	408	1	4	4	38.496	756690000	27	28.516	267	0	7.76498	6.00022	6.75095	6.93896	6.84655	6.94735	6.9042	6.86475	6.24763	6.34795	6.50054
6.83155	5.84226	5.96153	6.02424	5.69907	5.85818	5.99245	5.62331	6.04949	5.89738	5.81634	6.49842	6.72432	5.61193	6.36455															411	1	3	3	34.437	732700000	14.7	23.284	218	0	7.86493	6.75619	6.99613	6.95423	6.64993	6.73345	6.87598	6.70063	6.64789	6.71109	6.77757
6.50552	6.81198	6.32748	6.63117	6.95333	6.99856	6.33658	6.46379	6.34557	6.4534	6.1946	6.21966	6.08831	6.74368	5.9986															412	1	9	9	127.84	2157300000	15.1	82.143	753	0	7.93597	6.20782	7.11464	6.72405	6.83814	7.24363	7.17995	6.38977	6.89939	6.61056	6.8531
6.45959	6.44426	6.57008	6.65195	6.61031	6.67142	6.75269	5.76571	6.30356	6.04222	6.4962	5.9845	5.86351	5.79768	5.46715															414	1	4	4	48.651	1820100000	13.2	46.682	438	0	8.2601	6.07936	7.34792	7.48654	7.31983	7.3353	7.37999	7.23689	6.65012	6.90498	7.07188
6.45321	6.33256	6.60788	6.56659	6.58202	6.13966	6.78214	6.92075	6.60259	6.58508	6.862	6.87597	6.66212	7.07958	6.93394															415	1	10	10	100.44	1916800000	40	33.324	300	0	8.07846	6.32081	6.79826	7.0859	6.87577	6.95857	6.47829	6.91297	7.36322	6.98929	6.95684
6.32325	5.48997	5.73539	6.32852	6.22745	6.23606	6.57289	5.5266	5.66838	5.43141	5.44806	6.15655	6.50826	5.63488	5.85432															416	1	5	5	18.503	744940000	23	19.067	174	0	7.83073	6.15308	6.5827	6.61856	6.99953	7.06367	6.93477	7.06592	6.6589	6.44023	6.46942
3.9	4.7123	6.16227	5.31948	3.9	3.9	6.35767	4.88108	5.07011	4.91333	5.67891	3.9	3.9	3.9	3.9					+	Coinoc_Patho									417	1	7	7	35.991	211120000	24.4	41.467	377	0	7.24534	NaN	5.59472	6.76059	6.05135	5.51642	4.75248	6.61577	5.70456	5.73227	5.5468
6.84518	7.24527	5.96369	6.80499	7.11324	7.21748	6.2553	7.10585	6.80902	7.12087	6.56974	5.91854	5.70205	7.06521	6.02094															420	2	12	10	112.48	4887600000	27.2	79.678	744	0	8.18395	6.37533	7.53107	6.40483	6.87391	7.37044	7.29338	6.402	7.33927	6.9397	7.30901
3.9	5.42843	3.9	3.9	3.9	5.09321	3.9	4.8392	3.9	5.47331	3.9	3.9	3.9	3.9	5.29647															426	1	3	3	17.832	33315000	8.9	50.845	462	0	6.00415	4.69068	5.27619	3.64996	NaN	4.75756	5.18184	4.61066	4.73751	4.95993	5.33774
3.9	3.9	4.59438	4.39108	4.40254	3.9	4.39663	4.49589	4.5493	4.46349	4.52153	3.9	3.9	3.9	3.9					+	Coinoc_Patho									427	1	2	2	10.624	13063000	3.3	99.118	875	0	5.44394	3.34366	4.0845	4.78852	4.19857	4.39159	3.88642	4.0003	4.56946	4.55548	4.47868
6.06848	5.6553	5.61734	5.92474	5.99527	6.04226	5.80909	4.94338	4.9597	4.97883	5.39452	3.9	3.9	5.07962	3.9					+	Coinoc_Patho							+	Patho_Mock	432	1	4	4	34.189	257660000	25	22.134	200	0	7.56594	6.13837	6.49593	6.56496	6.69805	6.92331	6.81894	6.44232	5.87106	5.96228	6.14373
6.95767	6.65994	6.6638	6.62304	6.41979	6.51275	6.60443	6.73028	6.54494	6.74439	6.62415	6.24566	6.54647	6.59216	6.73144															433	3	13	13	61.576	2258200000	25.5	62.857	561	0	7.9066	6.71717	6.8865	7.08728	6.78645	6.65571	6.7349	6.62128	6.91921	6.78524	7.01017
8.43282	8.30211	8.59872	8.48701	8.47965	8.26479	8.52233	8.5721	8.55234	8.46099	8.62859	8.44204	8.86094	8.67941	8.52521															434	1	20	20	188.13	153680000000	37.5	53.776	501	0	9.8249	8.35877	8.66983	8.96034	8.70692	8.77803	8.50414	8.53695	8.88275	8.77828	8.84808
6.34416	6.21437	6.56129	6.63211	6.26418	6.29139	6.46421	6.64173	6.41939	6.52497	6.64113	6.44685	6.54947	6.30107	6.29041															436	1	12	12	46.223	1680900000	25.6	65.299	585	0	7.74841	6.16047	6.50617	6.81438	6.73833	6.58703	6.48818	6.42596	7.0162	6.74082	6.86964
3.9	3.9	3.9	3.9	3.9	3.9	3.9	3.9	5.08048	3.9	3.9	6.10009	6.16128	5.33479	5.63415					+	Coinoc_Patho							+	Patho_Mock	437	1	4	4	6.2905	14710000	10	48.699	440	0	5.78739	NaN	NaN	NaN	NaN	NaN	NaN	NaN	NaN	4.77283	4.5369
6.66062	6.80018	7.1733	7.03262	7.20583	7.13849	7.3486	6.61736	6.90673	6.56734	7.10765	5.85293	5.75866	6.0136	5.96897					+	Coinoc_Patho							+	Patho_Mock	438	1	9	8	64.317	5288600000	27.2	52.95	489	0	8.46807	6.84631	7.52611	7.72704	7.48164	7.62214	7.46663	7.33868	7.10707	7.23047	7.23155
6.19449	6.3195	6.10578	6.07653	6.08034	6.24751	6.1522	6.4603	6.52871	6.7211	6.15369	6.18659	5.85665	6.02152	6.20575															439	4	6	6	18.591	899150000	12.6	66.236	587	0	7.47672	5.9508	6.42633	6.2158	6.20145	6.21109	6.33339	6.02152	6.57889	6.66489	6.8546
3.9	3.9	4.81675	3.9	4.48892	3.9	4.57768	4.64532	4.74598	3.9	4.71185	3.9	3.9	3.9	3.9															441	1	2	2	13.129	15560000	2.7	88.541	783	0	5.54856	3.54337	4.28391	4.79503	3.90595	4.49631	NaN	4.26231	4.94839	4.68019	3.76824
5.66218	5.09458	5.45758	5.42405	5.17595	5.06963	5.51172	5.44875	5.23764	5.13181	5.31574	5.72735	6.0703	5.79107	5.91639															443	1	2	2	3.5251	106460000	3.4	48.895	436	0	6.61222	5.30923	5.40176	5.76657	5.59963	5.48566	5.22003	5.5466	5.65958	5.35795	5.44702
6.89825	6.90293	7.03483	6.76061	6.79762	6.74954	6.98725	6.69198	6.76183	6.66622	6.77353	6.68062	7.00971	6.81189	6.81477															447	1	9	9	35.015	3378800000	19	66.157	589	0	8.03739	6.55232	7.18201	7.32294	6.84138	7.02086	6.8333	6.88946	6.90685	6.88051	6.87759
6.82883	7.16705	5.96548	6.50577	6.92668	6.99037	6.14681	6.96233	6.74951	7.11307	6.21408	6.9403	6.2893	7.74137	6.41893															449	3	16	4	172.91	3883400000	28.6	79.172	745	0	8.05774	6.45555	7.32185	6.15564	6.57952	7.18395	7.09576	6.19067	7.14104	6.87163	7.29152
6.28201	6.43374	5.31775	6.35742	6.66726	6.88459	5.91682	7.02198	6.85832	7.18817	6.04407	7.94152	6.75564	8.06937	7.53776													+	Patho_Mock	451	5	22	7	169.47	3783700000	31.8	79.473	748	0	8.08657	5.96384	6.61559	5.47685	6.3707	6.82961	6.9891	5.89199	7.23955	6.95715	7.3954
6.16708	6.6332	6.28785	5.93886	6.20997	6.51857	6.21498	5.87606	5.86883	6.07104	5.98626	6.29918	6.07875	6.16959	6.10772															454	1	4	4	44.065	847220000	34.4	17.506	157	0	7.97376	6.31463	7.42614	7.06856	6.54292	7.00694	7.12995	6.64018	6.58628	6.48309	6.8304
3.9	5.29055	5.57252	5.54418	5.57796	3.9	5.03374	3.9	3.9	5.51779	5.40465	3.9	3.9	3.9	3.9															455	4	4	2	51.316	195230000	23.2	26.704	246	0	7.38744	6.33047	6.02837	6.25101	6.34031	6.30805	6.04692	5.61549	6.29515	5.48904	6.51448
5.45862	5.30539	5.47714	5.16962	5.28657	5.3687	5.30018	5.41333	5.73707	5.69511	5.26342	5.29119	3.9	5.34922	6.21312															456	1	5	5	24.161	126830000	6.4	113.16	999	0	6.31788	4.9858	5.25115	5.48862	4.76415	5.12179	5.14638	4.8854	5.19855	5.54117	5.47996
3.9	3.9	3.9	3.9	3.9	3.9	3.9	5.15418	5.16918	5.00242	3.9	3.9	3.9	3.9	3.9					+	Coinoc_Patho									457	1	2	2	4.3613	46331000	2.3	99.655	896	0	6.01267	4.67454	4.782	5.02107	4.91897	4.69553	4.75237	4.63236	5.20396	5.06532	5.17875
7.79385	7.9417	7.88808	7.75598	7.68172	7.85638	7.76775	7.62072	7.68576	7.69322	7.81179	7.36001	7.44612	7.46616	7.47522															458	1	10	10	216.88	23096000000	32.7	52.895	483	0	9.15942	7.643	8.3249	8.32414	8.05971	8.14851	8.18021	7.96518	7.90324	7.9401	7.98681
3.9	5.22363	5.1975	5.08877	5.15996	5.16489	5.27052	5.10595	5.06848	3.9	3.9	3.9	3.9	3.9	3.9															460	1	2	2	2.1345	67868000	4.6	65.455	581	0.0016155	6.4003	5.05534	5.67051	5.58786	5.22634	5.35156	5.185	5.26886	5.50326	5.1521	3.45446
5.0491	3.9	4.88767	5.16244	5.2577	5.16859	5.1989	5.80768	5.59085	5.81532	5.35727	5.31052	5.37954	6.05454	5.62236															461	1	4	4	13.444	129810000	14.3	54.405	497	0	6.90918	4.81166	NaN	4.7574	5.66378	5.53857	5.48565	5.54606	6.22264	6.08877	6.28959
5.48047	4.80895	4.67836	4.7973	4.69466	4.78756	5.23045	4.79482	4.88252	4.66958	4.74543	3.9	3.9	3.9	5.21606															463	1	2	2	4.0472	37161000	5.9	45.498	423	0	6.4909	5.37905	5.46764	5.37308	5.34635	5.37328	5.47587	5.47963	5.49282	5.51191	5.24959
3.9	4.18876	4.68639	4.82059	4.78411	4.12297	4.67471	5.26905	4.83473	5.07397	4.8277	3.9	3.9	3.9	3.9					+	Coinoc_Patho									464	1	4	4	33.27	34116000	10.2	64.439	578	0	6.0278	4.22381	4.47241	5.01733	4.79278	5.02678	4.33876	4.75282	5.47131	5.00195	5.20309
5.97856	6.99905	6.90271	6.58672	6.71027	6.80978	6.63055	6.57379	6.6672	6.72475	6.50986	6.10322	6.23203	6.16947	6.16456															466	1	3	3	32.061	3154200000	28.3	13.477	120	0	9.02177	7.1285	8.38913	8.22645	7.73268	8.03056	8.01678	7.71024	7.79704	7.80363	8.06841
6.47537	6.2863	6.39421	6.45612	6.20382	6.09802	6.53943	6.1503	6.12581	6.03937	6.22183	6.2274	6.01999	6.26531	6.08257															467	2	5	5	8.1124	1020800000	6.6	102.65	928	0	7.36549	5.9187	6.41432	6.48401	6.438	6.37122	6.24898	6.3091	6.26209	6.21285	6.22632
5.90621	5.73377	5.87023	5.50233	5.61929	5.84765	5.3903	6.00552	5.83943	5.86342	5.85948	5.67631	5.44824	5.67277	6.05675															469	1	7	6	23.558	343100000	32.7	36.726	324	0	7.28015	5.59445	6.31582	6.11985	5.96375	6.14183	6.29765	5.93913	6.56175	6.2749	6.28292
6.91383	6.49658	6.6895	7.0406	6.89497	7.20197	7.26517	6.10769	6.31479	6.23862	6.51685	3.9	6.55778	5.4475	6.45245															470	2	3	3	49.431	3103900000	19.7	26.135	239	0	8.64682	7.19438	7.53061	7.64966	7.78154	7.78109	7.92845	7.85604	7.06479	7.2173	7.19844
5.37475	4.95765	5.41266	5.35077	5.20069	5.42206	5.55561	5.29477	5.4863	6.00501	5.47344	5.56553	5.3795	5.36708	6.84805															472	3	4	4	44.264	211510000	15.6	38.677	358	0	6.98291	5.43353	5.4447	6.10731	5.57557	5.52737	5.94007	5.82355	5.83186	5.98068	6.21048
7.01916	7.25433	6.45702	6.59446	6.6492	6.94897	6.54437	6.81433	6.75468	6.95438	6.44034	6.9595	6.81119	7.26307	7.08257															473	2	18	18	86.631	3533400000	47.1	47.035	433	0	8.11684	6.71506	7.62331	6.72663	6.61491	6.89784	7.12636	6.45837	7.08976	7.00238	7.17655
5.9552	5.39955	6.28003	5.97386	5.91927	5.9193	6.44118	6.15576	6.25008	6.2334	6.21796	5.98432	3.9	5.64412	6.32478															474	3	11	2	31.587	713300000	23.6	71.224	649	0	7.28506	5.30393	5.72291	6.58196	6.09475	6.04254	6.03723	6.29155	6.34211	6.37168	6.43319
5.28122	5.68464	5.41093	5.34189	5.6335	5.80554	5.80365	5.75113	5.70402	5.7321	5.46804	5.58883	3.9	5.39981	5.14035															475	1	3	3	10.723	220580000	13.3	27.564	255	0	7.13944	5.44604	6.28106	6.13149	5.80483	6.15418	6.1702	5.81753	6.19457	6.18963	6.1856
5.20839	5.09698	3.9	5.68461	5.23586	5.35572	5.45626	5.24485	5.08433	5.08451	5.57851	4.87639	5.40559	3.9	3.9															476	1	3	3	16.342	119800000	3.4	105	965	0	6.47641	4.91167	5.29026	5.62523	5.6737	5.50939	5.44347	5.26571	5.42547	5.13773	5.27268
4.75233	5.13513	5.57139	4.97484	4.79496	4.74762	4.77712	4.88122	3.9	3.9	4.99502	3.9	3.9	3.9	3.9													+	Patho_Mock	478	1	3	1	21.402	51860000	17.2	26.259	250	0	6.7606	4.95758	5.82848	6.27875	5.8253	5.60578	5.41412	5.25717	5.72828	5.33351	4.71381
3.9	4.70687	5.2772	4.59363	4.66826	3.9	4.88399	4.7999	4.93917	4.65002	4.59243	3.9	3.9	3.9	3.9					+	Coinoc_Patho									480	1	2	2	7.1434	33244000	4.7	60.088	557	0	6.01657	3.29552	5.10291	5.5035	4.65546	4.88545	4.66134	4.87196	5.03391	4.93998	4.91692
6.66655	6.85005	6.69274	6.38417	6.45028	6.70379	6.49639	6.76717	6.70315	6.77148	6.81652	6.315	6.03443	6.58016	6.28673															481	2	16	14	91.045	2643100000	32.8	61.8	549	0	7.95972	6.40112	7.16044	7.10873	6.50417	6.85608	6.83425	6.74836	7.12074	6.72476	7.01515
6.18222	5.80391	5.47098	5.88925	5.86741	5.9535	5.58754	6.38302	6.30537	5.40262	5.94839	6.72117	6.62987	5.96831	6.21426															483	2	5	4	12.837	467800000	11	62.583	562	0	7.20766	5.8446	6.06028	6.04108	6.23782	5.9162	6.08418	5.72707	6.38306	6.44606	5.65448
6.70229	7.35338	7.53648	7.20798	7.24237	7.40379	7.57557	7.11952	7.30125	7.26416	7.197	6.96767	7.48976	7.25259	7.05339															484	1	9	9	74.7	8041900000	21.2	52.038	480	0	8.65008	7.16516	7.74141	7.87899	7.47489	7.54736	7.57138	7.599	7.41182	7.539	7.5908
5.83152	5.67185	5.7194	5.83227	5.69127	5.66468	5.67559	5.53259	5.57135	5.59234	5.77483	5.50979	3.9	3.9	3.9					+	Coinoc_Patho							+	Patho_Mock	485	1	3	3	6.0277	223170000	6.3	56.136	511	0	7.23469	5.88536	6.17557	6.39021	6.25229	6.2397	6.23152	6.27699	5.98132	5.87873	6.11474
7.67664	7.80837	7.78078	7.95535	7.91472	7.9491	8.14063	7.60783	7.59384	7.6867	7.67757	7.17143	7.01824	7.54496	6.7894															486	1	2	2	15.517	22908000000	12.6	19.636	183	0	9.58185	8.14631	8.67063	8.64666	8.57743	8.59291	8.56777	8.65288	8.37974	8.32108	8.5154
6.27077	5.66144	6.47686	6.05081	5.99003	6.12326	6.48377	6.06841	6.45145	6.58409	6.23014	6.41211	6.03149	6.24252	7.23591															488	2	11	11	56.503	889370000	43.4	35.383	332	0	7.71863	6.07606	6.0221	6.92754	6.41358	6.29656	6.37352	6.68588	6.42552	6.94785	6.86251
3.9	3.9	3.9	3.9	3.9	3.9	3.9	3.9	3.9	3.9	3.9	6.9059	6.17676	5.93532	6.14467					+	Coinoc_Patho							+	Patho_Mock	491	1	5	4	19.435	52260000	40	17.914	160	0	6.63899	NaN	NaN	NaN	NaN	NaN	NaN	4.36708	4.86674	4.74101	NaN
3.9	3.9	3.9	3.9	3.9	3.9	3.9	4.3441	3.9	4.51866	3.9	6.74779	5.31607	5.10223	5.2749					+	Coinoc_Patho							+	Patho_Mock	492	1	3	3	6.5696	25266000	15.5	17.353	155	0	6.32336	NaN	NaN	NaN	NaN	NaN	NaN	NaN	4.56169	4.6643	5.07809
5.21675	5.06967	5.65257	5.09485	5.29356	4.9792	5.84024	5.48786	5.34225	5.32127	5.34889	5.28278	3.9	5.2704	5.71896															493	1	7	7	37.401	149800000	19.4	49.381	454	0	6.89677	5.05789	5.51846	6.26181	5.78093	5.81776	4.97943	5.81226	6.01026	5.95327	5.88181
5.44758	5.50775	4.62879	3.9	4.77129	4.96457	4.69772	4.83345	4.79327	4.76735	3.9	3.9	3.9	3.9	4.83838															494	1	3	3	15.661	52237000	4.1	99.8	892	0	6.04587	4.74945	5.56871	4.90788	4.12369	5.02808	5.21402	4.15872	5.05971	4.61496	5.12937
4.60224	3.9	4.69635	3.9	3.9	4.77151	4.83688	3.9	4.92054	4.90498	4.82537	5.08048	3.9	4.92552	6.28353															495	6	3	3	7.5758	30206000	7	53.34	485	0	6.11836	4.34313	NaN	5.05423	4.2737	NaN	5.01216	4.95575	NaN	5.32025	5.40435
6.05088	6.63992	6.84267	6.5932	6.4935	6.55063	6.53069	6.45416	6.44829	6.40233	6.71987	6.11614	6.1499	6.47404	6.00082															496	1	5	5	15.317	1863100000	13.3	52.624	483	0	8.12411	6.35133	7.22645	7.41228	7.09482	7.09255	6.99104	6.97551	6.99583	6.94631	6.86752
3.9	3.9	3.9	3.9	3.9	3.9	3.9	3.9	3.9	3.9	3.9	5.81837	3.9	5.75378	5.71336					+	Coinoc_Patho							+	Patho_Mock	498	2	3	2	5.0661	8813300	6.9	44.511	419	0	5.53016	NaN	NaN	NaN	NaN	NaN	NaN	NaN	NaN	NaN	4.31205
7.41929	7.98658	7.95837	7.99186	7.92628	7.91572	7.55808	7.46736	7.64078	7.58772	7.9008	6.60957	6.46718	6.57163	6.81287					+	Coinoc_Patho							+	Patho_Mock	499	1	12	12	255.44	34522000000	38.3	44.208	415	0	9.42416	7.6832	8.56967	8.63627	8.45362	8.53685	8.4815	8.19212	8.12473	8.15912	8.20566
6.6555	6.67479	6.62709	6.9031	7.01716	7.01833	7.18665	6.36597	6.48014	6.35536	6.67441	6.78223	6.90194	6.79382	6.71246															501	1	8	8	76.626	4103000000	23.7	28.376	274	0	8.6131	6.88402	7.56943	7.57613	7.66123	7.8441	7.81012	7.76442	7.23014	7.26453	7.16504
5.62299	5.39919	5.61808	5.7148	5.94055	5.49485	5.6308	6.27761	5.85714	6.00372	6.1731	5.49298	3.9	5.61654	5.62666					+	Coinoc_Patho									503	2	7	7	17.82	336660000	15.7	49.47	458	0	7.20496	4.98154	5.25385	5.9355	5.9404	6.30863	5.3959	5.95442	6.62051	5.90372	6.41291
3.9	5.46513	3.9	3.9	3.9	5.35432	3.9	5.44525	5.33676	3.9	3.9	3.9	3.9	3.9	3.9															504	1	2	2	3.7512	60217000	5.6	44.21	393	0	6.57559	5.16548	6.13849	NaN	4.73816	4.71273	5.72878	4.28382	5.93746	5.59059	5.18227
7.27962	7.36116	7.17895	7.17053	7.20019	6.97348	7.12555	7.07052	6.94918	6.79781	6.881	6.41273	6.30125	6.56223	6.59854															506	1	14	14	198.07	5061500000	43	45.828	416	0	8.38207	7.17114	7.47028	7.4974	7.3206	7.47703	7.25341	7.27522	7.4748	7.13053	7.20314
5.69663	4.97101	4.98053	5.0798	5.11754	5.02518	5.02979	5.20477	5.06476	4.88946	4.91581	5.21056	5.12772	5.09569	3.9															507	1	5	3	17.5	59597000	8.1	83.162	770	0	6.18415	5.1035	5.10336	5.15776	5.12176	5.26302	5.05652	4.82452	5.345	5.1574	5.03906
7.35513	7.01085	7.69615	7.94063	8.05808	7.63557	8.00273	7.71536	7.58453	7.61986	7.98088	6.40483	7.38434	7.18239	7.44231															509	1	27	27	282	31537000000	58.2	52.566	478	0	9.06744	7.12235	7.40851	8.07907	8.1507	8.34528	7.85795	7.9671	8.05411	7.82768	8.02135
5.5509	6.35048	7.0293	6.64426	6.63093	6.11271	6.78902	6.62472	6.77327	6.74074	6.9254	7.04875	7.12616	6.77021	7.20488															511	1	10	5	111.77	2729100000	40.4	35.405	329	0	8.2319	5.73952	6.91909	7.39594	6.99774	7.31925	6.89628	7.20309	7.20052	7.3276	7.23216
6.68884	6.28551	6.7194	6.51522	6.53682	6.32364	6.49838	6.43202	6.70496	6.54044	6.30131	6.88908	6.66652	6.86957	6.51799															513	6	10	7	94.295	1476500000	46.6	34.491	322	0	8.0553	6.69798	6.84621	7.1929	6.94035	7.0291	6.74529	6.90384	6.95598	7.19984	7.13066
6.30077	6.7972	6.47016	6.5463	6.10735	6.39199	6.17577	6.29994	6.53943	6.49927	6.58923	6.27681	6.60762	6.08604	6.61452															515	1	9	9	44.051	1716500000	22	50.493	449	0	7.89221	6.17476	7.18616	6.93175	6.80949	6.55358	6.77368	6.33441	6.78055	6.8961	6.98231
3.9	3.9	4.86724	4.61548	3.9	4.55016	4.85895	4.666	4.49393	3.9	4.73933	3.9	3.9	3.9	3.9															516	5	3	3	9.3411	21023000	16.9	35.075	319	0	6.06741	4.49069	5.15579	5.2931	4.87176	4.97236	4.79237	5.06674	5.23892	4.69833	4.43664
6.9705	6.62432	6.78691	6.94731	6.95291	6.84745	6.8808	7.67278	7.62865	7.43575	7.33409	7.43623	7.29341	7.37446	7.08767															520	1	9	9	114.82	8118300000	39.2	37.801	344	0	8.79553	6.97236	7.2816	7.36084	7.33445	7.47023	7.40087	7.22027	8.19794	8.03242	8.04544
8.1283	7.89388	8.03751	8.07773	8.02617	7.99385	8.09475	8.4181	8.30692	8.11069	8.22207	7.82474	7.90539	7.74218	7.64356															522	1	38	26	315.03	57850000000	49.8	84.724	765	0	9.13906	7.63257	7.88757	8.15097	7.96812	8.02902	7.86707	7.86917	8.42034	8.24983	8.15948
5.25878	5.52247	4.98454	5.9374	5.69083	5.95143	6.14513	5.02015	5.01498	5.03298	4.98841	3.9	3.9	3.9	3.9					+	Coinoc_Patho							+	Patho_Mock	523	1	5	5	40.626	183850000	16	49.434	449	0	7.08838	5.62367	5.99991	5.65952	6.377	6.23892	6.35411	6.25259	5.75324	5.62584	5.75895
3.9	3.9	4.19504	3.9	3.9	4.13637	3.9	4.15628	3.9	4.33102	3.9	3.9	3.9	3.9	3.9															524	1	2	2	7.0847	5236600	7.4	49.588	447	0	5.32112	NaN	4.46313	4.63611	3.82517	3.46328	4.34976	3.79024	4.41782	4.11257	4.66564
3.9	3.9	3.9	3.9	3.9	3.9	3.9	3.9	3.9	3.9	3.9	4.92515	3.9	3.9	5.29566															525	3	2	2	2.4165	1390000	5.1	53.914	490	0.001692	4.68062	3.40628	NaN	NaN	NaN	NaN	NaN	NaN	NaN	NaN	3.60245
5.45874	3.9	5.69995	3.9	3.9	3.9	5.45466	3.9	3.9	5.48945	5.74529	3.9	3.9	3.9	3.9															526	1	3	3	22.424	210420000	19.2	29.115	265	0	7.36884	5.12258	6.49171	6.51264	6.28362	6.5314	6.10914	6.05331	6.19824	6.26902	6.31347
3.9	5.84675	3.9	5.7598	5.74254	5.61887	3.9	5.87286	5.81327	5.81022	5.92982	3.9	3.9	5.84696	3.9					+	Coinoc_Patho									527	1	2	2	23.358	282260000	14.9	16.495	148	0	7.60555	6.16188	6.68379	6.50776	6.50613	6.5857	6.32243	6.26129	6.65857	6.50995	6.62618
4.99175	3.9	5.23366	3.9	5.25657	5.23076	5.22601	5.39368	5.18335	3.9	5.32261	5.00885	3.9	3.9	3.9															528	1	3	2	7.6357	76297000	10.3	37.287	329	0	6.67839	4.96178	5.59115	5.75295	5.45832	5.73601	5.55058	5.5185	5.92087	5.50611	5.45568
5.91805	5.88618	6.27871	6.29684	6.29981	6.11261	6.43167	6.37277	6.27409	6.12454	6.39278	6.02772	6.11173	6.25602	6.31211															529	2	8	6	20.799	941930000	10.4	83.112	771	0	7.46886	5.62276	6.4748	6.48975	6.36127	6.53813	6.48141	6.22248	6.54991	6.37674	6.41549
5.84358	6.05706	6.10616	5.83354	5.77726	5.87711	5.723	6.0812	6.10127	5.92257	5.89074	6.29861	5.9637	6.15721	5.80343															531	1	7	7	26.12	441530000	8.6	93.557	848	0	7.02173	5.65489	6.1788	6.21725	5.80239	5.83506	5.73329	5.70306	6.17479	5.90037	5.86219
5.83893	5.57262	5.86069	5.8185	5.89315	5.80192	5.97181	5.53431	5.30477	5.50665	5.85025	5.03671	3.9	5.09072	4.63265					+	Coinoc_Patho							+	Patho_Mock	533	1	2	2	14.592	335290000	2.4	106.36	964	0	6.85332	5.31471	5.91463	6.03814	5.80019	5.97897	5.80038	5.67062	5.65108	5.5034	5.81401
5.44356	6.39085	4.92785	5.11955	5.30503	5.47779	3.9	5.48297	5.43473	5.38528	3.9	5.49693	5.38351	5.57381	5.40656															535	1	2	2	14.424	183560000	10.7	24.863	215	0	7.18461	5.65929	6.82343	5.24519	5.39023	5.9237	6.19092	5.12238	6.26965	6.06318	6.11995
7.88509	7.95368	7.50458	7.48793	7.68661	7.71599	7.48618	7.73268	7.72094	7.70644	7.41958	7.15812	7.13761	7.58256	7.34949															536	2	19	19	159.61	24082000000	38.1	61.039	559	0	9.00147	7.58179	8.23608	7.91574	7.68317	8.04794	7.92171	7.56011	8.18036	7.95523	8.04104
5.58395	5.55275	5.64727	5.54124	5.5166	5.82833	5.37814	5.65354	6.17464	6.02399	5.66581	6.13216	5.98255	5.7399	6.53345															547	2	8	8	20.535	290380000	21.2	51.818	477	0	6.97161	5.54908	5.61624	6.0683	5.45	5.23702	6.0445	5.7708	5.99427	6.18656	5.99118
6.46696	6.60694	6.81972	6.93052	6.87957	6.92168	6.82541	6.17571	6.23825	6.31139	6.63952	6.27423	6.42058	6.33437	6.00992															548	1	8	8	51.548	2333200000	31	43.128	413	0	8.36795	6.8136	7.22562	7.39417	7.4327	7.58389	7.53066	7.44378	6.97443	6.90406	7.03655
4.76084	3.9	3.9	4.84161	4.77759	4.76302	4.72343	3.9	4.76209	4.68979	4.79826	5.71745	5.36199	5.0086	4.98316													+	Patho_Mock	550	2	4	4	8.8734	17033000	4.7	103.38	952	0	5.62923	3.95356	4.10432	4.37199	4.55086	4.58263	4.90441	4.13934	4.01013	4.42957	4.39876
5.6756	5.5092	3.9	3.9	5.34278	5.51191	3.9	5.31542	3.9	5.29126	3.9	3.9	3.9	5.34349	3.9															552	1	6	3	29.571	91036000	11.8	77.691	695	0	6.39101	5.06711	5.80676	4.90135	4.56478	5.59237	5.7379	3.83869	5.36541	4.84138	5.33708
5.63527	6.46246	5.63585	4.95908	5.66624	5.93993	4.87954	5.82278	5.82428	5.83558	5.5028	5.48532	4.96722	5.32375	5.6738															554	1	7	7	20.536	335580000	15.3	62.436	549	0	7.07864	5.45294	6.70169	5.80824	5.02604	5.95821	6.05675	5.01418	6.04458	5.91889	6.09103
5.65426	5.57992	5.75752	5.77595	5.65465	5.7945	6.28369	5.44433	5.52969	5.44993	5.60276	5.44351	3.9	3.9	3.9					+	Coinoc_Patho							+	Patho_Mock	555	1	4	3	9.1619	260090000	7.5	50.601	469	0	7.11408	5.59007	6.05461	6.36197	6.1924	6.1997	6.08415	6.25842	5.79395	5.80967	5.6927
3.9	3.9	5.42954	3.9	5.16071	3.9	5.60664	4.87652	5.43529	5.40702	5.22141	3.9	5.14264	3.9	6.21139															556	1	5	4	11.763	80775000	9	65.694	589	0	6.38876	4.79131	NaN	5.81684	4.81529	4.47119	4.57761	5.48147	5.11783	5.55064	4.85511
6.77623	6.97423	6.9566	6.79819	6.98726	6.73129	6.92458	6.96811	7.03977	6.86731	7.05042	6.62245	7.00147	6.79573	6.70436															558	3	10	8	95.774	5299100000	26.1	56.373	499	0	8.36248	6.70146	7.28335	7.48296	7.23686	7.50091	7.04852	7.07522	7.39771	7.34072	7.29444
5.57651	4.98655	6.00847	5.04258	5.12652	5.03181	6.30458	5.17461	5.76533	5.70249	5.91799	3.9	3.9	3.9	5.66878					+	Coinoc_Patho									559	1	5	5	8.5615	226850000	19.3	33.983	296	0	7.12529	5.33007	5.61729	6.56184	5.55921	5.82626	5.54379	6.43769	5.81962	6.10336	6.11324
6.29658	6.52894	5.91308	5.92198	6.71833	6.46022	6.11594	6.60116	6.29857	6.47611	5.82342	3.9	3.9	5.94587	3.9					+	Coinoc_Patho							+	Patho_Mock	560	1	5	5	20.034	1553700000	17.7	43.085	390	0	7.98726	6.47467	7.1469	6.68632	6.60098	7.33903	6.94597	6.5709	7.16749	6.89057	7.08271
6.0235	6.13133	6.14439	5.83628	5.83558	5.86595	6.13229	5.81049	5.85006	5.70985	6.23229	5.94922	6.23757	5.85854	5.94911															562	1	5	5	43.089	499780000	10	53.092	499	0	7.65738	6.11059	6.84721	6.88065	6.48644	6.58287	6.50299	6.41441	6.46501	6.48586	6.50698
3.9	5.30715	5.84041	5.00638	5.21698	5.10068	3.9	5.14433	3.9	5.18364	4.92496	3.9	3.9	3.9	3.9					+	Coinoc_Patho									564	1	2	2	6.9181	110620000	5.2	58.786	518	0	6.62885	3.54165	5.69567	6.31433	4.89372	5.47032	5.22355	5.20593	5.38537	5.47182	5.39702
4.62227	4.87011	4.68686	4.96758	5.35782	5.02003	4.93816	5.78205	5.00424	5.38964	5.25348	3.9	3.9	5.64878	4.90295															566	1	7	4	29.66	81876000	13.2	68.526	629	0	6.53295	4.40734	5.33226	5.02024	5.2629	5.78914	4.94376	4.6104	5.97278	5.37072	5.5742
6.04273	6.03391	5.88638	5.83309	6.04052	5.91699	6.05538	3.9	5.97017	5.86018	5.87983	3.9	3.9	5.9737	5.81065															568	1	2	2	4.2258	409390000	6.9	33.737	306	0	7.57074	6.15027	6.75797	6.5977	6.33754	6.7445	6.43884	6.42584	6.37153	6.52523	6.49606
5.79681	5.94438	5.97981	5.66813	5.66608	5.77543	5.80807	5.61008	5.78601	5.52248	5.67235	5.68706	5.81531	5.62394	5.71812															569	1	4	4	18.4	255430000	6.1	91.681	834	0	6.85096	5.57521	5.89985	5.985	5.67425	5.79907	5.66948	5.80143	5.78842	5.74438	5.64667
8.09951	8.52833	8.60995	8.40855	8.4257	8.3755	8.38507	8.46389	8.44688	8.32756	8.51081	8.13859	8.11524	8.15464	8.10428															570	1	21	21	308.94	108290000000	73.8	27.008	240	0	9.8585	8.28439	8.93135	9.0714	8.65179	8.83331	8.69455	8.65402	8.81255	8.76503	8.73129
6.3735	6.04076	6.24849	5.91929	6.06446	6.20553	6.30756	6.09128	6.54993	6.46374	6.19606	7.21029	6.85861	6.61079	7.40912					+	Coinoc_Patho									571	1	18	9	39.579	1212300000	20.8	107.15	981	0	7.3676	5.73208	6.09426	6.36594	5.86528	6.13821	6.13033	6.02641	6.22207	6.58222	6.54158
7.00574	7.16382	7.15993	7.14001	7.04614	7.1653	7.29389	7.09328	7.06621	6.97845	7.1889	7.1312	6.9443	6.92267	6.90351															574	1	8	8	60.845	6086600000	19.6	53.952	496	0	8.50562	6.86176	7.54932	7.6384	7.41486	7.49507	7.43906	7.38308	7.45841	7.42374	7.30155
5.97317	5.78379	5.3656	5.45261	5.545	5.64035	5.18024	5.85255	5.62994	5.6152	5.41814	3.9	3.9	5.30114	5.35137					+	Coinoc_Patho									575	1	3	3	6.8929	206200000	6	68.167	630	0	6.97186	5.84821	6.19496	5.73127	5.74176	5.90254	5.8925	5.15939	6.28767	5.8918	5.98742
6.12639	3.9	3.9	5.44462	5.35784	5.52123	5.49929	3.9	5.45914	3.9	3.9	3.9	3.9	3.9	3.9															576	1	2	2	5.0037	66593000	10.2	21.836	196	0	6.86919	6.0486	5.80719	5.48319	5.84444	5.83057	6.01519	5.76682	5.62879	5.90984	5.69363
6.24047	6.38723	6.62989	6.63691	6.5852	6.41052	6.76699	6.85245	6.65941	6.64945	6.70135	5.6353	3.9	6.07144	5.69108					+	Coinoc_Patho									578	1	10	8	73.413	2289100000	26	55.293	477	0	8.05865	5.97232	6.8797	7.14236	6.93034	7.0707	6.78118	6.86849	7.28226	6.98579	7.1377
6.37036	6.77009	6.63163	7.08909	7.00548	7.17269	7.08561	6.72579	6.67734	6.70564	6.59949	7.10452	6.73577	6.94541	6.38826															579	1	12	12	83.501	4205300000	26.3	34.98	354	0	8.50985	6.49527	7.41991	7.4132	7.6157	7.74033	7.72715	7.33646	7.38924	7.18794	7.31898
6.61916	6.5997	6.50007	6.51382	6.43409	6.59485	6.43998	6.50753	6.60279	6.44278	6.45159	6.47512	6.76283	3.9	6.37442															580	1	6	6	14.562	1609700000	9.2	60.881	535	0	7.7596	6.32711	6.7867	6.90036	6.70229	6.67357	6.71306	6.40832	6.7673	6.65462	6.79492
3.9	3.9	5.10629	5.07126	5.19479	5.15782	4.98901	5.06599	5.31854	5.08558	4.9003	3.9	3.9	3.9	3.9					+	Coinoc_Patho									581	1	2	2	20.379	66948000	2.5	112.82	1018	0	6.13555	4.60799	5.28612	5.23845	4.95752	5.36539	5.14261	4.63124	5.06781	5.16005	5.14882
8.04218	8.18438	8.16557	8.1854	8.00992	8.19783	8.17938	7.66832	7.84273	7.79138	7.98759	7.2763	7.73085	7.38164	7.54599															582	1	18	18	251.69	55047000000	40.2	51.456	480	0	9.3428	7.83703	8.532	8.52472	8.37585	8.33798	8.45734	8.1176	8.04321	8.0683	8.11414
6.19296	6.17301	5.81124	5.8306	5.89341	5.84731	5.78561	6.04344	5.84408	5.97546	5.87208	5.64527	5.414	6.03515	3.9															583	1	7	7	26.606	468850000	32.2	35.687	320	0	7.52492	6.082	6.85971	6.5577	6.29587	6.54418	6.36423	5.95897	6.61482	6.4615	6.43335
3.9	5.7106	6.24257	6.40698	6.26867	5.86488	6.18253	5.23363	5.36711	5.43627	5.82115	3.9	3.9	3.9	3.9					+	Coinoc_Patho							+	Patho_Mock	585	1	2	2	20.635	456470000	12	28.076	267	0	7.58023	5.88992	6.49974	6.75994	6.8127	6.76652	6.69105	6.68494	6.04289	6.04033	6.22389
5.449	5.55794	6.05396	6.07722	5.98734	5.4005	5.92602	6.43414	5.70834	6.20793	6.35944	5.09029	5.71715	5.77612	5.56883															586	1	10	10	43.65	541810000	29	40.857	369	0	7.45509	5.29927	5.94568	6.50448	6.3352	6.37798	5.76252	6.22191	6.7858	6.16702	6.52424
6.13312	6.32834	6.13293	6.30114	6.21977	6.19808	6.1407	6.02292	6.07372	6.04497	6.07664	5.53913	6.0769	5.65985	5.97668															587	1	8	8	79.975	615820000	25.7	52.351	475	0	7.71028	6.02999	6.73376	6.62485	6.50779	6.77767	6.63934	6.10531	6.71921	6.58416	6.84794
5.7122	5.06236	5.84776	5.06744	4.99592	5.26795	6.04833	5.05469	5.69165	5.43902	5.54504	3.9	3.9	5.66308	6.39032															597	1	3	1	13.189	161460000	14.9	30.821	288	0	7.20806	5.7795	5.82664	6.55885	5.52674	5.77497	5.96207	6.40707	5.95986	6.22567	6.10616
8.23282	8.36532	8.60666	8.41224	8.32207	8.21909	8.46031	8.37326	8.41951	8.3024	8.62575	8.1052	8.47953	8.17173	7.97408															599	1	33	33	323.31	107430000000	66.5	58.302	516	0	9.554	8.06904	8.55123	8.70455	8.43823	8.45977	8.34033	8.40737	8.58002	8.44983	8.44846
6.16125	5.85693	5.84492	5.84187	6.22414	5.7846	6.06438	5.76923	5.78543	5.70038	5.8419	3.9	3.9	3.9	3.9					+	Coinoc_Patho							+	Patho_Mock	600	1	4	3	16.271	548180000	15.7	47.548	446	0	7.5928	6.21566	6.32031	6.45969	6.49003	6.82671	6.45471	6.45258	6.59939	6.6133	6.4709
8.63162	8.5918	8.14439	8.39122	8.42813	8.5541	8.38252	8.47596	8.41939	8.33389	8.2045	7.82727	7.70363	8.28242	7.86607															601	2	22	22	323.31	107070000000	36.4	80.991	749	0	9.56727	8.36237	8.71832	8.4069	8.47877	8.63676	8.57363	8.30094	8.61472	8.48051	8.50022
6.3476	6.10931	5.76658	6.23348	6.12879	6.16622	5.92556	6.41556	6.19918	6.27717	6.23434	6.16188	6.28881	6.58939	6.34661															603	1	6	5	31.038	731870000	14.2	61.028	544	0	7.43307	6.23439	6.41492	6.04689	6.34167	6.34891	6.29697	5.94786	6.65285	6.37457	6.49653
6.3772	5.83445	6.16738	6.00788	5.82533	5.78089	5.98659	6.16346	6.20458	5.8863	5.94834	3.9	3.9	5.89998	6.28292					+	Coinoc_Patho									606	2	8	8	34.903	521740000	27.7	38.038	343	0	7.41642	6.15685	6.23027	6.68822	6.34382	6.37367	5.91588	6.3161	6.53314	6.54135	6.15606
5.57255	4.64093	5.10003	5.61312	5.55479	5.25696	5.25655	5.90756	5.78981	5.22021	5.39182	6.40396	6.30539	5.69163	5.73876															608	1	4	4	23.496	246310000	12.8	49.951	454	0	7.09047	5.49096	5.1724	5.89301	6.07704	6.21556	5.73863	5.40447	6.49024	6.26167	5.92132
5.57944	5.09719	5.89881	5.2244	5.35885	5.30399	5.88523	5.22683	5.38083	5.46072	5.49209	5.75468	6.87831	6.84849	6.6625					+	Coinoc_Patho									609	1	7	4	19.776	300390000	18.7	53.41	504	0	7.03052	5.25254	5.61722	6.28162	5.54644	5.87495	5.26	5.98068	5.91688	5.84931	5.44081
5.85751	6.3959	6.41624	6.39428	6.1417	6.16017	6.15076	6.47719	6.39387	6.39284	6.35042	3.9	3.9	5.90687	3.9					+	Coinoc_Patho							+	Patho_Mock	610	1	6	6	38.582	985920000	18.2	54.524	479	0	7.65142	5.95848	6.70725	6.77033	6.50922	6.53095	6.54505	6.41142	6.80019	6.58284	6.67395
6.94602	7.32191	5.97471	6.30863	6.82878	6.90181	6.1682	6.79911	6.49954	6.87053	6.33672	6.46386	6.36333	7.29212	6.73154															611	2	22	22	225.73	3615300000	34.6	96.225	865	0	7.92468	6.50072	7.48904	6.02653	6.13682	7.01111	7.03635	6.05108	6.89083	6.31534	6.97988
6.88979	7.07295	6.34676	6.88424	7.10216	7.46021	6.73214	7.68354	7.62908	8.06126	7.333	8.69532	8.23641	9.06599	8.43589					+	Coinoc_Patho							+	Patho_Mock	612	1	27	11	273.25	26027000000	48.3	78.93	745	0	8.89691	6.41417	7.32816	6.58945	7.00139	7.30337	7.55256	6.73566	7.84836	7.72802	8.25823
7.01376	7.05565	7.04731	6.89841	6.9028	6.96846	7.04704	6.85135	6.89966	6.8045	6.81762	6.77608	6.63452	6.89462	6.84289															613	2	7	7	88.346	4653400000	16.1	51.141	466	0	8.32535	6.71274	7.5001	7.52911	7.11654	7.31831	7.26427	7.20041	7.23007	7.16038	7.2852
6.10544	5.90704	6.24269	6.42109	6.64905	6.20884	6.52785	6.76852	6.35247	6.31836	6.73227	6.40295	6.3863	6.7217	6.73329															615	2	11	7	59.5	1649900000	17	82.225	761	0	7.6734	5.6055	6.41484	6.5365	6.56568	6.83656	6.46872	6.49529	6.8937	6.53877	6.61697
5.93469	5.89594	6.42815	6.49259	6.55357	6.42615	6.59597	7.09781	6.94136	7.00903	6.77942	8.68329	8.24628	8.15891	8.01301					+	Coinoc_Patho							+	Patho_Mock	616	2	6	6	76.893	7362500000	46.5	17.52	159	0	8.96394	6.33317	6.88811	7.45494	7.34598	7.45533	7.26888	7.25897	7.95998	7.81678	8.05042
3.9	3.9	3.9	5.28854	5.27478	5.01703	5.39243	5.23353	5.46657	5.47689	5.48179	3.9	3.9	3.9	3.9					+	Coinoc_Patho									617	1	4	2	54.142	94653000	16.6	26.646	247	0	7.07306	5.43486	5.20612	5.76252	6.02119	6.13274	5.63488	5.97902	6.07504	6.10914	6.24115
6.01795	6.1122	6.15354	5.99884	5.91993	5.94355	6.12379	6.00359	6.00333	6.00634	5.99045	5.85699	5.9025	5.85297	5.78553															618	2	4	4	22.236	654440000	29	22.282	217	0	7.97077	6.21131	7.2331	7.31735	6.84976	6.89825	6.77186	6.66201	6.76228	6.75133	7.05641
7.47525	7.69113	7.53488	7.60905	7.73767	7.82263	7.7492	6.95111	7.06028	7.1912	7.12398	6.98658	7.15743	6.79314	6.9724															619	1	5	4	76.841	15196000000	17.3	38.749	364	0	9.06778	7.58465	8.21426	8.23649	8.04583	8.27586	8.23264	8.03691	7.68605	7.67529	7.66281
6.00467	6.07664	6.10013	6.22381	6.35056	6.41624	6.33638	5.68794	5.8346	5.91066	5.93565	6.09103	6.16122	5.93888	5.95864															620	1	4	3	65.352	705200000	14	38.547	363	0	7.80692	5.88024	6.65141	6.75139	6.78789	7.17184	7.28019	6.80793	5.82907	6.02755	6.28472
5.75295	5.15803	5.9608	5.80094	5.58522	6.24435	6.19557	6.21288	6.63388	6.41167	6.20847	6.76178	5.91256	5.68954	7.23807															621	1	9	9	38.158	862810000	17.3	64.937	595	0	7.41741	5.59218	5.7349	6.30289	5.8944	6.06985	6.41886	6.11955	6.48885	6.67134	6.62514
6.51558	5.94888	6.50744	6.132	6.168	6.11581	6.42501	6.36953	6.66706	6.50025	6.38443	6.78173	6.16023	6.01778	7.22663															622	2	14	4	189.26	1606100000	40.3	47.798	444	0	7.84405	6.29883	6.49175	7.05061	6.55182	6.72118	6.52499	6.53596	6.68752	7.11294	6.89877
5.05042	3.9	6.02354	3.9	3.9	5.6768	5.9155	4.91151	5.5308	5.95531	5.70172	5.69372	3.9	5.46232	5.86213															623	3	5	5	14.136	189020000	11.7	52.954	477	0	6.91477	4.55872	4.55001	6.32885	4.34941	4.99262	5.72302	5.93898	5.1896	5.75932	6.31309
5.22812	5.18943	4.7245	5.17064	5.0421	5.29697	5.13881	5.24844	5.30395	6.09785	4.98275	7.85497	6.37079	7.31332	6.34317					+	Coinoc_Patho							+	Patho_Mock	624	1	2	2	23.177	647420000	16.1	16.026	143	0	7.90809	5.98903	6.50823	5.92337	6.26409	6.26841	6.4524	6.04052	6.55769	6.47312	6.79939
3.9	5.48206	6.47062	6.73874	6.65009	5.92561	6.94853	6.68325	6.77196	6.87571	6.88885	6.66613	7.09771	6.21903	3.9															626	1	6	6	17.146	1183900000	17.8	39.719	360	0	7.92721	5.91081	5.81158	6.92901	6.78445	6.86426	6.21783	6.83642	7.03567	6.99906	6.97037
3.9	5.99619	6.1499	6.23406	6.49667	6.01812	6.17661	6.49889	6.5015	6.35294	6.30062	6.47924	6.18882	6.12542	3.9															627	1	8	4	119.14	485090000	36.3	34.345	322	0	7.64443	6.2739	6.32556	6.43562	6.38005	6.79707	6.31116	6.27944	6.81819	6.78097	6.63194
6.14888	7.05789	6.73179	6.55565	6.88847	6.90791	6.87756	6.94676	6.93752	7.10931	6.79034	7.81097	7.20162	7.63906	6.87822															628	1	7	7	102.49	4395100000	43.1	27.632	253	0	8.60158	6.26487	7.759	7.47134	6.76407	7.5667	7.39345	7.30207	7.61234	7.51605	7.78703
6.42131	7.36667	6.99374	6.64065	7.05839	7.3085	6.32106	6.61939	6.65941	6.89144	6.58826	6.69929	3.9	6.13634	3.9					+	Coinoc_Patho							+	Patho_Mock	629	1	6	6	64.965	5460000000	24.3	26.583	247	0	8.89209	7.56452	8.34692	7.93062	7.64254	7.90267	8.05034	7.40759	7.6206	7.51745	7.75798
5.44928	5.25208	5.35652	5.30685	5.48657	5.36418	5.29539	5.56365	6.05979	5.46076	5.35928	3.9	3.9	5.50043	5.57107					+	Coinoc_Patho									631	2	4	3	26.101	168680000	9.3	60.279	571	0	6.81208	5.25573	5.77168	6.07969	5.61135	5.71735	5.65013	5.17797	5.88226	5.9839	5.7707
7.55123	7.48906	7.41634	7.25083	7.24756	7.43545	7.57619	7.04798	7.26515	7.31262	7.22994	7.17058	7.22324	7.39083	7.31668															634	2	10	10	57.217	8620100000	25	38.944	356	0	8.70507	7.53757	7.82383	7.93635	7.56139	7.64581	7.5812	7.61722	7.45812	7.48749	7.59309
6.60978	6.38047	6.61169	6.57995	6.42231	6.56714	6.42055	6.75881	6.91051	6.77534	6.58157	6.04926	6.2382	6.30715	6.21527															635	2	14	14	110.79	2109100000	49.7	34.763	328	0	8.06882	6.52609	6.83872	7.11942	6.89147	6.91448	6.98992	6.73951	7.22922	7.22094	7.22313
5.04603	5.91111	4.76044	4.72398	5.01402	4.9864	4.96386	4.81479	4.65467	5.10779	5.1628	3.9	3.9	3.9	5.0616															636	1	4	4	19.043	78477000	12.7	52.546	482	0	6.40338	4.56628	6.233	4.50371	4.40797	4.95603	5.28153	4.63987	4.85083	5.18611	5.03096
5.83723	5.45047	5.78587	5.38918	5.37992	5.39752	5.64189	5.71131	5.9198	5.71523	5.55757	5.43513	5.4417	5.60158	5.31014															637	1	6	6	19.286	229680000	16.4	53.986	499	0	6.94614	5.35491	5.79839	6.17452	5.64006	5.7986	5.58474	5.61924	6.04052	6.10527	6.04167
5.07595	5.15954	5.45174	5.07573	4.92749	5.19689	4.92865	5.05223	4.99948	4.94379	5.05135	3.9	3.9	4.9481	3.9					+	Coinoc_Patho							+	Patho_Mock	642	1	3	3	6.453	67395000	25.6	19.535	172	0	6.74944	5.13716	5.90746	6.07133	5.56851	5.56147	5.77642	5.02918	5.90532	5.47474	5.51988
6.94036	6.39379	6.69932	6.54458	6.74965	6.58481	6.80631	6.89846	6.85754	6.73249	6.74767	6.61792	6.63511	6.64846	6.81692															644	2	22	21	216.88	2745600000	46.6	60.28	577	0	7.92012	6.67255	6.55369	6.94177	6.57163	6.91098	6.63482	6.83792	7.09475	7.0035	6.97028
5.80218	5.98082	6.36245	6.89095	6.70568	7.11331	6.96694	7.14136	7.42506	7.51768	7.87262	6.98545	7.28074	7.10537	7.72945													+	Patho_Mock	646	1	6	4	88.841	8582700000	49.1	24.59	226	0	9.03052	5.38469	6.81953	6.63309	7.70365	7.85834	7.7231	7.75484	7.68371	8.26804	8.3876
6.17702	6.29524	6.07544	6.32844	6.28369	6.31201	6.19415	6.26621	6.81531	6.78172	6.32864	7.3868	6.97535	7.46659	6.6125															647	1	4	4	33.061	1165200000	20.3	38.518	345	0	7.86229	6.07089	6.66463	6.29121	6.40866	6.47219	6.71974	6.31091	6.67595	6.91627	7.0484
7.96055	8.07419	8.01891	7.92429	8.05994	8.01229	7.96293	7.96535	8.0187	8.04728	8.11531	7.90533	7.96878	7.88477	7.65701															648	2	32	32	246.17	49180000000	49.9	74.231	674	0	9.27683	7.89982	8.37304	8.33169	8.03011	8.23724	8.10626	8.04517	8.2578	8.16607	8.30456
5.46808	3.9	5.42354	5.21872	5.2071	5.32846	3.9	3.9	5.91706	5.44018	3.9	3.9	3.9	3.9	5.50994															649	1	2	2	6.525	78447000	8.6	26.565	244	0	6.74845	5.47848	5.3366	6.02371	5.39709	5.54142	5.63511	4.86335	5.28628	6.13146	6.0029
5.81611	5.81679	5.84876	6.26064	6.21977	6.15821	6.20984	6.29745	6.08192	6.01279	6.31471	5.83234	5.80547	6.10206	5.80508															651	4	9	4	36.07	779060000	15.4	84.914	777	0	7.33526	5.32276	6.06804	6.23644	6.32321	6.51875	6.28031	6.06479	6.47873	6.26757	6.19081
[truncated: 36 more columns]

## Sheet: 2017-05-10_proteinGroups_filter
id	Protein IDs	Majority protein IDs	Peptide counts all	Peptide counts razor unique	Peptide counts unique	Fasta headers	Number of proteins	Peptides	Razor unique peptides	Unique peptides	Peptides FR12_Mock_XS1	Peptides FR13_Mock_XS2	Peptides FR14_Mock_XS3	Peptides FR15_Mock_XS4	Peptides FR16_Fo47_XS1	Peptides FR17_Fo47_XS2	Peptides FR18_Fo47_XS3	Peptides FR19_Fo47_XS4	Peptides FR20_Coinoc_XS1	Peptides FR21_Coinoc_XS2	Peptides FR22_Coinoc_XS3	Peptides FR23_Coinoc_XS4	Peptides FR24_Fol007_XS1	Peptides FR25_Fol007_XS2	Peptides FR26_Fol007_XS3	Peptides FR27_Fol007_XS4	Razor unique peptides FR12_Mock_XS1	Razor unique peptides FR13_Mock_XS2	Razor unique peptides FR14_Mock_XS3	Razor unique peptides FR15_Mock_XS4	Razor unique peptides FR16_Fo47_XS1	Razor unique peptides FR17_Fo47_XS2	Razor unique peptides FR18_Fo47_XS3	Razor unique peptides FR19_Fo47_XS4	Razor unique peptides FR20_Coinoc_XS1	Razor unique peptides FR21_Coinoc_XS2	Razor unique peptides FR22_Coinoc_XS3	Razor unique peptides FR23_Coinoc_XS4	Razor unique peptides FR24_Fol007_XS1	Razor unique peptides FR25_Fol007_XS2	Razor unique peptides FR26_Fol007_XS3	Razor unique peptides FR27_Fol007_XS4	Unique peptides FR12_Mock_XS1	Unique peptides FR13_Mock_XS2	Unique peptides FR14_Mock_XS3	Unique peptides FR15_Mock_XS4	Unique peptides FR16_Fo47_XS1	Unique peptides FR17_Fo47_XS2	Unique peptides FR18_Fo47_XS3
0	P42652;A0A0J9YZP8;tr|A0A0D2XDJ9|A0A0D2XDJ9_FUSO4 Uncharacterized protein OS=Fusarium oxysporum f. sp. lycopersici (strain 4287 / CBS 123668 / FGSC 9935 / NRRL 34936) GN=FOXG_01979 PE=4 SV=1;tr|A0A0J9UE43|A0A0J9UE43_FUSO4 Tyrosine 3-monooxygenase/tryptophan 5-monooxygenase activation protein OS=Fusarium oxysporum f. sp. lycopersici (strain 4287 / CBS 123668 / FGSC 9935 / NRRL 34936) GN=FOXG_01979 …	P42652;A0A0J9YZP8;tr|A0A0D2XDJ9|A0A0D2XDJ9_FUSO4 Uncharacterized protein OS=Fusarium oxysporum f. sp. lycopersici (strain 4287 / CBS 123668 / FGSC 9935 / NRRL 34936) GN=FOXG_01979 PE=4 SV=1;tr|A0A0J9UE43|A0A0J9UE43_FUSO4 Tyrosine 3-monooxygenase/tryptophan 5-monooxygenase activation protein OS=Fusarium oxysporum f. sp. lycopersici (strain 4287 / CBS 123668 / FGSC 9935 / NRRL 34936) GN=FOXG_01979 …	2;2;1;1;1;1;1;1;1;1;1;1;1;1;1;1;1;1;1;1;1;1;1;1	2;2;1;1;1;1;1;1;1;1;1;1;1;1;1;1;1;1;1;1;1;1;1;1	2;2;1;1;1;1;1;1;1;1;1;1;1;1;1;1;1;1;1;1;1;1;1;1	>sp|P42652|14334_SOLLC 14-3-3 protein 4 OS=Solanum lycopersicum GN=TFT4 PE=2 SV=1;>tr|A0A0J9YZP8|A0A0J9YZP8_SOLLC Uncharacterized protein OS=Solanum lycopersicum PE=3 SV=1;>tr|A0A0D2XDJ9|A0A0D2XDJ9_FUSO4 Uncharacterized protein OS=Fusarium oxysporum f. sp.	24	2	2	2	0	0	1	1	0	0	1	1	0	1	2	1	0	0	0	1	0	0	1	1	0	0	1	1	0	1	2	1	0	0	0	1	0	0	1	1	0	0	1
1	A7X331	A7X331	8	8	8	>tr|A7X331|A7X331_SOLLC Expansin-like protein OS=Solanum lycopersicum GN=EXLA1 PE=2 SV=1	1	8	8	8	5	5	7	8	7	7	7	8	8	8	8	8	5	5	5	4	5	5	7	8	7	7	7	8	8	8	8	8	5	5	5	4	5	5	7	8	7	7	7
2	B1Q3F1;K4C284;B1Q3F2;K4BQZ8	B1Q3F1	10;4;1;1	10;4;1;1	10;4;1;1	>tr|B1Q3F1|B1Q3F1_SOLLC Glutamate decarboxylase OS=Solanum lycopersicum GN=LeGAD2 PE=2 SV=1	4	10	10	10	2	5	7	10	9	5	9	10	8	8	9	8	7	2	3	6	2	5	7	10	9	5	9	10	8	8	9	8	7	2	3	6	2	5	7	10	9	5	9
3	B2LW68;Q08697;K4B2M8	B2LW68;Q08697;K4B2M8	2;1;1	2;1;1	2;1;1	>tr|B2LW68|B2LW68_SOLLC PR1 protein OS=Solanum lycopersicum PE=2 SV=1;>sp|Q08697|PR1A_SOLLC Pathogenesis-related protein 1A1 OS=Solanum lycopersicum PE=2 SV=1;>tr|K4B2M8|K4B2M8_SOLLC Uncharacterized protein OS=Solanum lycopersicum PE=3 SV=1	3	2	2	2	0	0	1	1	1	1	0	1	1	1	1	0	1	1	1	1	0	0	1	1	1	1	0	1	1	1	1	0	1	1	1	1	0	0	1	1	1	1	0
4	B2YHV8	B2YHV8	1	1	1	>tr|B2YHV8|B2YHV8_SOLLC FAS protein OS=Solanum lycopersicum GN=fasciated PE=2 SV=1	1	1	1	1	0	0	0	0	0	0	0	0	0	1	0	1	0	0	0	0	0	0	0	0	0	0	0	0	0	1	0	1	0	0	0	0	0	0	0	0	0	0	0
5	B5M9E5	B5M9E5	2	2	2	>tr|B5M9E5|B5M9E5_SOLLC Beta-glucosidase 08 OS=Solanum lycopersicum PE=2 SV=1	1	2	2	2	0	0	2	2	2	2	2	2	2	2	2	2	0	0	0	1	0	0	2	2	2	2	2	2	2	2	2	2	0	0	0	1	0	0	2	2	2	2	2
6	C5IU71	C5IU71	5	5	5	>tr|C5IU71|C5IU71_SOLLC Chloroplast sedoheptulose-1,7-bisphosphatase OS=Solanum lycopersicum GN=SBPase PE=2 SV=1	1	5	5	5	2	3	3	4	4	4	4	5	5	5	5	5	4	3	4	4	2	3	3	4	4	4	4	5	5	5	5	5	4	3	4	4	2	3	3	4	4	4	4
7	CON__sp|P00760|TRY1_BOVIN	CON__sp|P00760|TRY1_BOVIN	8	8	8	>sp|P00760|TRY1_BOVIN Cationic trypsin OS=Bos taurus GN=Trp1 PE=1 SV=3	1	8	8	8	5	7	7	7	7	6	6	7	6	6	6	6	7	8	6	8	5	7	7	7	7	6	6	7	6	6	6	6	7	8	6	8	5	7	7	7	7	6	6
8	CON__sp|P02533|K1C14_HUMAN;CON__sp|Q14525|KT33B_HUMAN;CON__sp|Q15323|K1H1_HUMAN;CON__sp|Q14532|K1H2_HUMAN;CON__sp|Q92764|KRT35_HUMAN	CON__sp|P02533|K1C14_HUMAN	11;1;1;1;1	7;0;0;0;0	2;0;0;0;0	>sp|P02533|K1C14_HUMAN Keratin, type I cytoskeletal 14 OS=Homo sapiens GN=KRT14 PE=1 SV=4	5	11	7	2	4	8	8	9	8	6	7	8	8	7	9	9	9	9	9	7	2	6	5	6	6	4	5	5	5	5	6	6	7	6	6	5	1	2	2	2	2	1	2
9	CON__sp|P02769|ALBU_BOVIN	CON__sp|P02769|ALBU_BOVIN	2	2	2	>sp|P02769|ALBU_BOVIN Serum albumin precursor (Allergen Bos d 6) GN=BSA	1	2	2	2	2	1	0	0	0	0	0	0	2	0	0	0	0	0	0	0	2	1	0	0	0	0	0	0	2	0	0	0	0	0	0	0	2	1	0	0	0	0	0
10	CON__sp|P04264|K2C1_HUMAN	CON__sp|P04264|K2C1_HUMAN	29	29	25	>sp|P04264|K2C1_HUMAN Keratin, type II cytoskeletal 1 OS=Homo sapiens GN=KRT1 PE=1 SV=6	1	29	29	25	16	23	24	24	24	23	24	21	25	26	26	25	24	21	24	22	16	23	24	24	24	23	24	21	25	26	26	25	24	21	24	22	14	21	22	22	21	21	21
11	CON__sp|P08779|K1C16_HUMAN	CON__sp|P08779|K1C16_HUMAN	11	2	2	>sp|P08779|K1C16_HUMAN Keratin, type I cytoskeletal 16 OS=Homo sapiens GN=KRT16 PE=1 SV=4	1	11	2	2	4	6	6	7	6	5	5	7	6	5	7	7	9	9	8	6	1	0	0	0	0	0	0	0	0	0	0	0	2	2	1	1	1	0	0	0	0	0	0
12	CON__sp|P13645|K1C10_HUMAN	CON__sp|P13645|K1C10_HUMAN	21	21	17	>sp|P13645|K1C10_HUMAN Keratin, type I cytoskeletal 10 OS=Homo sapiens GN=KRT10 PE=1 SV=6	1	21	21	17	9	17	20	19	19	17	19	18	19	17	19	17	14	14	16	16	9	17	20	19	19	17	19	18	19	17	19	17	14	14	16	16	7	15	17	16	17	15	17
13	CON__sp|P13647|K2C5_HUMAN	CON__sp|P13647|K2C5_HUMAN	10	6	5	>sp|P13647|K2C5_HUMAN Keratin, type II cytoskeletal 5 OS=Homo sapiens GN=KRT5 PE=1 SV=3	1	10	6	5	1	6	6	5	6	6	6	6	7	6	9	6	9	8	9	8	0	4	3	3	4	3	3	4	4	3	6	4	6	5	5	5	0	4	3	3	4	3	3
14	CON__sp|Q02257|PLAK_MOUSE;CON__sp|P14923|PLAK_HUMAN	CON__sp|Q02257|PLAK_MOUSE;CON__sp|P14923|PLAK_HUMAN	3;3	3;3	3;3	>sp|Q02257|PLAK_MOUSE Junction plakoglobin OS=Mus musculus GN=Jup PE=1 SV=3;>sp|P14923|PLAK_HUMAN Junction plakoglobin OS=Homo sapiens GN=JUP PE=1 SV=3	2	3	3	3	0	2	2	3	3	1	1	2	3	3	2	2	3	3	3	3	0	2	2	3	3	1	1	2	3	3	2	2	3	3	3	3	0	2	2	3	3	1	1
15	CON__sp|P35527|K1C9_HUMAN	CON__sp|P35527|K1C9_HUMAN	19	18	18	>sp|P35527|K1C9_HUMAN Keratin, type I cytoskeletal 9 OS=Homo sapiens GN=KRT9 PE=1 SV=3	1	19	18	18	9	12	17	18	17	15	16	17	17	17	16	16	11	11	13	11	9	12	17	18	17	15	16	17	17	17	16	16	11	11	12	11	9	12	17	18	17	15	16
16	CON__sp|P35908|K22E_HUMAN	CON__sp|P35908|K22E_HUMAN	26	24	21	>sp|P35908|K22E_HUMAN Keratin, type II cytoskeletal 2 epidermal OS=Homo sapiens GN=KRT2 PE=1 SV=2	1	26	24	21	12	18	19	19	21	15	16	18	22	22	22	19	23	23	24	22	10	16	18	18	19	14	15	17	20	20	20	18	21	21	22	20	8	13	16	16	17	11	13
17	CON__sp|P48668|K2C6C_HUMAN;CON__sp|P04259|K2C6B_HUMAN;CON__sp|P02538|K2C6A_HUMAN;CON__sp|P19013|K2C4_HUMAN;CON__sp|Q86Y46|K2C73_HUMAN	CON__sp|P48668|K2C6C_HUMAN;CON__sp|P04259|K2C6B_HUMAN;CON__sp|P02538|K2C6A_HUMAN	10;9;9;1;1	4;3;3;0;0	4;3;3;0;0	>sp|P48668|K2C6C_HUMAN Keratin, type II cytoskeletal 6C OS=Homo sapiens GN=KRT6C PE=1 SV=3;>sp|P04259|K2C6B_HUMAN Keratin, type II cytoskeletal 6B OS=Homo sapiens GN=KRT6B PE=1 SV=5;>sp|P02538|K2C6A_HUMAN Keratin, type II cytoskeletal 6A OS=Homo sapiens GN	5	10	4	4	4	4	4	5	4	5	5	3	5	7	9	5	8	8	10	5	2	1	1	2	1	1	1	0	1	3	4	2	3	3	4	1	2	1	1	2	1	1	1
18	D3TI69	D3TI69	11	11	11	>tr|D3TI69|D3TI69_SOLLC Beta-hexosaminidase OS=Solanum lycopersicum PE=2 SV=1	1	11	11	11	4	9	9	10	10	9	10	10	10	10	9	11	5	3	7	1	4	9	9	10	10	9	10	10	10	10	9	11	5	3	7	1	4	9	9	10	10	9	10
19	E0XN34	E0XN34	21	21	21	>tr|E0XN34|E0XN34_SOLLC Alpha-mannosidase OS=Solanum lycopersicum PE=2 SV=1	1	21	21	21	4	17	21	8	7	20	17	7	17	17	16	6	10	7	14	11	4	17	21	8	7	20	17	7	17	17	16	6	10	7	14	11	4	17	21	8	7	20	17
20	E3UVW7;K4D6Q8	E3UVW7	31;1	31;1	30;0	>tr|E3UVW7|E3UVW7_SOLLC Beta-galactosidase OS=Solanum lycopersicum PE=2 SV=3	2	31	31	30	16	18	26	28	30	27	26	28	26	26	27	28	17	15	17	12	16	18	26	28	30	27	26	28	26	26	27	28	17	15	17	12	15	17	25	27	29	26	25
21	F8WS84	F8WS84	3	3	3	>tr|F8WS84|F8WS84_SOLLC Non-specific serine/threonine protein kinase OS=Solanum lycopersicum GN=SlpCLV1 PE=2 SV=1	1	3	3	3	0	3	3	3	3	3	3	3	2	3	3	2	0	0	0	1	0	3	3	3	3	3	3	3	2	3	3	2	0	0	0	1	0	3	3	3	3	3	3
22	H1AC32;K4BTS4	H1AC32	24;2	24;2	24;2	>tr|H1AC32|H1AC32_SOLLC SlArf protein ( Xyl3protein ) OS=Solanum lycopersicum GN=SlArf PE=2 SV=1	2	24	24	24	15	19	20	15	19	20	21	18	18	20	18	20	13	11	14	11	15	19	20	15	19	20	21	18	18	20	18	20	13	11	14	11	15	19	20	15	19	20	21
23	H1ZXA9;K4AWE3;W9LEB9;tr|A0A0D2XA80|A0A0D2XA80_FUSO4 Hsp70-like protein OS=Fusarium oxysporum f. sp. lycopersici (strain 4287 / CBS 123668 / FGSC 9935 / NRRL 34936) GN=FOXG_00795 PE=3 SV=1;K4B100	H1ZXA9	8;1;1;1;1	1;0;0;0;0	1;0;0;0;0	>tr|H1ZXA9|H1ZXA9_SOLLC Heat shock protein 70 isoform 3 OS=Solanum lycopersicum GN=hsc70.3 PE=2 SV=1	5	8	1	1	1	4	5	7	7	6	5	8	7	6	7	6	4	2	4	5	0	0	0	1	1	1	0	1	1	1	1	1	0	0	0	0	0	0	0	1	1	1	0
24	K4ASC1	K4ASC1	1	1	1	>tr|K4ASC1|K4ASC1_SOLLC Uncharacterized protein OS=Solanum lycopersicum PE=4 SV=1	1	1	1	1	0	1	1	1	1	1	1	1	1	1	1	1	1	1	1	1	0	1	1	1	1	1	1	1	1	1	1	1	1	1	1	1	0	1	1	1	1	1	1
25	K4ASE9	K4ASE9	1	1	1	>tr|K4ASE9|K4ASE9_SOLLC Uncharacterized protein OS=Solanum lycopersicum PE=3 SV=1	1	1	1	1	0	1	1	1	1	1	1	1	1	1	1	1	1	1	1	0	0	1	1	1	1	1	1	1	1	1	1	1	1	1	1	0	0	1	1	1	1	1	1
26	K4ASF2	K4ASF2	1	1	1	>tr|K4ASF2|K4ASF2_SOLLC Uncharacterized protein OS=Solanum lycopersicum PE=4 SV=1	1	1	1	1	0	0	0	0	0	0	0	0	0	0	0	0	1	1	1	0	0	0	0	0	0	0	0	0	0	0	0	0	1	1	1	0	0	0	0	0	0	0	0
27	K4ASJ5	K4ASJ5	5	5	5	>tr|K4ASJ5|K4ASJ5_SOLLC Peroxidase OS=Solanum lycopersicum PE=3 SV=1	1	5	5	5	1	1	5	4	4	5	5	5	2	3	4	3	1	1	2	0	1	1	5	4	4	5	5	5	2	3	4	3	1	1	2	0	1	1	5	4	4	5	5
28	K4ASJ6	K4ASJ6	6	6	6	>tr|K4ASJ6|K4ASJ6_SOLLC Peroxidase OS=Solanum lycopersicum PE=3 SV=1	1	6	6	6	1	4	6	6	6	6	6	5	5	5	5	4	3	3	3	3	1	4	6	6	6	6	6	5	5	5	5	4	3	3	3	3	1	4	6	6	6	6	6
29	K4ASJ7	K4ASJ7	8	8	8	>tr|K4ASJ7|K4ASJ7_SOLLC Peroxidase OS=Solanum lycopersicum PE=3 SV=1	1	8	8	8	3	6	6	7	6	7	6	7	6	6	6	6	5	2	4	2	3	6	6	7	6	7	6	7	6	6	6	6	5	2	4	2	3	6	6	7	6	7	6
30	K4ASQ6	K4ASQ6	3	3	3	>tr|K4ASQ6|K4ASQ6_SOLLC Uncharacterized protein OS=Solanum lycopersicum PE=4 SV=1	1	3	3	3	0	1	2	3	3	3	2	3	2	2	3	3	2	2	2	1	0	1	2	3	3	3	2	3	2	2	3	3	2	2	2	1	0	1	2	3	3	3	2
31	K4D377;K4ASS9	K4D377;K4ASS9	1;1	1;1	1;1	>tr|K4D377|K4D377_SOLLC Uncharacterized protein OS=Solanum lycopersicum PE=3 SV=1;>tr|K4ASS9|K4ASS9_SOLLC Uncharacterized protein OS=Solanum lycopersicum PE=3 SV=1	2	1	1	1	0	1	1	1	1	1	1	1	1	1	1	1	0	0	0	0	0	1	1	1	1	1	1	1	1	1	1	1	0	0	0	0	0	1	1	1	1	1	1
32	Q01412;K4AT60;K4AT59	Q01412;K4AT60	8;8;1	8;8;1	8;8;1	>sp|Q01412|E13A_SOLLC Glucan endo-1,3-beta-glucosidase A OS=Solanum lycopersicum PE=1 SV=1;>tr|K4AT60|K4AT60_SOLLC Uncharacterized protein OS=Solanum lycopersicum PE=3 SV=1	3	8	8	8	0	2	5	2	4	5	6	4	6	7	6	6	6	5	5	4	0	2	5	2	4	5	6	4	6	7	6	6	6	5	5	4	0	2	5	2	4	5	6
33	K4ATB4	K4ATB4	14	2	2	>tr|K4ATB4|K4ATB4_SOLLC Uncharacterized protein OS=Solanum lycopersicum PE=3 SV=1	1	14	2	2	8	5	10	14	9	11	11	11	13	13	12	12	6	7	5	6	0	0	0	2	1	2	1	1	2	2	2	1	1	0	1	1	0	0	0	2	1	2	1
34	K4ATJ4	K4ATJ4	5	5	5	>tr|K4ATJ4|K4ATJ4_SOLLC Peptidyl-prolyl cis-trans isomerase OS=Solanum lycopersicum PE=3 SV=1	1	5	5	5	2	4	5	3	4	4	4	3	3	5	4	3	1	1	2	0	2	4	5	3	4	4	4	3	3	5	4	3	1	1	2	0	2	4	5	3	4	4	4
35	K4ATN4;K4ATL1	K4ATN4;K4ATL1	2;1	2;1	2;1	>tr|K4ATN4|K4ATN4_SOLLC Uncharacterized protein OS=Solanum lycopersicum PE=3 SV=1;>tr|K4ATL1|K4ATL1_SOLLC Uncharacterized protein OS=Solanum lycopersicum PE=3 SV=1	2	2	2	2	0	0	0	1	0	0	1	1	1	1	1	1	0	1	1	1	0	0	0	1	0	0	1	1	1	1	1	1	0	1	1	1	0	0	0	1	0	0	1
36	K4ATR4;K4ATR5	K4ATR4	10;1	10;1	10;1	>tr|K4ATR4|K4ATR4_SOLLC Carboxypeptidase OS=Solanum lycopersicum PE=3 SV=1	2	10	10	10	3	2	7	8	8	6	6	5	5	6	7	7	1	3	2	1	3	2	7	8	8	6	6	5	5	6	7	7	1	3	2	1	3	2	7	8	8	6	6
37	K4AUE2;K4AW60	K4AUE2	12;1	12;1	11;0	>tr|K4AUE2|K4AUE2_SOLLC Peroxidase OS=Solanum lycopersicum PE=3 SV=1	2	12	12	11	7	11	11	11	11	11	11	10	10	12	11	11	7	6	7	7	7	11	11	11	11	11	11	10	10	12	11	11	7	6	7	7	6	10	10	10	10	10	10
38	K4AV63;K4BMN4	K4AV63	3;1	3;1	3;1	>tr|K4AV63|K4AV63_SOLLC Uncharacterized protein OS=Solanum lycopersicum PE=3 SV=1	2	3	3	3	0	0	0	3	0	0	3	2	0	2	3	1	1	0	1	3	0	0	0	3	0	0	3	2	0	2	3	1	1	0	1	3	0	0	0	3	0	0	3
39	K4B017;K4CIZ3;K4CX88;P62980;K4DHR7;K4AVQ8;K4C608;K4DHS4;W9KEJ5;tr|A0A0D2XGI2|A0A0D2XGI2_FUSO4 Ubiquitin C OS=Fusarium oxysporum f. sp. lycopersici (strain 4287 / CBS 123668 / FGSC 9935 / NRRL 34936) GN=FOXG_03025 PE=4 SV=1;K4CXH9;K4CH96;K4D4I0;K4D4H8;tr|A0A0D2XJQ5|A0A0D2XJQ5_FUSO4 Ubiquitin-60S ribosomal protein L40 OS=Fusarium oxysporum f. sp. lycopersici (strain 4287 / CBS 123668 / FGSC 9935 / …	K4B017;K4CIZ3;K4CX88;P62980;K4DHR7;K4AVQ8;K4C608;K4DHS4;W9KEJ5;tr|A0A0D2XGI2|A0A0D2XGI2_FUSO4 Ubiquitin C OS=Fusarium oxysporum f. sp. lycopersici (strain 4287 / CBS 123668 / FGSC 9935 / NRRL 34936) GN=FOXG_03025 PE=4 SV=1;K4CXH9;K4CH96;K4D4I0;K4D4H8;tr|A0A0D2XJQ5|A0A0D2XJQ5_FUSO4 Ubiquitin-60S ribosomal protein L40 OS=Fusarium oxysporum f. sp. lycopersici (strain 4287 / CBS 123668 / FGSC 9935 / …	2;2;2;2;2;2;2;2;2;2;2;2;2;1;1;1;1;1	2;2;2;2;2;2;2;2;2;2;2;2;2;1;1;1;1;1	2;2;2;2;2;2;2;2;2;2;2;2;2;1;1;1;1;1	>tr|K4B017|K4B017_SOLLC Uncharacterized protein OS=Solanum lycopersicum PE=4 SV=1;>tr|K4CIZ3|K4CIZ3_SOLLC Uncharacterized protein OS=Solanum lycopersicum PE=4 SV=1;>tr|K4CX88|K4CX88_SOLLC Uncharacterized protein OS=Solanum lycopersicum PE=4 SV=1;>sp|P62980	18	2	2	2	1	2	1	1	1	1	1	1	1	1	2	1	2	2	1	2	1	2	1	1	1	1	1	1	1	1	2	1	2	2	1	2	1	2	1	1	1	1	1
40	K4AWQ0;K4AWP9	K4AWQ0;K4AWP9	1;1	1;1	1;1	>tr|K4AWQ0|K4AWQ0_SOLLC Uncharacterized protein OS=Solanum lycopersicum PE=4 SV=1;>tr|K4AWP9|K4AWP9_SOLLC Uncharacterized protein OS=Solanum lycopersicum PE=4 SV=1	2	1	1	1	1	1	1	1	1	1	1	1	1	1	1	1	1	1	1	1	1	1	1	1	1	1	1	1	1	1	1	1	1	1	1	1	1	1	1	1	1	1	1
41	Q43779;P14830;K4AX22	Q43779;P14830;K4AX22	5;5;5	5;5;5	5;5;5	>sp|Q43779|SODC2_SOLLC Superoxide dismutase [Cu-Zn] 2 OS=Solanum lycopersicum GN=SODCC.5 PE=3 SV=3;>sp|P14830|SODC1_SOLLC Superoxide dismutase [Cu-Zn] 1 OS=Solanum lycopersicum GN=SODCC.1 PE=2 SV=2;>tr|K4AX22|K4AX22_SOLLC Superoxide dismutase [Cu-Zn] OS=So	3	5	5	5	3	4	4	5	5	5	5	5	5	5	5	5	4	4	3	4	3	4	4	5	5	5	5	5	5	5	5	5	4	4	3	4	3	4	4	5	5	5	5
42	K4AX61	K4AX61	13	13	13	>tr|K4AX61|K4AX61_SOLLC Uncharacterized protein OS=Solanum lycopersicum PE=4 SV=1	1	13	13	13	10	9	12	12	13	12	12	12	12	12	10	11	7	5	7	6	10	9	12	12	13	12	12	12	12	12	10	11	7	5	7	6	10	9	12	12	13	12	12
43	K4AX84	K4AX84	10	10	10	>tr|K4AX84|K4AX84_SOLLC Purple acid phosphatase OS=Solanum lycopersicum PE=3 SV=1	1	10	10	10	7	10	9	10	10	10	10	10	10	10	9	10	6	6	8	5	7	10	9	10	10	10	10	10	10	10	9	10	6	6	8	5	7	10	9	10	10	10	10
44	K4AXB4	K4AXB4	2	2	2	>tr|K4AXB4|K4AXB4_SOLLC Uncharacterized protein OS=Solanum lycopersicum PE=4 SV=1	1	2	2	2	0	1	2	2	2	2	2	2	2	2	2	2	1	1	1	1	0	1	2	2	2	2	2	2	2	2	2	2	1	1	1	1	0	1	2	2	2	2	2
45	K4AXG2	K4AXG2	7	7	7	>tr|K4AXG2|K4AXG2_SOLLC Uncharacterized protein OS=Solanum lycopersicum PE=4 SV=1	1	7	7	7	5	2	7	6	7	6	6	6	6	6	6	6	2	3	2	3	5	2	7	6	7	6	6	6	6	6	6	6	2	3	2	3	5	2	7	6	7	6	6
46	K4AXM3	K4AXM3	1	1	1	>tr|K4AXM3|K4AXM3_SOLLC Uncharacterized protein OS=Solanum lycopersicum PE=4 SV=1	1	1	1	1	0	1	1	1	1	1	1	1	1	1	1	1	1	0	1	1	0	1	1	1	1	1	1	1	1	1	1	1	1	0	1	1	0	1	1	1	1	1	1
47	K4AXM7	K4AXM7	4	4	4	>tr|K4AXM7|K4AXM7_SOLLC Uncharacterized protein OS=Solanum lycopersicum PE=4 SV=1	1	4	4	4	2	3	4	4	4	4	4	3	4	3	4	4	3	3	4	1	2	3	4	4	4	4	4	3	4	3	4	4	3	3	4	1	2	3	4	4	4	4	4
48	K4AXN9	K4AXN9	6	5	5	>tr|K4AXN9|K4AXN9_SOLLC Uncharacterized protein OS=Solanum lycopersicum PE=3 SV=1	1	6	5	5	1	3	3	5	4	5	4	6	6	5	4	6	4	5	4	4	1	3	3	5	4	5	4	5	5	5	3	5	4	4	4	4	1	3	3	5	4	5	4
49	K4AXP0;K4AXN5;K4AXN6;K4AXN8;K4AXN7	K4AXP0	14;2;1;1;1	14;2;1;1;1	13;2;1;1;1	>tr|K4AXP0|K4AXP0_SOLLC Uncharacterized protein OS=Solanum lycopersicum PE=3 SV=1	5	14	14	13	7	8	9	13	13	13	12	14	13	12	12	13	11	11	11	10	7	8	9	13	13	13	12	14	13	12	12	13	11	11	11	10	7	8	9	13	13	13	12
50	K4AXP3	K4AXP3	2	2	2	>tr|K4AXP3|K4AXP3_SOLLC Uncharacterized protein OS=Solanum lycopersicum PE=3 SV=1	1	2	2	2	0	0	1	2	1	2	1	1	1	1	2	2	0	0	1	1	0	0	1	2	1	2	1	1	1	1	2	2	0	0	1	1	0	0	1	2	1	2	1
51	K4AXP6	K4AXP6	4	4	4	>tr|K4AXP6|K4AXP6_SOLLC Uncharacterized protein OS=Solanum lycopersicum PE=3 SV=1	1	4	4	4	0	2	4	4	3	4	3	3	3	3	3	3	2	2	2	2	0	2	4	4	3	4	3	3	3	3	3	3	2	2	2	2	0	2	4	4	3	4	3
52	K4AXV2	K4AXV2	1	1	1	>tr|K4AXV2|K4AXV2_SOLLC Uncharacterized protein OS=Solanum lycopersicum PE=4 SV=1	1	1	1	1	0	0	1	1	1	1	1	0	1	1	1	1	0	0	0	0	0	0	1	1	1	1	1	0	1	1	1	1	0	0	0	0	0	0	1	1	1	1	1
53	K4AXW4	K4AXW4	2	2	2	>tr|K4AXW4|K4AXW4_SOLLC Uncharacterized protein OS=Solanum lycopersicum PE=4 SV=1	1	2	2	2	0	1	2	2	2	2	2	2	2	2	2	2	0	0	0	0	0	1	2	2	2	2	2	2	2	2	2	2	0	0	0	0	0	1	2	2	2	2	2
54	K4AXX2;K4AXX3	K4AXX2	3;1	3;1	2;0	>tr|K4AXX2|K4AXX2_SOLLC Uncharacterized protein OS=Solanum lycopersicum PE=4 SV=1	2	3	3	2	1	1	3	3	3	3	3	3	3	2	3	3	0	0	1	0	1	1	3	3	3	3	3	3	3	2	3	3	0	0	1	0	1	1	2	2	2	2	2
55	K4AY49	K4AY49	3	3	3	>tr|K4AY49|K4AY49_SOLLC Uncharacterized protein OS=Solanum lycopersicum PE=4 SV=1	1	3	3	3	2	3	3	3	3	3	3	3	3	3	3	3	1	1	2	2	2	3	3	3	3	3	3	3	3	3	3	3	1	1	2	2	2	3	3	3	3	3	3
56	K4AY54	K4AY54	4	4	4	>tr|K4AY54|K4AY54_SOLLC Uncharacterized protein OS=Solanum lycopersicum PE=4 SV=1	1	4	4	4	1	3	1	2	2	2	1	3	2	3	3	3	1	1	1	2	1	3	1	2	2	2	1	3	2	3	3	3	1	1	1	2	1	3	1	2	2	2	1
57	K4AYF1	K4AYF1	3	3	3	>tr|K4AYF1|K4AYF1_SOLLC Uncharacterized protein OS=Solanum lycopersicum PE=4 SV=1	1	3	3	3	1	2	3	3	2	2	3	2	3	3	3	3	1	0	2	0	1	2	3	3	2	2	3	2	3	3	3	3	1	0	2	0	1	2	3	3	2	2	3
58	P47921;K4AYT8;K4C8R8;K4BJV9	P47921;K4AYT8;K4C8R8;K4BJV9	2;2;1;1	2;2;1;1	2;2;1;1	>sp|P47921|NDK_SOLLC Nucleoside diphosphate kinase (Fragment) OS=Solanum lycopersicum PE=2 SV=1;>tr|K4AYT8|K4AYT8_SOLLC Nucleoside diphosphate kinase OS=Solanum lycopersicum PE=3 SV=1;>tr|K4C8R8|K4C8R8_SOLLC Nucleoside diphosphate kinase OS=Solanum lycoper	4	2	2	2	0	1	2	2	2	2	2	1	2	2	2	1	1	2	1	2	0	1	2	2	2	2	2	1	2	2	2	1	1	2	1	2	0	1	2	2	2	2	2
59	K4AYV3	K4AYV3	3	3	3	>tr|K4AYV3|K4AYV3_SOLLC Uncharacterized protein OS=Solanum lycopersicum PE=4 SV=1	1	3	3	3	2	2	3	3	3	3	3	3	3	3	3	3	3	2	3	1	2	2	3	3	3	3	3	3	3	3	3	3	3	2	3	1	2	2	3	3	3	3	3
60	K4AZ58	K4AZ58	1	1	1	>tr|K4AZ58|K4AZ58_SOLLC Uncharacterized protein OS=Solanum lycopersicum PE=4 SV=1	1	1	1	1	0	1	1	1	1	1	1	1	1	1	1	1	1	1	1	1	0	1	1	1	1	1	1	1	1	1	1	1	1	1	1	1	0	1	1	1	1	1	1
61	P10748;K4AZ59	P10748;K4AZ59	1;1	1;1	1;1	>sp|P10748|AROA_SOLLC 3-phosphoshikimate 1-carboxyvinyltransferase, chloroplastic OS=Solanum lycopersicum PE=2 SV=1;>tr|K4AZ59|K4AZ59_SOLLC 3-phosphoshikimate 1-carboxyvinyltransferase OS=Solanum lycopersicum PE=3 SV=1	2	1	1	1	0	0	1	1	1	1	0	1	1	1	1	1	0	0	0	0	0	0	1	1	1	1	0	1	1	1	1	1	0	0	0	0	0	0	1	1	1	1	0
62	K4AZ93	K4AZ93	8	8	8	>tr|K4AZ93|K4AZ93_SOLLC Uncharacterized protein OS=Solanum lycopersicum PE=4 SV=1	1	8	8	8	3	7	8	8	7	8	8	8	7	7	6	5	4	4	3	5	3	7	8	8	7	8	8	8	7	7	6	5	4	4	3	5	3	7	8	8	7	8	8
63	K4AZE5	K4AZE5	1	1	1	>tr|K4AZE5|K4AZE5_SOLLC Uncharacterized protein OS=Solanum lycopersicum PE=4 SV=1	1	1	1	1	1	1	1	1	1	1	1	1	1	1	1	1	1	1	1	1	1	1	1	1	1	1	1	1	1	1	1	1	1	1	1	1	1	1	1	1	1	1	1
64	K4AZN7	K4AZN7	3	1	1	>tr|K4AZN7|K4AZN7_SOLLC Uncharacterized protein OS=Solanum lycopersicum PE=3 SV=1	1	3	1	1	1	2	3	3	3	3	3	3	3	3	3	3	1	1	1	1	1	1	1	1	1	1	1	1	1	1	1	1	1	1	1	1	1	1	1	1	1	1	1
65	K4B031	K4B031	2	2	2	>tr|K4B031|K4B031_SOLLC Uncharacterized protein OS=Solanum lycopersicum PE=4 SV=1	1	2	2	2	0	0	1	1	1	1	1	1	1	1	1	1	0	0	0	1	0	0	1	1	1	1	1	1	1	1	1	1	0	0	0	1	0	0	1	1	1	1	1
66	K4B033	K4B033	14	14	14	>tr|K4B033|K4B033_SOLLC Uncharacterized protein OS=Solanum lycopersicum PE=3 SV=1	1	14	14	14	13	12	14	14	14	14	14	14	14	13	12	14	9	8	7	9	13	12	14	14	14	14	14	14	14	13	12	14	9	8	7	9	13	12	14	14	14	14	14
67	K4B088	K4B088	7	6	6	>tr|K4B088|K4B088_SOLLC Uncharacterized protein OS=Solanum lycopersicum PE=4 SV=1	1	7	6	6	5	7	7	6	6	5	5	6	6	5	6	4	4	4	6	4	4	6	6	6	6	5	5	6	5	5	6	4	3	3	5	3	4	6	6	6	6	5	5
68	K4B089	K4B089	1	1	1	>tr|K4B089|K4B089_SOLLC Uncharacterized protein OS=Solanum lycopersicum PE=4 SV=1	1	1	1	1	0	0	0	0	0	0	1	1	0	0	1	0	1	0	0	0	0	0	0	0	0	0	1	1	0	0	1	0	1	0	0	0	0	0	0	0	0	0	1
69	K4B0D3	K4B0D3	2	2	2	>tr|K4B0D3|K4B0D3_SOLLC Uncharacterized protein OS=Solanum lycopersicum PE=3 SV=1	1	2	2	2	0	1	2	1	2	2	2	2	2	2	2	1	1	0	0	0	0	1	2	1	2	2	2	2	2	2	2	1	1	0	0	0	0	1	2	1	2	2	2
70	K4B0Q2;K4CAM0;K4D7P1	K4B0Q2	8;1;1	8;1;1	8;1;1	>tr|K4B0Q2|K4B0Q2_SOLLC Uncharacterized protein OS=Solanum lycopersicum PE=4 SV=1	3	8	8	8	2	5	8	8	8	8	7	7	8	7	6	8	2	3	3	3	2	5	8	8	8	8	7	7	8	7	6	8	2	3	3	3	2	5	8	8	8	8	7
71	K4B0Q6	K4B0Q6	1	1	1	>tr|K4B0Q6|K4B0Q6_SOLLC Uncharacterized protein OS=Solanum lycopersicum PE=4 SV=1	1	1	1	1	0	0	0	0	0	0	0	0	0	1	0	0	1	1	1	1	0	0	0	0	0	0	0	0	0	1	0	0	1	1	1	1	0	0	0	0	0	0	0
72	K4B0S5	K4B0S5	1	1	1	>tr|K4B0S5|K4B0S5_SOLLC Uncharacterized protein OS=Solanum lycopersicum PE=4 SV=1	1	1	1	1	0	0	0	0	0	0	0	0	0	0	0	0	0	1	0	0	0	0	0	0	0	0	0	0	0	0	0	0	0	1	0	0	0	0	0	0	0	0	0
73	K4B0U5	K4B0U5	1	1	1	>tr|K4B0U5|K4B0U5_SOLLC Uncharacterized protein OS=Solanum lycopersicum PE=4 SV=1	1	1	1	1	1	0	0	0	0	0	0	1	0	0	0	0	0	0	0	0	1	0	0	0	0	0	0	1	0	0	0	0	0	0	0	0	1	0	0	0	0	0	0
74	K4B111;Q6DUX3;K4B112	K4B111;Q6DUX3;K4B112	4;3;3	4;3;3	4;3;3	>tr|K4B111|K4B111_SOLLC Uncharacterized protein OS=Solanum lycopersicum PE=3 SV=1;>sp|Q6DUX3|TCTP_SOLLC Translationally-controlled tumor protein homolog OS=Solanum lycopersicum GN=TCTP PE=2 SV=1;>tr|K4B112|K4B112_SOLLC Uncharacterized protein OS=Solanum ly	3	4	4	4	0	3	4	3	3	3	4	4	4	4	4	3	3	2	2	3	0	3	4	3	3	3	4	4	4	4	4	3	3	2	2	3	0	3	4	3	3	3	4
75	K4B143	K4B143	9	9	9	>tr|K4B143|K4B143_SOLLC Uncharacterized protein OS=Solanum lycopersicum PE=4 SV=1	1	9	9	9	7	8	8	8	9	8	9	7	8	9	8	8	2	3	2	3	7	8	8	8	9	8	9	7	8	9	8	8	2	3	2	3	7	8	8	8	9	8	9
76	K4B172	K4B172	9	9	9	>tr|K4B172|K4B172_SOLLC Uncharacterized protein OS=Solanum lycopersicum PE=3 SV=1	1	9	9	9	2	6	8	9	9	9	8	8	9	9	8	8	4	3	3	5	2	6	8	9	9	9	8	8	9	9	8	8	4	3	3	5	2	6	8	9	9	9	8
77	K4B1C4	K4B1C4	2	2	2	>tr|K4B1C4|K4B1C4_SOLLC Uncharacterized protein OS=Solanum lycopersicum PE=4 SV=1	1	2	2	2	0	0	1	2	2	2	1	1	1	2	2	2	0	0	0	0	0	0	1	2	2	2	1	1	1	2	2	2	0	0	0	0	0	0	1	2	2	2	1
78	K4B1G1	K4B1G1	4	4	4	>tr|K4B1G1|K4B1G1_SOLLC Uncharacterized protein OS=Solanum lycopersicum PE=4 SV=1	1	4	4	4	0	2	2	2	3	3	3	3	3	2	3	1	1	1	1	1	0	2	2	2	3	3	3	3	3	2	3	1	1	1	1	1	0	2	2	2	3	3	3
79	K4B1G8;K4B1G7	K4B1G8;K4B1G7	3;3	3;3	3;3	>tr|K4B1G8|K4B1G8_SOLLC Uncharacterized protein OS=Solanum lycopersicum PE=3 SV=1;>tr|K4B1G7|K4B1G7_SOLLC Uncharacterized protein OS=Solanum lycopersicum PE=3 SV=1	2	3	3	3	2	2	3	3	3	3	2	3	3	3	3	3	2	2	2	2	2	2	3	3	3	3	2	3	3	3	3	3	2	2	2	2	2	2	3	3	3	3	2
80	K4B1S4	K4B1S4	5	5	5	>tr|K4B1S4|K4B1S4_SOLLC Uncharacterized protein OS=Solanum lycopersicum PE=3 SV=1	1	5	5	5	0	3	4	5	5	5	4	4	5	5	5	5	3	1	3	3	0	3	4	5	5	5	4	4	5	5	5	5	3	1	3	3	0	3	4	5	5	5	4
81	K4B1X7	K4B1X7	2	2	2	>tr|K4B1X7|K4B1X7_SOLLC Uncharacterized protein OS=Solanum lycopersicum PE=4 SV=1	1	2	2	2	2	2	2	2	2	2	2	2	2	2	2	2	1	1	1	1	2	2	2	2	2	2	2	2	2	2	2	2	1	1	1	1	2	2	2	2	2	2	2
82	K4B215	K4B215	3	3	3	>tr|K4B215|K4B215_SOLLC Uncharacterized protein OS=Solanum lycopersicum PE=4 SV=1	1	3	3	3	1	1	2	3	3	3	3	3	3	3	3	3	2	1	2	2	1	1	2	3	3	3	3	3	3	3	3	3	2	1	2	2	1	1	2	3	3	3	3
83	K4B224	K4B224	1	1	1	>tr|K4B224|K4B224_SOLLC Uncharacterized protein OS=Solanum lycopersicum PE=4 SV=1	1	1	1	1	1	1	1	1	1	0	0	1	0	0	0	0	1	1	1	1	1	1	1	1	1	0	0	1	0	0	0	0	1	1	1	1	1	1	1	1	1	0	0
84	K4B267	K4B267	22	22	20	>tr|K4B267|K4B267_SOLLC Uncharacterized protein OS=Solanum lycopersicum PE=4 SV=1	1	22	22	20	12	17	20	20	20	20	21	19	19	18	19	18	12	12	13	11	12	17	20	20	20	20	21	19	19	18	19	18	12	12	13	11	10	15	19	18	18	18	19
85	K4B273	K4B273	2	2	2	>tr|K4B273|K4B273_SOLLC Uncharacterized protein OS=Solanum lycopersicum PE=3 SV=1	1	2	2	2	1	1	2	2	2	2	2	2	2	2	2	2	1	1	1	1	1	1	2	2	2	2	2	2	2	2	2	2	1	1	1	1	1	1	2	2	2	2	2
86	K4B277	K4B277	16	16	15	>tr|K4B277|K4B277_SOLLC Peroxidase OS=Solanum lycopersicum PE=3 SV=1	1	16	16	15	13	14	14	14	15	13	14	14	13	14	13	14	10	10	12	11	13	14	14	14	15	13	14	14	13	14	13	14	10	10	12	11	12	13	13	14	15	13	13
87	K4B2B1	K4B2B1	3	3	3	>tr|K4B2B1|K4B2B1_SOLLC Uncharacterized protein OS=Solanum lycopersicum PE=4 SV=1	1	3	3	3	0	0	0	1	1	1	0	1	2	2	3	3	2	2	2	2	0	0	0	1	1	1	0	1	2	2	3	3	2	2	2	2	0	0	0	1	1	1	0
88	K4B2J4;K4B2I9	K4B2J4;K4B2I9	2;2	2;2	2;2	>tr|K4B2J4|K4B2J4_SOLLC Uncharacterized protein OS=Solanum lycopersicum PE=3 SV=1;>tr|K4B2I9|K4B2I9_SOLLC Uncharacterized protein OS=Solanum lycopersicum PE=3 SV=1	2	2	2	2	1	1	2	2	2	2	2	2	2	2	1	2	1	0	1	1	1	1	2	2	2	2	2	2	2	2	1	2	1	0	1	1	1	1	2	2	2	2	2
89	K4B2L1	K4B2L1	1	1	1	>tr|K4B2L1|K4B2L1_SOLLC Uncharacterized protein OS=Solanum lycopersicum PE=4 SV=1	1	1	1	1	0	1	1	1	1	1	1	1	1	1	1	0	1	1	1	1	0	1	1	1	1	1	1	1	1	1	1	0	1	1	1	1	0	1	1	1	1	1	1
90	K4B2W8	K4B2W8	3	2	2	>tr|K4B2W8|K4B2W8_SOLLC Uncharacterized protein OS=Solanum lycopersicum PE=4 SV=1	1	3	2	2	0	1	3	2	2	3	2	2	2	2	2	2	0	0	1	0	0	1	2	1	1	2	1	1	1	1	1	1	0	0	1	0	0	1	2	1	1	2	1
91	K4B2Y3	K4B2Y3	11	11	11	>tr|K4B2Y3|K4B2Y3_SOLLC Uncharacterized protein OS=Solanum lycopersicum PE=4 SV=1	1	11	11	11	4	7	6	9	9	11	9	10	9	9	11	11	0	1	2	5	4	7	6	9	9	11	9	10	9	9	11	11	0	1	2	5	4	7	6	9	9	11	9
92	K4B2Z5	K4B2Z5	4	4	4	>tr|K4B2Z5|K4B2Z5_SOLLC Uncharacterized protein OS=Solanum lycopersicum PE=4 SV=1	1	4	4	4	0	1	2	4	3	3	3	3	1	3	2	4	0	0	0	0	0	1	2	4	3	3	3	3	1	3	2	4	0	0	0	0	0	1	2	4	3	3	3
93	K4B307;K4BDC3;K4BDC1;K4BDB9;K4D0H2	K4B307;K4BDC3;K4BDC1;K4BDB9;K4D0H2	2;1;1;1;1	2;1;1;1;1	2;1;1;1;1	>tr|K4B307|K4B307_SOLLC Uncharacterized protein OS=Solanum lycopersicum PE=4 SV=1;>tr|K4BDC3|K4BDC3_SOLLC Uncharacterized protein OS=Solanum lycopersicum PE=4 SV=1;>tr|K4BDC1|K4BDC1_SOLLC Uncharacterized protein OS=Solanum lycopersicum PE=4 SV=1;>tr|K4BDB9	5	2	2	2	0	1	0	2	2	1	2	2	2	2	2	2	0	0	0	1	0	1	0	2	2	1	2	2	2	2	2	2	0	0	0	1	0	1	0	2	2	1	2
94	K4B348	K4B348	3	3	3	>tr|K4B348|K4B348_SOLLC Peroxidase OS=Solanum lycopersicum PE=3 SV=1	1	3	3	3	0	2	3	2	3	2	3	2	3	3	3	3	2	1	2	2	0	2	3	2	3	2	3	2	3	3	3	3	2	1	2	2	0	2	3	2	3	2	3
95	K4B375	K4B375	2	2	2	>tr|K4B375|K4B375_SOLLC Uncharacterized protein OS=Solanum lycopersicum PE=4 SV=1	1	2	2	2	0	1	2	2	1	2	2	2	2	1	2	2	1	0	1	0	0	1	2	2	1	2	2	2	2	1	2	2	1	0	1	0	0	1	2	2	1	2	2
96	K4B399	K4B399	3	3	3	>tr|K4B399|K4B399_SOLLC Uncharacterized protein OS=Solanum lycopersicum PE=3 SV=1	1	3	3	3	0	1	2	2	2	2	2	2	2	2	1	3	1	1	1	1	0	1	2	2	2	2	2	2	2	2	1	3	1	1	1	1	0	1	2	2	2	2	2
97	K4B3C2	K4B3C2	1	1	1	>tr|K4B3C2|K4B3C2_SOLLC Uncharacterized protein OS=Solanum lycopersicum PE=3 SV=1	1	1	1	1	0	0	1	1	1	1	1	1	0	1	1	1	0	0	0	0	0	0	1	1	1	1	1	1	0	1	1	1	0	0	0	0	0	0	1	1	1	1	1
98	K4B3H0	K4B3H0	10	10	10	>tr|K4B3H0|K4B3H0_SOLLC Uncharacterized protein OS=Solanum lycopersicum PE=3 SV=1	1	10	10	10	4	5	9	9	10	9	9	8	10	10	8	10	3	1	1	2	4	5	9	9	10	9	9	8	10	10	8	10	3	1	1	2	4	5	9	9	10	9	9
99	K4B3H8	K4B3H8	3	3	3	>tr|K4B3H8|K4B3H8_SOLLC Uncharacterized protein OS=Solanum lycopersicum PE=4 SV=1	1	3	3	3	0	1	3	3	3	3	3	3	2	3	2	3	0	0	0	0	0	1	3	3	3	3	3	3	2	3	2	3	0	0	0	0	0	1	3	3	3	3	3
100	K4D0U0;K4B3H9	K4D0U0;K4B3H9	1;1	1;1	1;1	>tr|K4D0U0|K4D0U0_SOLLC Uncharacterized protein OS=Solanum lycopersicum PE=4 SV=1;>tr|K4B3H9|K4B3H9_SOLLC Uncharacterized protein OS=Solanum lycopersicum PE=4 SV=1	2	1	1	1	0	0	0	0	0	0	0	0	0	0	0	0	0	0	0	1	0	0	0	0	0	0	0	0	0	0	0	0	0	0	0	1	0	0	0	0	0	0	0
101	K4D0Z5;K4B3K0	K4D0Z5;K4B3K0	1;1	1;1	1;1	>tr|K4D0Z5|K4D0Z5_SOLLC Uncharacterized protein OS=Solanum lycopersicum PE=4 SV=1;>tr|K4B3K0|K4B3K0_SOLLC Uncharacterized protein OS=Solanum lycopersicum PE=4 SV=1	2	1	1	1	0	1	1	0	1	1	1	0	0	1	1	0	1	1	0	0	0	1	1	0	1	1	1	0	0	1	1	0	1	1	0	0	0	1	1	0	1	1	1
102	K4B3L3;K4BEW1	K4B3L3;K4BEW1	1;1	1;1	1;1	>tr|K4B3L3|K4B3L3_SOLLC Beta-galactosidase OS=Solanum lycopersicum PE=3 SV=1;>tr|K4BEW1|K4BEW1_SOLLC Beta-galactosidase OS=Solanum lycopersicum PE=3 SV=1	2	1	1	1	1	1	1	0	0	0	0	0	0	0	0	0	0	0	1	0	1	1	1	0	0	0	0	0	0	0	0	0	0	0	1	0	1	1	1	0	0	0	0
103	K4B3M4	K4B3M4	3	3	3	>tr|K4B3M4|K4B3M4_SOLLC Uncharacterized protein OS=Solanum lycopersicum PE=3 SV=1	1	3	3	3	2	2	3	3	3	3	3	3	3	3	3	3	2	2	2	2	2	2	3	3	3	3	3	3	3	3	3	3	2	2	2	2	2	2	3	3	3	3	3
104	K4B3X5;K4D180	K4B3X5	6;2	6;2	6;2	>tr|K4B3X5|K4B3X5_SOLLC Uncharacterized protein OS=Solanum lycopersicum PE=3 SV=1	2	6	6	6	1	4	6	6	5	5	5	3	5	6	6	5	3	3	4	4	1	4	6	6	5	5	5	3	5	6	6	5	3	3	4	4	1	4	6	6	5	5	5
105	K4B3Y3	K4B3Y3	4	4	4	>tr|K4B3Y3|K4B3Y3_SOLLC Uncharacterized protein OS=Solanum lycopersicum PE=4 SV=1	1	4	4	4	2	2	3	3	2	3	2	2	3	2	2	3	0	0	0	1	2	2	3	3	2	3	2	2	3	2	2	3	0	0	0	1	2	2	3	3	2	3	2
106	K4B425	K4B425	1	1	1	>tr|K4B425|K4B425_SOLLC Uncharacterized protein OS=Solanum lycopersicum PE=3 SV=1	1	1	1	1	0	0	0	0	0	0	0	1	1	0	0	0	0	0	0	0	0	0	0	0	0	0	0	1	1	0	0	0	0	0	0	0	0	0	0	0	0	0	0
107	K4D1F7;K4B438	K4D1F7;K4B438	1;1	1;1	1;1	>tr|K4D1F7|K4D1F7_SOLLC Uncharacterized protein OS=Solanum lycopersicum PE=3 SV=1;>tr|K4B438|K4B438_SOLLC Uncharacterized protein OS=Solanum lycopersicum PE=3 SV=1	2	1	1	1	0	0	0	0	0	0	0	0	0	0	0	0	0	0	0	1	0	0	0	0	0	0	0	0	0	0	0	0	0	0	0	1	0	0	0	0	0	0	0
108	K4B469	K4B469	4	4	4	>tr|K4B469|K4B469_SOLLC Uncharacterized protein OS=Solanum lycopersicum PE=4 SV=1	1	4	4	4	1	4	4	4	4	4	4	4	4	3	3	4	3	3	3	2	1	4	4	4	4	4	4	4	4	3	3	4	3	3	3	2	1	4	4	4	4	4	4
109	K4B4V2	K4B4V2	1	1	1	>tr|K4B4V2|K4B4V2_SOLLC Uncharacterized protein OS=Solanum lycopersicum PE=4 SV=1	1	1	1	1	0	0	0	0	0	0	0	0	0	0	1	0	0	0	1	1	0	0	0	0	0	0	0	0	0	0	1	0	0	0	1	1	0	0	0	0	0	0	0
110	K4B4Z2	K4B4Z2	5	5	5	>tr|K4B4Z2|K4B4Z2_SOLLC Uncharacterized protein OS=Solanum lycopersicum PE=4 SV=1	1	5	5	5	2	2	4	5	4	3	3	4	5	5	4	5	2	2	1	2	2	2	4	5	4	3	3	4	5	5	4	5	2	2	1	2	2	2	4	5	4	3	3
111	K4B533	K4B533	8	8	8	>tr|K4B533|K4B533_SOLLC Uncharacterized protein OS=Solanum lycopersicum PE=4 SV=1	1	8	8	8	2	3	7	6	7	5	6	4	7	6	7	6	4	2	5	3	2	3	7	6	7	5	6	4	7	6	7	6	4	2	5	3	2	3	7	6	7	5	6
112	K4B553	K4B553	12	12	12	>tr|K4B553|K4B553_SOLLC Ferredoxin--NADP reductase OS=Solanum lycopersicum PE=3 SV=1	1	12	12	12	6	8	10	9	9	10	10	7	9	10	10	9	6	2	6	3	6	8	10	9	9	10	10	7	9	10	10	9	6	2	6	3	6	8	10	9	9	10	10
113	K4B5T6	K4B5T6	1	1	1	>tr|K4B5T6|K4B5T6_SOLLC Uncharacterized protein OS=Solanum lycopersicum PE=4 SV=1	1	1	1	1	0	1	1	1	1	1	1	1	1	1	0	1	0	0	1	1	0	1	1	1	1	1	1	1	1	1	0	1	0	0	1	1	0	1	1	1	1	1	1
114	K4B614	K4B614	1	1	1	>tr|K4B614|K4B614_SOLLC Uncharacterized protein OS=Solanum lycopersicum PE=4 SV=1	1	1	1	1	0	1	1	1	1	1	1	1	1	1	1	1	0	0	1	1	0	1	1	1	1	1	1	1	1	1	1	1	0	0	1	1	0	1	1	1	1	1	1
115	K4B667;Q05537	K4B667;Q05537	3;2	3;2	3;2	>tr|K4B667|K4B667_SOLLC Uncharacterized protein OS=Solanum lycopersicum PE=3 SV=1;>sp|Q05537|CHID_SOLLC Basic endochitinase (Fragment) OS=Solanum lycopersicum GN=CHI14 PE=2 SV=1	2	3	3	3	1	1	2	2	2	1	2	3	3	3	3	3	3	3	3	3	1	1	2	2	2	1	2	3	3	3	3	3	3	3	3	3	1	1	2	2	2	1	2
116	K4B6F4;K4D225;K4D3U3;K4CRQ1	K4B6F4;K4D225;K4D3U3;K4CRQ1	2;1;1;1	2;1;1;1	2;1;1;1	>tr|K4B6F4|K4B6F4_SOLLC Uncharacterized protein OS=Solanum lycopersicum PE=4 SV=1;>tr|K4D225|K4D225_SOLLC Laccase OS=Solanum lycopersicum PE=3 SV=1;>tr|K4D3U3|K4D3U3_SOLLC Laccase OS=Solanum lycopersicum PE=3 SV=1;>tr|K4CRQ1|K4CRQ1_SOLLC Laccase OS=Solanum	4	2	2	2	0	1	2	2	2	2	2	2	2	2	2	1	0	1	0	0	0	1	2	2	2	2	2	2	2	2	2	1	0	1	0	0	0	1	2	2	2	2	2
117	K4B6S9	K4B6S9	2	2	2	>tr|K4B6S9|K4B6S9_SOLLC Uncharacterized protein OS=Solanum lycopersicum PE=4 SV=1	1	2	2	2	1	2	1	2	2	1	1	2	2	2	1	2	2	2	2	2	1	2	1	2	2	1	1	2	2	2	1	2	2	2	2	2	1	2	1	2	2	1	1
118	K4B6T2	K4B6T2	14	13	13	>tr|K4B6T2|K4B6T2_SOLLC Peroxidase OS=Solanum lycopersicum PE=3 SV=1	1	14	13	13	10	9	9	11	11	10	11	11	11	13	10	11	8	9	9	8	9	8	8	11	11	10	10	11	11	12	10	11	8	8	9	8	9	8	8	11	11	10	10
119	K4B6V2;K4BCI5	K4B6V2	5;1	5;1	5;1	>tr|K4B6V2|K4B6V2_SOLLC Uncharacterized protein OS=Solanum lycopersicum PE=4 SV=1	2	5	5	5	0	3	4	4	3	4	4	4	5	5	5	5	1	0	3	2	0	3	4	4	3	4	4	4	5	5	5	5	1	0	3	2	0	3	4	4	3	4	4
120	K4B6X9	K4B6X9	5	5	5	>tr|K4B6X9|K4B6X9_SOLLC Uncharacterized protein OS=Solanum lycopersicum PE=4 SV=1	1	5	5	5	3	5	5	5	5	5	5	5	5	5	4	5	4	2	4	3	3	5	5	5	5	5	5	5	5	5	4	5	4	2	4	3	3	5	5	5	5	5	5
121	K4B7H2	K4B7H2	3	3	3	>tr|K4B7H2|K4B7H2_SOLLC Uncharacterized protein OS=Solanum lycopersicum PE=4 SV=1	1	3	3	3	2	2	3	3	2	2	3	2	3	3	3	3	2	2	1	1	2	2	3	3	2	2	3	2	3	3	3	3	2	2	1	1	2	2	3	3	2	2	3
122	K4B7I5	K4B7I5	1	1	1	>tr|K4B7I5|K4B7I5_SOLLC Uncharacterized protein OS=Solanum lycopersicum PE=4 SV=1	1	1	1	1	0	0	0	1	1	1	1	1	1	1	1	1	0	0	0	0	0	0	0	1	1	1	1	1	1	1	1	1	0	0	0	0	0	0	0	1	1	1	1
123	K4B7P1	K4B7P1	2	2	2	>tr|K4B7P1|K4B7P1_SOLLC Uncharacterized protein OS=Solanum lycopersicum PE=3 SV=1	1	2	2	2	0	0	2	2	2	2	2	2	2	2	2	2	1	0	1	0	0	0	2	2	2	2	2	2	2	2	2	2	1	0	1	0	0	0	2	2	2	2	2
124	K4B7U5;K4B564	K4B7U5	8;3	8;3	8;3	>tr|K4B7U5|K4B7U5_SOLLC Uncharacterized protein OS=Solanum lycopersicum PE=3 SV=1	2	8	8	8	3	2	7	7	6	7	6	6	5	4	6	6	2	1	2	1	3	2	7	7	6	7	6	6	5	4	6	6	2	1	2	1	3	2	7	7	6	7	6
125	K4B7U9	K4B7U9	15	14	14	>tr|K4B7U9|K4B7U9_SOLLC Uncharacterized protein OS=Solanum lycopersicum PE=3 SV=1	1	15	14	14	3	9	11	12	11	11	11	9	13	13	12	14	7	7	9	8	3	9	11	11	11	11	11	9	13	13	12	13	7	7	9	8	3	9	11	11	11	11	11
126	K4B7Y9	K4B7Y9	3	1	1	>tr|K4B7Y9|K4B7Y9_SOLLC Uncharacterized protein OS=Solanum lycopersicum PE=4 SV=1	1	3	1	1	1	1	2	2	2	2	2	1	2	1	2	2	0	0	0	0	0	0	0	0	0	0	0	0	0	0	0	1	0	0	0	0	0	0	0	0	0	0	0
127	K4B835	K4B835	6	6	6	>tr|K4B835|K4B835_SOLLC Uncharacterized protein OS=Solanum lycopersicum PE=4 SV=1	1	6	6	6	1	2	5	6	5	5	4	5	5	5	5	5	1	3	2	0	1	2	5	6	5	5	4	5	5	5	5	5	1	3	2	0	1	2	5	6	5	5	4
128	K4B8E7	K4B8E7	2	2	2	>tr|K4B8E7|K4B8E7_SOLLC Uncharacterized protein OS=Solanum lycopersicum PE=4 SV=1	1	2	2	2	0	1	2	2	2	1	1	1	2	2	2	2	1	0	1	1	0	1	2	2	2	1	1	1	2	2	2	2	1	0	1	1	0	1	2	2	2	1	1
129	K4B8R0	K4B8R0	3	3	3	>tr|K4B8R0|K4B8R0_SOLLC Uncharacterized protein OS=Solanum lycopersicum PE=4 SV=1	1	3	3	3	1	0	1	2	0	0	1	2	2	2	2	2	2	2	2	2	1	0	1	2	0	0	1	2	2	2	2	2	2	2	2	2	1	0	1	2	0	0	1
130	K4B8R8	K4B8R8	1	1	1	>tr|K4B8R8|K4B8R8_SOLLC Uncharacterized protein OS=Solanum lycopersicum PE=3 SV=1	1	1	1	1	0	1	1	1	0	1	1	0	0	0	1	1	0	0	1	0	0	1	1	1	0	1	1	0	0	0	1	1	0	0	1	0	0	1	1	1	0	1	1
131	K4B8T1	K4B8T1	5	5	5	>tr|K4B8T1|K4B8T1_SOLLC Uncharacterized protein OS=Solanum lycopersicum PE=3 SV=1	1	5	5	5	1	2	4	4	3	3	3	4	3	5	5	3	1	3	4	2	1	2	4	4	3	3	3	4	3	5	5	3	1	3	4	2	1	2	4	4	3	3	3
132	K4B929	K4B929	2	2	2	>tr|K4B929|K4B929_SOLLC Uncharacterized protein OS=Solanum lycopersicum PE=4 SV=1	1	2	2	2	0	1	2	1	2	2	2	2	2	2	2	2	1	0	2	1	0	1	2	1	2	2	2	2	2	2	2	2	1	0	2	1	0	1	2	1	2	2	2
133	K4B962	K4B962	1	1	1	>tr|K4B962|K4B962_SOLLC Uncharacterized protein OS=Solanum lycopersicum PE=4 SV=1	1	1	1	1	0	0	0	1	0	0	0	0	0	0	0	0	0	0	0	0	0	0	0	1	0	0	0	0	0	0	0	0	0	0	0	0	0	0	0	1	0	0	0
134	K4B989	K4B989	2	2	2	>tr|K4B989|K4B989_SOLLC Uncharacterized protein OS=Solanum lycopersicum PE=4 SV=1	1	2	2	2	1	1	2	2	2	2	2	1	2	2	2	2	2	2	2	2	1	1	2	2	2	2	2	1	2	2	2	2	2	2	2	2	1	1	2	2	2	2	2
135	K4B9B8	K4B9B8	4	4	4	>tr|K4B9B8|K4B9B8_SOLLC Uncharacterized protein OS=Solanum lycopersicum PE=4 SV=1	1	4	4	4	2	4	3	3	3	3	4	3	3	3	3	3	2	2	3	3	2	4	3	3	3	3	4	3	3	3	3	3	2	2	3	3	2	4	3	3	3	3	4
136	K4B9B9	K4B9B9	1	1	1	>tr|K4B9B9|K4B9B9_SOLLC Beta-galactosidase OS=Solanum lycopersicum PE=3 SV=1	1	1	1	1	0	1	1	1	0	1	1	1	1	1	1	0	0	0	1	1	0	1	1	1	0	1	1	1	1	1	1	0	0	0	1	1	0	1	1	1	0	1	1
137	K4B9M8;K4B9M7;K4B9M9	K4B9M8	3;1;1	3;1;1	3;1;1	>tr|K4B9M8|K4B9M8_SOLLC Uncharacterized protein OS=Solanum lycopersicum PE=4 SV=1	3	3	3	3	0	3	3	2	3	3	3	2	1	3	0	1	3	3	3	2	0	3	3	2	3	3	3	2	1	3	0	1	3	3	3	2	0	3	3	2	3	3	3
138	K4B9P3;K4B9P2;K4B9P1	K4B9P3;K4B9P2	9;5;3	9;5;3	9;5;3	>tr|K4B9P3|K4B9P3_SOLLC Pectinesterase OS=Solanum lycopersicum PE=4 SV=1;>tr|K4B9P2|K4B9P2_SOLLC Pectinesterase OS=Solanum lycopersicum PE=4 SV=1	3	9	9	9	3	4	9	8	8	9	9	8	9	8	8	9	3	3	4	2	3	4	9	8	8	9	9	8	9	8	8	9	3	3	4	2	3	4	9	8	8	9	9
139	K4B9T4	K4B9T4	10	10	10	>tr|K4B9T4|K4B9T4_SOLLC Lactoylglutathione lyase OS=Solanum lycopersicum PE=3 SV=1	1	10	10	10	4	8	9	8	10	9	10	10	9	10	9	9	6	5	6	6	4	8	9	8	10	9	10	10	9	10	9	9	6	5	6	6	4	8	9	8	10	9	10
140	K4B9T7	K4B9T7	2	2	2	>tr|K4B9T7|K4B9T7_SOLLC Uncharacterized protein OS=Solanum lycopersicum PE=3 SV=1	1	2	2	2	1	2	2	2	2	2	2	2	2	2	2	2	2	2	1	1	1	2	2	2	2	2	2	2	2	2	2	2	2	2	1	1	1	2	2	2	2	2	2
141	K4BA40	K4BA40	1	1	1	>tr|K4BA40|K4BA40_SOLLC Proteasome subunit alpha type OS=Solanum lycopersicum PE=3 SV=1	1	1	1	1	0	0	0	1	0	1	1	1	0	1	1	1	1	0	0	1	0	0	0	1	0	1	1	1	0	1	1	1	1	0	0	1	0	0	0	1	0	1	1
142	K4BA95	K4BA95	2	2	2	>tr|K4BA95|K4BA95_SOLLC Thioredoxin reductase OS=Solanum lycopersicum PE=3 SV=1	1	2	2	2	0	1	1	2	1	1	1	1	1	2	1	1	0	0	0	0	0	1	1	2	1	1	1	1	1	2	1	1	0	0	0	0	0	1	1	2	1	1	1
143	K4BAL4	K4BAL4	6	6	6	>tr|K4BAL4|K4BAL4_SOLLC Uncharacterized protein OS=Solanum lycopersicum PE=3 SV=1	1	6	6	6	3	6	5	6	6	6	6	6	6	6	6	5	5	6	5	5	3	6	5	6	6	6	6	6	6	6	6	5	5	6	5	5	3	6	5	6	6	6	6
144	K4BAP4	K4BAP4	4	4	4	>tr|K4BAP4|K4BAP4_SOLLC Uncharacterized protein OS=Solanum lycopersicum PE=4 SV=1	1	4	4	4	3	3	4	4	4	4	4	4	4	4	4	4	2	2	1	3	3	3	4	4	4	4	4	4	4	4	4	4	2	2	1	3	3	3	4	4	4	4	4
145	K4BAP7	K4BAP7	1	1	1	>tr|K4BAP7|K4BAP7_SOLLC Uncharacterized protein OS=Solanum lycopersicum PE=4 SV=1	1	1	1	1	1	1	1	1	1	1	1	1	1	1	1	1	0	0	0	0	1	1	1	1	1	1	1	1	1	1	1	1	0	0	0	0	1	1	1	1	1	1	1
146	K4BAP9;K4B6A3	K4BAP9;K4B6A3	2;1	2;1	2;1	>tr|K4BAP9|K4BAP9_SOLLC Ferredoxin--NADP reductase OS=Solanum lycopersicum PE=3 SV=1;>tr|K4B6A3|K4B6A3_SOLLC Ferredoxin--NADP reductase OS=Solanum lycopersicum PE=3 SV=1	2	2	2	2	1	2	2	2	1	2	2	1	1	2	1	2	0	0	0	1	1	2	2	2	1	2	2	1	1	2	1	2	0	0	0	1	1	2	2	2	1	2	2
147	K4BB24	K4BB24	3	3	3	>tr|K4BB24|K4BB24_SOLLC Uncharacterized protein OS=Solanum lycopersicum PE=4 SV=1	1	3	3	3	1	2	3	3	2	3	2	3	3	2	3	3	1	0	0	1	1	2	3	3	2	3	2	3	3	2	3	3	1	0	0	1	1	2	3	3	2	3	2
148	K4BB26;K4BB25;K4B6F3	K4BB26;K4BB25;K4B6F3	2;2;1	2;2;1	2;2;1	>tr|K4BB26|K4BB26_SOLLC Laccase OS=Solanum lycopersicum PE=3 SV=1;>tr|K4BB25|K4BB25_SOLLC Laccase OS=Solanum lycopersicum PE=3 SV=1;>tr|K4B6F3|K4B6F3_SOLLC Laccase OS=Solanum lycopersicum PE=3 SV=1	3	2	2	2	1	1	1	1	1	1	1	2	1	1	1	2	2	2	0	2	1	1	1	1	1	1	1	2	1	1	1	2	2	2	0	2	1	1	1	1	1	1	1
149	K4BBH7	K4BBH7	11	11	11	>tr|K4BBH7|K4BBH7_SOLLC Uncharacterized protein OS=Solanum lycopersicum PE=3 SV=1	1	11	11	11	2	4	4	5	7	6	6	6	8	8	9	9	7	4	7	7	2	4	4	5	7	6	6	6	8	8	9	9	7	4	7	7	2	4	4	5	7	6	6
150	K4BBM6	K4BBM6	2	2	2	>tr|K4BBM6|K4BBM6_SOLLC Peroxidase OS=Solanum lycopersicum PE=3 SV=1	1	2	2	2	0	1	1	2	2	2	1	2	1	2	2	2	0	0	1	1	0	1	1	2	2	2	1	2	1	2	2	2	0	0	1	1	0	1	1	2	2	2	1
151	K4BBN2	K4BBN2	3	3	3	>tr|K4BBN2|K4BBN2_SOLLC Uncharacterized protein OS=Solanum lycopersicum PE=4 SV=1	1	3	3	3	0	1	3	3	3	3	3	3	3	3	2	3	1	0	2	1	0	1	3	3	3	3	3	3	3	3	2	3	1	0	2	1	0	1	3	3	3	3	3
152	K4BBQ9	K4BBQ9	1	1	1	>tr|K4BBQ9|K4BBQ9_SOLLC Uncharacterized protein OS=Solanum lycopersicum PE=4 SV=1	1	1	1	1	0	1	1	1	1	1	1	1	1	1	1	1	1	0	1	1	0	1	1	1	1	1	1	1	1	1	1	1	1	0	1	1	0	1	1	1	1	1	1
153	K4BUD9;K4BBU4;K4CIH7;K4BCY5	K4BUD9;K4BBU4;K4CIH7;K4BCY5	2;2;2;1	2;2;2;1	2;2;2;1	>tr|K4BUD9|K4BUD9_SOLLC Tubulin alpha chain OS=Solanum lycopersicum PE=3 SV=1;>tr|K4BBU4|K4BBU4_SOLLC Tubulin alpha chain OS=Solanum lycopersicum PE=3 SV=1;>tr|K4CIH7|K4CIH7_SOLLC Tubulin alpha chain OS=Solanum lycopersicum PE=3 SV=1;>tr|K4BCY5|K4BCY5_SOLL	4	2	2	2	0	0	0	1	0	0	1	1	0	1	2	1	0	0	0	1	0	0	0	1	0	0	1	1	0	1	2	1	0	0	0	1	0	0	0	1	0	0	1
154	K4BCC3	K4BCC3	2	2	2	>tr|K4BCC3|K4BCC3_SOLLC Uncharacterized protein OS=Solanum lycopersicum PE=4 SV=1	1	2	2	2	1	1	1	2	1	1	1	2	2	2	2	1	1	1	1	1	1	1	1	2	1	1	1	2	2	2	2	1	1	1	1	1	1	1	1	2	1	1	1
155	K4BCJ4	K4BCJ4	15	15	7	>tr|K4BCJ4|K4BCJ4_SOLLC Peroxidase OS=Solanum lycopersicum PE=3 SV=1	1	15	15	7	7	9	12	14	15	14	13	13	13	14	12	13	7	3	4	8	7	9	12	14	15	14	13	13	13	14	12	13	7	3	4	8	1	3	4	6	7	6	5
156	K4BCJ6	K4BCJ6	12	4	4	>tr|K4BCJ6|K4BCJ6_SOLLC Peroxidase OS=Solanum lycopersicum PE=3 SV=1	1	12	4	4	8	6	12	12	11	12	12	11	12	11	11	12	7	3	5	7	2	0	4	4	3	4	4	3	4	3	4	4	1	1	2	1	2	0	4	4	3	4	4
157	K4BCJ8;K4BG88;K4B6U4	K4BCJ8	15;1;1	15;1;1	15;1;1	>tr|K4BCJ8|K4BCJ8_SOLLC Patatin OS=Solanum lycopersicum PE=3 SV=1	3	15	15	15	3	9	10	14	11	11	9	11	13	11	10	15	6	6	6	6	3	9	10	14	11	11	9	11	13	11	10	15	6	6	6	6	3	9	10	14	11	11	9
158	K4BCW6	K4BCW6	2	2	2	>tr|K4BCW6|K4BCW6_SOLLC Uncharacterized protein OS=Solanum lycopersicum PE=4 SV=1	1	2	2	2	0	0	2	1	1	1	1	0	1	0	1	2	0	0	0	0	0	0	2	1	1	1	1	0	1	0	1	2	0	0	0	0	0	0	2	1	1	1	1
159	K4BD54	K4BD54	4	2	2	>tr|K4BD54|K4BD54_SOLLC Peroxidase OS=Solanum lycopersicum PE=3 SV=1	1	4	2	2	2	3	4	4	4	4	4	3	4	4	4	4	1	2	2	2	1	2	2	2	2	2	2	2	2	2	2	2	0	1	1	1	1	2	2	2	2	2	2
160	K4BD63	K4BD63	29	29	25	>tr|K4BD63|K4BD63_SOLLC Uncharacterized protein OS=Solanum lycopersicum PE=4 SV=1	1	29	29	25	19	22	28	25	26	26	26	25	26	26	25	24	18	13	20	14	19	22	28	25	26	26	26	25	26	26	25	24	18	13	20	14	15	19	24	21	23	22	22
161	K4BD64	K4BD64	4	1	1	>tr|K4BD64|K4BD64_SOLLC Uncharacterized protein OS=Solanum lycopersicum PE=4 SV=1	1	4	1	1	3	2	4	4	3	4	4	3	3	4	4	4	2	2	3	1	1	1	1	1	1	1	1	1	1	1	1	1	1	1	1	0	1	1	1	1	1	1	1
162	K4BDB7	K4BDB7	3	3	3	>tr|K4BDB7|K4BDB7_SOLLC Uncharacterized protein OS=Solanum lycopersicum PE=4 SV=1	1	3	3	3	0	2	3	3	3	3	2	3	3	3	3	3	0	0	1	0	0	2	3	3	3	3	2	3	3	3	3	3	0	0	1	0	0	2	3	3	3	3	2
163	K4BDC7	K4BDC7	4	4	4	>tr|K4BDC7|K4BDC7_SOLLC Uncharacterized protein OS=Solanum lycopersicum PE=4 SV=1	1	4	4	4	2	2	3	3	2	3	2	2	3	2	3	3	2	2	3	2	2	2	3	3	2	3	2	2	3	2	3	3	2	2	3	2	2	2	3	3	2	3	2
164	K4BDK1	K4BDK1	5	5	5	>tr|K4BDK1|K4BDK1_SOLLC Uncharacterized protein OS=Solanum lycopersicum PE=4 SV=1	1	5	5	5	4	3	5	5	5	5	5	5	5	5	4	5	4	3	4	4	4	3	5	5	5	5	5	5	5	5	4	5	4	3	4	4	4	3	5	5	5	5	5
165	K4BDL3	K4BDL3	12	12	12	>tr|K4BDL3|K4BDL3_SOLLC Peroxidase OS=Solanum lycopersicum PE=3 SV=1	1	12	12	12	3	9	12	11	11	9	10	9	9	10	11	10	6	4	5	5	3	9	12	11	11	9	10	9	9	10	11	10	6	4	5	5	3	9	12	11	11	9	10
166	K4BDZ3	K4BDZ3	2	2	2	>tr|K4BDZ3|K4BDZ3_SOLLC Uncharacterized protein OS=Solanum lycopersicum PE=4 SV=1	1	2	2	2	1	2	2	2	2	2	2	1	2	2	2	2	2	1	2	1	1	2	2	2	2	2	2	1	2	2	2	2	2	1	2	1	1	2	2	2	2	2	2
167	K4BE30	K4BE30	1	1	1	>tr|K4BE30|K4BE30_SOLLC Uncharacterized protein OS=Solanum lycopersicum PE=3 SV=1	1	1	1	1	0	0	0	0	0	0	0	0	0	0	0	0	1	1	1	1	0	0	0	0	0	0	0	0	0	0	0	0	1	1	1	1	0	0	0	0	0	0	0
168	K4BE37	K4BE37	6	6	6	>tr|K4BE37|K4BE37_SOLLC Uncharacterized protein OS=Solanum lycopersicum PE=4 SV=1	1	6	6	6	0	3	3	5	4	4	4	3	4	5	4	5	4	3	4	3	0	3	3	5	4	4	4	3	4	5	4	5	4	3	4	3	0	3	3	5	4	4	4
169	K4BE44	K4BE44	2	2	2	>tr|K4BE44|K4BE44_SOLLC Uncharacterized protein OS=Solanum lycopersicum PE=3 SV=1	1	2	2	2	2	2	1	1	1	1	1	1	1	2	1	1	1	1	1	1	2	2	1	1	1	1	1	1	1	2	1	1	1	1	1	1	2	2	1	1	1	1	1
170	K4BE45	K4BE45	8	8	8	>tr|K4BE45|K4BE45_SOLLC Uncharacterized protein OS=Solanum lycopersicum PE=4 SV=1	1	8	8	8	4	5	8	8	8	8	8	8	7	8	7	8	3	4	5	4	4	5	8	8	8	8	8	8	7	8	7	8	3	4	5	4	4	5	8	8	8	8	8
171	K4BEB0	K4BEB0	2	2	2	>tr|K4BEB0|K4BEB0_SOLLC Uncharacterized protein OS=Solanum lycopersicum PE=4 SV=1	1	2	2	2	0	1	1	1	1	0	2	1	0	1	2	1	1	1	2	2	0	1	1	1	1	0	2	1	0	1	2	1	1	1	2	2	0	1	1	1	1	0	2
172	K4C4Z6;Q6UJX4;P36181;K4BEL1;W9KZZ3;tr|A0A0D2XK76|A0A0D2XK76_FUSO4 Molecular chaperone HtpG OS=Fusarium oxysporum f. sp. lycopersici (strain 4287 / CBS 123668 / FGSC 9935 / NRRL 34936) GN=FOXG_04346 PE=3 SV=1	K4C4Z6;Q6UJX4;P36181;K4BEL1;W9KZZ3;tr|A0A0D2XK76|A0A0D2XK76_FUSO4 Molecular chaperone HtpG OS=Fusarium oxysporum f. sp. lycopersici (strain 4287 / CBS 123668 / FGSC 9935 / NRRL 34936) GN=FOXG_04346 PE=3 SV=1	1;1;1;1;1;1	1;1;1;1;1;1	1;1;1;1;1;1	>tr|K4C4Z6|K4C4Z6_SOLLC Uncharacterized protein OS=Solanum lycopersicum PE=3 SV=1;>tr|Q6UJX4|Q6UJX4_SOLLC Molecular chaperone Hsp90-1 OS=Solanum lycopersicum PE=2 SV=1;>sp|P36181|HSP80_SOLLC Heat shock cognate protein 80 OS=Solanum lycopersicum GN=HSC80 PE	6	1	1	1	0	0	0	0	0	0	0	0	0	0	0	0	1	1	1	1	0	0	0	0	0	0	0	0	0	0	0	0	1	1	1	1	0	0	0	0	0	0	0
173	K4BEU9	K4BEU9	1	1	1	>tr|K4BEU9|K4BEU9_SOLLC Uncharacterized protein OS=Solanum lycopersicum PE=4 SV=1	1	1	1	1	1	1	1	0	0	0	0	0	1	1	0	0	1	0	1	0	1	1	1	0	0	0	0	0	1	1	0	0	1	0	1	0	1	1	1	0	0	0	0
174	K4BEV1	K4BEV1	17	17	17	>tr|K4BEV1|K4BEV1_SOLLC Alpha-galactosidase OS=Solanum lycopersicum PE=3 SV=1	1	17	17	17	13	12	14	15	13	15	15	15	15	16	15	14	9	8	9	9	13	12	14	15	13	15	15	15	15	16	15	14	9	8	9	9	13	12	14	15	13	15	15
175	K4BEX6;K4BEX5	K4BEX6;K4BEX5	5;4	5;4	5;4	>tr|K4BEX6|K4BEX6_SOLLC Uncharacterized protein OS=Solanum lycopersicum PE=4 SV=1;>tr|K4BEX5|K4BEX5_SOLLC Uncharacterized protein OS=Solanum lycopersicum PE=4 SV=1	2	5	5	5	0	5	3	5	4	3	5	5	5	4	4	4	3	5	5	4	0	5	3	5	4	3	5	5	5	4	4	4	3	5	5	4	0	5	3	5	4	3	5
176	K4BF11	K4BF11	1	1	1	>tr|K4BF11|K4BF11_SOLLC Peroxidase OS=Solanum lycopersicum PE=3 SV=1	1	1	1	1	0	0	0	0	0	1	1	1	0	0	0	0	0	0	0	0	0	0	0	0	0	1	1	1	0	0	0	0	0	0	0	0	0	0	0	0	0	1	1
177	K4BF33	K4BF33	4	4	4	>tr|K4BF33|K4BF33_SOLLC Uncharacterized protein OS=Solanum lycopersicum PE=4 SV=1	1	4	4	4	1	1	4	3	4	4	4	4	3	3	3	4	1	0	2	0	1	1	4	3	4	4	4	4	3	3	3	4	1	0	2	0	1	1	4	3	4	4	4
178	K4BF45	K4BF45	1	1	1	>tr|K4BF45|K4BF45_SOLLC Uncharacterized protein OS=Solanum lycopersicum PE=4 SV=1	1	1	1	1	0	0	1	1	1	1	1	1	1	1	1	1	1	0	0	0	0	0	1	1	1	1	1	1	1	1	1	1	1	0	0	0	0	0	1	1	1	1	1
179	K4BFF2;K4CX68	K4BFF2	7;2	7;2	7;2	>tr|K4BFF2|K4BFF2_SOLLC Xyloglucan endotransglucosylase/hydrolase OS=Solanum lycopersicum PE=3 SV=1	2	7	7	7	4	4	5	6	5	5	5	6	4	6	6	6	3	2	4	2	4	4	5	6	5	5	5	6	4	6	6	6	3	2	4	2	4	4	5	6	5	5	5
180	K4BFK8	K4BFK8	1	1	1	>tr|K4BFK8|K4BFK8_SOLLC Uncharacterized protein OS=Solanum lycopersicum PE=3 SV=1	1	1	1	1	0	1	1	1	1	1	1	1	1	1	1	1	1	1	1	1	0	1	1	1	1	1	1	1	1	1	1	1	1	1	1	1	0	1	1	1	1	1	1
181	K4BFN4	K4BFN4	5	5	5	>tr|K4BFN4|K4BFN4_SOLLC Uncharacterized protein OS=Solanum lycopersicum PE=4 SV=1	1	5	5	5	3	3	5	4	3	4	4	2	3	4	4	3	1	0	2	1	3	3	5	4	3	4	4	2	3	4	4	3	1	0	2	1	3	3	5	4	3	4	4
182	K4BG30;K4CCK2	K4BG30	13;2	13;2	11;0	>tr|K4BG30|K4BG30_SOLLC Peroxidase OS=Solanum lycopersicum PE=3 SV=1	2	13	13	11	7	8	11	12	12	12	12	11	11	12	11	12	6	6	9	5	7	8	11	12	12	12	12	11	11	12	11	12	6	6	9	5	6	7	9	10	10	10	10
183	K4BG34	K4BG34	23	20	19	>tr|K4BG34|K4BG34_SOLLC Uncharacterized protein OS=Solanum lycopersicum PE=4 SV=1	1	23	20	19	11	14	22	16	17	22	22	15	18	18	22	16	9	6	12	7	8	11	19	13	15	19	19	13	15	15	20	14	6	3	9	5	8	11	18	12	15	18	18
184	K4BH28	K4BH28	1	1	1	>tr|K4BH28|K4BH28_SOLLC Uncharacterized protein OS=Solanum lycopersicum PE=4 SV=1	1	1	1	1	0	0	1	0	0	1	0	0	1	1	1	1	0	0	0	0	0	0	1	0	0	1	0	0	1	1	1	1	0	0	0	0	0	0	1	0	0	1	0
185	K4BH70	K4BH70	1	1	1	>tr|K4BH70|K4BH70_SOLLC Uncharacterized protein OS=Solanum lycopersicum PE=4 SV=1	1	1	1	1	0	0	0	0	0	0	0	0	0	1	0	0	1	0	0	1	0	0	0	0	0	0	0	0	0	1	0	0	1	0	0	1	0	0	0	0	0	0	0
186	K4BHA1	K4BHA1	2	2	2	>tr|K4BHA1|K4BHA1_SOLLC Uncharacterized protein OS=Solanum lycopersicum PE=4 SV=1	1	2	2	2	0	1	1	2	0	1	2	2	0	2	2	2	2	1	2	2	0	1	1	2	0	1	2	2	0	2	2	2	2	1	2	2	0	1	1	2	0	1	2
187	K4BHA7	K4BHA7	1	1	1	>tr|K4BHA7|K4BHA7_SOLLC Serine/threonine-protein kinase OS=Solanum lycopersicum PE=3 SV=1	1	1	1	1	0	0	1	1	1	1	1	1	1	1	1	1	0	0	0	0	0	0	1	1	1	1	1	1	1	1	1	1	0	0	0	0	0	0	1	1	1	1	1
188	K4BHP0	K4BHP0	4	4	4	>tr|K4BHP0|K4BHP0_SOLLC Pectinesterase OS=Solanum lycopersicum PE=4 SV=1	1	4	4	4	0	3	4	3	2	4	4	2	3	2	3	3	3	1	3	1	0	3	4	3	2	4	4	2	3	2	3	3	3	1	3	1	0	3	4	3	2	4	4
189	K4BHW5;K4CYX2;K4C095	K4BHW5;K4CYX2;K4C095	5;3;3	5;3;3	5;3;3	>tr|K4BHW5|K4BHW5_SOLLC Uncharacterized protein OS=Solanum lycopersicum PE=4 SV=1;>tr|K4CYX2|K4CYX2_SOLLC Uncharacterized protein OS=Solanum lycopersicum PE=4 SV=1;>tr|K4C095|K4C095_SOLLC Uncharacterized protein OS=Solanum lycopersicum PE=4 SV=1	3	5	5	5	2	3	4	5	4	5	4	4	3	5	4	5	4	2	1	4	2	3	4	5	4	5	4	4	3	5	4	5	4	2	1	4	2	3	4	5	4	5	4
190	K4BHZ1;K4BVR5;K4DH08;K4DH07;K4B1D5;K4C0T3;K4CUU6;K4DBB7;K4AX33	K4BHZ1	4;1;1;1;1;1;1;1;1	3;0;0;0;0;0;0;0;0	3;0;0;0;0;0;0;0;0	>tr|K4BHZ1|K4BHZ1_SOLLC Peroxidase OS=Solanum lycopersicum PE=3 SV=1	9	4	3	3	2	3	4	3	4	4	4	4	4	3	1	4	0	1	1	1	2	3	3	2	3	3	3	3	3	2	1	3	0	1	1	1	2	3	3	2	3	3	3
191	K4BI68	K4BI68	2	1	1	>tr|K4BI68|K4BI68_SOLLC Uncharacterized protein OS=Solanum lycopersicum PE=3 SV=1	1	2	1	1	0	1	1	2	1	1	1	1	1	1	1	1	1	0	1	1	0	0	0	1	0	0	0	0	0	0	0	0	0	0	0	0	0	0	0	1	0	0	0
192	K4BIG5	K4BIG5	8	8	8	>tr|K4BIG5|K4BIG5_SOLLC Uncharacterized protein OS=Solanum lycopersicum PE=4 SV=1	1	8	8	8	3	6	7	6	7	8	8	6	7	7	7	6	4	4	3	3	3	6	7	6	7	8	8	6	7	7	7	6	4	4	3	3	3	6	7	6	7	8	8
193	P29000;K4BIG6	P29000;K4BIG6	4;4	4;4	4;4	>sp|P29000|INVA_SOLLC Acid beta-fructofuranosidase OS=Solanum lycopersicum GN=TIV1 PE=2 SV=1;>tr|K4BIG6|K4BIG6_SOLLC Uncharacterized protein OS=Solanum lycopersicum PE=3 SV=1	2	4	4	4	1	4	4	4	4	4	4	3	4	4	4	4	3	3	2	3	1	4	4	4	4	4	4	3	4	4	4	4	3	3	2	3	1	4	4	4	4	4	4
194	K4BII5	K4BII5	9	9	2	>tr|K4BII5|K4BII5_SOLLC Xyloglucan endotransglucosylase/hydrolase OS=Solanum lycopersicum PE=3 SV=1	1	9	9	2	4	7	9	9	9	9	9	9	8	9	9	9	5	4	5	3	4	7	9	9	9	9	9	9	8	9	9	9	5	4	5	3	1	2	2	2	2	2	2
195	Q6RHY0;K4BII8;K4BII9;K4DHN4;K4CWS8	Q6RHY0;K4BII8;K4BII9	9;9;8;1;1	2;2;2;0;0	2;2;2;0;0	>tr|Q6RHY0|Q6RHY0_SOLLC Xyloglucan endotransglucosylase/hydrolase OS=Solanum lycopersicum GN=XTH3 PE=2 SV=1;>tr|K4BII8|K4BII8_SOLLC Xyloglucan endotransglucosylase/hydrolase OS=Solanum lycopersicum PE=3 SV=1;>tr|K4BII9|K4BII9_SOLLC Xyloglucan endotransgluc	5	9	2	2	3	5	8	8	7	9	8	7	7	9	8	8	4	3	4	2	0	0	1	1	0	2	1	0	0	2	1	1	0	0	0	0	0	0	1	1	0	2	1
196	K4BIL3	K4BIL3	2	2	2	>tr|K4BIL3|K4BIL3_SOLLC Uncharacterized protein OS=Solanum lycopersicum PE=4 SV=1	1	2	2	2	2	1	1	0	1	1	1	2	1	1	2	1	2	1	0	2	2	1	1	0	1	1	1	2	1	1	2	1	2	1	0	2	2	1	1	0	1	1	1
197	K4C5S4;K4BJ22;K4C1T2	K4C5S4;K4BJ22;K4C1T2	1;1;1	1;1;1	1;1;1	>tr|K4C5S4|K4C5S4_SOLLC Clathrin heavy chain OS=Solanum lycopersicum PE=3 SV=1;>tr|K4BJ22|K4BJ22_SOLLC Clathrin heavy chain OS=Solanum lycopersicum PE=3 SV=1;>tr|K4C1T2|K4C1T2_SOLLC Clathrin heavy chain OS=Solanum lycopersicum PE=3 SV=1	3	1	1	1	0	1	1	1	1	0	0	0	1	1	0	0	1	1	1	1	0	1	1	1	1	0	0	0	1	1	0	0	1	1	1	1	0	1	1	1	1	0	0
198	K4BJN1	K4BJN1	1	1	1	>tr|K4BJN1|K4BJN1_SOLLC Uncharacterized protein OS=Solanum lycopersicum PE=4 SV=1	1	1	1	1	0	0	0	0	0	0	0	0	0	0	0	0	1	1	0	1	0	0	0	0	0	0	0	0	0	0	0	0	1	1	0	1	0	0	0	0	0	0	0
199	K4BJT0	K4BJT0	3	3	3	>tr|K4BJT0|K4BJT0_SOLLC Uncharacterized protein OS=Solanum lycopersicum PE=4 SV=1	1	3	3	3	0	0	0	1	0	1	1	1	2	1	1	2	3	3	3	3	0	0	0	1	0	1	1	1	2	1	1	2	3	3	3	3	0	0	0	1	0	1	1
200	K4BJT6	K4BJT6	8	8	8	>tr|K4BJT6|K4BJT6_SOLLC Uncharacterized protein OS=Solanum lycopersicum PE=4 SV=1	1	8	8	8	2	4	6	7	7	7	6	6	6	6	7	6	6	8	6	6	2	4	6	7	7	7	6	6	6	6	7	6	6	8	6	6	2	4	6	7	7	7	6
201	K4BJT7	K4BJT7	4	4	4	>tr|K4BJT7|K4BJT7_SOLLC Uncharacterized protein OS=Solanum lycopersicum PE=4 SV=1	1	4	4	4	0	2	2	2	3	2	3	2	1	2	4	2	4	2	3	2	0	2	2	2	3	2	3	2	1	2	4	2	4	2	3	2	0	2	2	2	3	2	3
202	K4BJU1	K4BJU1	2	2	2	>tr|K4BJU1|K4BJU1_SOLLC Uncharacterized protein OS=Solanum lycopersicum PE=4 SV=1	1	2	2	2	0	0	2	1	2	2	2	1	2	2	2	2	0	0	1	0	0	0	2	1	2	2	2	1	2	2	2	2	0	0	1	0	0	0	2	1	2	2	2
203	K4BJW4;K4BWA9	K4BJW4;K4BWA9	6;3	2;1	1;0	>tr|K4BJW4|K4BJW4_SOLLC Glyceraldehyde-3-phosphate dehydrogenase OS=Solanum lycopersicum PE=3 SV=1;>tr|K4BWA9|K4BWA9_SOLLC Glyceraldehyde-3-phosphate dehydrogenase OS=Solanum lycopersicum PE=3 SV=1	2	6	2	1	3	4	6	6	6	6	5	5	6	5	4	4	3	5	4	5	0	1	2	2	2	2	1	1	2	1	2	2	1	1	1	1	0	1	1	1	1	1	1
204	K4BJY1	K4BJY1	3	3	3	>tr|K4BJY1|K4BJY1_SOLLC Uncharacterized protein OS=Solanum lycopersicum PE=3 SV=1	1	3	3	3	0	0	0	2	2	2	3	3	3	3	2	3	0	0	0	0	0	0	0	2	2	2	3	3	3	3	2	3	0	0	0	0	0	0	0	2	2	2	3
205	K4BK30	K4BK30	4	4	4	>tr|K4BK30|K4BK30_SOLLC Uncharacterized protein OS=Solanum lycopersicum PE=4 SV=1	1	4	4	4	0	3	4	4	4	4	4	4	2	3	2	4	1	0	1	2	0	3	4	4	4	4	4	4	2	3	2	4	1	0	1	2	0	3	4	4	4	4	4
206	K4BKE1	K4BKE1	3	3	3	>tr|K4BKE1|K4BKE1_SOLLC Uncharacterized protein OS=Solanum lycopersicum PE=4 SV=1	1	3	3	3	1	2	3	3	3	3	3	1	2	2	3	2	0	1	1	1	1	2	3	3	3	3	3	1	2	2	3	2	0	1	1	1	1	2	3	3	3	3	3
207	K4BKF6	K4BKF6	7	7	7	>tr|K4BKF6|K4BKF6_SOLLC Aldose 1-epimerase OS=Solanum lycopersicum PE=3 SV=1	1	7	7	7	3	5	6	6	5	5	5	4	5	6	6	4	3	3	3	1	3	5	6	6	5	5	5	4	5	6	6	4	3	3	3	1	3	5	6	6	5	5	5
208	K4BKK1	K4BKK1	5	5	5	>tr|K4BKK1|K4BKK1_SOLLC Uncharacterized protein OS=Solanum lycopersicum PE=4 SV=1	1	5	5	5	4	5	5	5	5	4	5	5	5	5	5	5	5	4	4	5	4	5	5	5	5	4	5	5	5	5	5	5	5	4	4	5	4	5	5	5	5	4	5
209	K4BKV2	K4BKV2	3	3	3	>tr|K4BKV2|K4BKV2_SOLLC Uncharacterized protein OS=Solanum lycopersicum PE=3 SV=1	1	3	3	3	1	1	0	2	2	1	2	2	2	2	1	2	3	1	1	2	1	1	0	2	2	1	2	2	2	2	1	2	3	1	1	2	1	1	0	2	2	1	2
210	K4BKV5	K4BKV5	4	4	4	>tr|K4BKV5|K4BKV5_SOLLC Uncharacterized protein OS=Solanum lycopersicum PE=4 SV=1	1	4	4	4	0	1	3	4	2	3	2	2	3	3	3	3	0	0	0	0	0	1	3	4	2	3	2	2	3	3	3	3	0	0	0	0	0	1	3	4	2	3	2
211	K4BKV8	K4BKV8	3	3	3	>tr|K4BKV8|K4BKV8_SOLLC Uncharacterized protein OS=Solanum lycopersicum PE=4 SV=1	1	3	3	3	1	3	2	2	2	2	2	2	2	2	3	2	1	1	1	1	1	3	2	2	2	2	2	2	2	2	3	2	1	1	1	1	1	3	2	2	2	2	2
212	K4BL06	K4BL06	2	2	2	>tr|K4BL06|K4BL06_SOLLC Uncharacterized protein OS=Solanum lycopersicum PE=3 SV=1	1	2	2	2	0	0	2	0	0	1	1	1	1	1	1	1	0	0	0	0	0	0	2	0	0	1	1	1	1	1	1	1	0	0	0	0	0	0	2	0	0	1	1
213	K4BLA1	K4BLA1	1	1	1	>tr|K4BLA1|K4BLA1_SOLLC Uncharacterized protein OS=Solanum lycopersicum PE=4 SV=1	1	1	1	1	0	0	1	0	0	1	1	1	1	1	1	1	0	0	0	0	0	0	1	0	0	1	1	1	1	1	1	1	0	0	0	0	0	0	1	0	0	1	1
214	K4BLR2	K4BLR2	1	1	1	>tr|K4BLR2|K4BLR2_SOLLC Uncharacterized protein OS=Solanum lycopersicum PE=4 SV=1	1	1	1	1	0	1	1	1	1	1	1	1	1	1	1	1	0	0	1	0	0	1	1	1	1	1	1	1	1	1	1	1	0	0	1	0	0	1	1	1	1	1	1
215	K4BLS0	K4BLS0	2	2	2	>tr|K4BLS0|K4BLS0_SOLLC Uncharacterized protein OS=Solanum lycopersicum PE=3 SV=1	1	2	2	2	0	1	2	2	2	1	1	2	2	1	2	1	0	0	0	0	0	1	2	2	2	1	1	2	2	1	2	1	0	0	0	0	0	1	2	2	2	1	1
216	K4BLW3	K4BLW3	1	1	1	>tr|K4BLW3|K4BLW3_SOLLC Uncharacterized protein OS=Solanum lycopersicum PE=4 SV=1	1	1	1	1	0	1	1	1	1	0	0	0	0	0	0	0	0	0	0	0	0	1	1	1	1	0	0	0	0	0	0	0	0	0	0	0	0	1	1	1	1	0	0
217	K4BMB8	K4BMB8	11	11	11	>tr|K4BMB8|K4BMB8_SOLLC Uncharacterized protein OS=Solanum lycopersicum PE=3 SV=1	1	11	11	11	7	10	10	10	10	10	10	10	11	11	10	11	8	5	9	9	7	10	10	10	10	10	10	10	11	11	10	11	8	5	9	9	7	10	10	10	10	10	10
218	K4BMH9	K4BMH9	1	1	1	>tr|K4BMH9|K4BMH9_SOLLC Uncharacterized protein OS=Solanum lycopersicum PE=4 SV=1	1	1	1	1	1	0	0	0	0	0	0	1	0	0	0	0	1	0	1	1	1	0	0	0	0	0	0	1	0	0	0	0	1	0	1	1	1	0	0	0	0	0	0
219	K4BMW0	K4BMW0	3	3	3	>tr|K4BMW0|K4BMW0_SOLLC Uncharacterized protein OS=Solanum lycopersicum PE=4 SV=1	1	3	3	3	1	2	2	2	3	2	3	3	2	2	2	2	1	2	2	2	1	2	2	2	3	2	3	3	2	2	2	2	1	2	2	2	1	2	2	2	3	2	3
220	K4BN40	K4BN40	3	3	3	>tr|K4BN40|K4BN40_SOLLC Uncharacterized protein OS=Solanum lycopersicum PE=3 SV=1	1	3	3	3	0	2	3	3	2	3	3	2	3	3	3	3	1	1	2	2	0	2	3	3	2	3	3	2	3	3	3	3	1	1	2	2	0	2	3	3	2	3	3
221	Q43143;K4BN62	Q43143;K4BN62	2;2	2;2	2;2	>sp|Q43143|PMEU1_SOLLC Pectinesterase/pectinesterase inhibitor U1 OS=Solanum lycopersicum GN=PMEU1 PE=2 SV=1;>tr|K4BN62|K4BN62_SOLLC Pectinesterase OS=Solanum lycopersicum PE=4 SV=1	2	2	2	2	2	2	1	2	2	2	2	2	2	2	2	2	1	2	1	1	2	2	1	2	2	2	2	2	2	2	2	2	1	2	1	1	2	2	1	2	2	2	2
222	K4BNA9	K4BNA9	3	3	3	>tr|K4BNA9|K4BNA9_SOLLC Uncharacterized protein OS=Solanum lycopersicum PE=4 SV=1	1	3	3	3	2	3	3	3	3	3	3	3	3	2	2	2	2	1	2	2	2	3	3	3	3	3	3	3	3	2	2	2	2	1	2	2	2	3	3	3	3	3	3
223	K4BNE8	K4BNE8	1	1	1	>tr|K4BNE8|K4BNE8_SOLLC Uncharacterized protein OS=Solanum lycopersicum PE=4 SV=1	1	1	1	1	0	0	0	1	1	1	0	1	0	1	1	1	0	0	0	0	0	0	0	1	1	1	0	1	0	1	1	1	0	0	0	0	0	0	0	1	1	1	0
224	K4BNM2	K4BNM2	10	10	6	>tr|K4BNM2|K4BNM2_SOLLC Uncharacterized protein OS=Solanum lycopersicum PE=3 SV=1	1	10	10	6	3	5	8	9	9	8	8	9	10	9	7	10	4	3	4	2	3	5	8	9	9	8	8	9	10	9	7	10	4	3	4	2	2	3	4	5	5	4	4
225	K4BNM3	K4BNM3	7	6	6	>tr|K4BNM3|K4BNM3_SOLLC Uncharacterized protein OS=Solanum lycopersicum PE=3 SV=1	1	7	6	6	1	4	6	7	7	7	7	6	6	6	7	5	3	2	4	3	1	3	5	6	6	6	6	5	5	5	6	4	2	1	3	2	1	3	5	6	6	6	6
226	K4BNT6	K4BNT6	3	3	3	>tr|K4BNT6|K4BNT6_SOLLC Uncharacterized protein OS=Solanum lycopersicum PE=4 SV=1	1	3	3	3	0	0	1	2	1	0	2	2	1	2	1	2	3	2	3	3	0	0	1	2	1	0	2	2	1	2	1	2	3	2	3	3	0	0	1	2	1	0	2
227	K4BNU8	K4BNU8	6	6	6	>tr|K4BNU8|K4BNU8_SOLLC Uncharacterized protein OS=Solanum lycopersicum PE=3 SV=1	1	6	6	6	2	4	6	6	6	6	5	4	5	5	6	6	1	2	4	3	2	4	6	6	6	6	5	4	5	5	6	6	1	2	4	3	2	4	6	6	6	6	5
228	K4BP29	K4BP29	8	8	7	>tr|K4BP29|K4BP29_SOLLC Alpha-galactosidase OS=Solanum lycopersicum PE=3 SV=1	1	8	8	7	3	4	8	4	6	7	7	6	7	8	8	6	2	4	2	2	3	4	8	4	6	7	7	6	7	8	8	6	2	4	2	2	2	3	7	3	5	6	6
229	K4BP39	K4BP39	3	3	3	>tr|K4BP39|K4BP39_SOLLC Uncharacterized protein OS=Solanum lycopersicum PE=4 SV=1	1	3	3	3	1	2	3	3	3	1	1	3	3	2	3	3	0	0	0	1	1	2	3	3	3	1	1	3	3	2	3	3	0	0	0	1	1	2	3	3	3	1	1
230	K4BPB8	K4BPB8	15	15	14	>tr|K4BPB8|K4BPB8_SOLLC Uncharacterized protein OS=Solanum lycopersicum PE=3 SV=1	1	15	15	14	6	9	13	14	13	13	14	14	14	13	13	14	9	9	7	7	6	9	13	14	13	13	14	14	14	13	13	14	9	9	7	7	6	9	13	13	13	13	14
231	K4BPJ4;K4D9M3	K4BPJ4;K4D9M3	1;1	1;1	1;1	>tr|K4BPJ4|K4BPJ4_SOLLC Uncharacterized protein OS=Solanum lycopersicum PE=4 SV=1;>tr|K4D9M3|K4D9M3_SOLLC Uncharacterized protein OS=Solanum lycopersicum PE=4 SV=1	2	1	1	1	0	0	0	0	0	0	1	0	1	1	1	0	0	0	0	0	0	0	0	0	0	0	1	0	1	1	1	0	0	0	0	0	0	0	0	0	0	0	1
232	K4BPK4;K4C331	K4BPK4	5;1	5;1	5;1	>tr|K4BPK4|K4BPK4_SOLLC Uncharacterized protein OS=Solanum lycopersicum PE=3 SV=1	2	5	5	5	2	3	4	5	4	3	3	3	3	3	3	4	2	1	3	2	2	3	4	5	4	3	3	3	3	3	3	4	2	1	3	2	2	3	4	5	4	3	3
233	K4BPU9	K4BPU9	1	1	1	>tr|K4BPU9|K4BPU9_SOLLC Uncharacterized protein OS=Solanum lycopersicum PE=4 SV=1	1	1	1	1	0	1	1	1	1	0	1	0	0	1	1	0	0	0	1	0	0	1	1	1	1	0	1	0	0	1	1	0	0	0	1	0	0	1	1	1	1	0	1
234	K4BQ04	K4BQ04	1	1	1	>tr|K4BQ04|K4BQ04_SOLLC Uncharacterized protein OS=Solanum lycopersicum PE=4 SV=1	1	1	1	1	0	0	1	1	1	1	1	1	1	1	1	1	0	0	0	0	0	0	1	1	1	1	1	1	1	1	1	1	0	0	0	0	0	0	1	1	1	1	1
235	K4BQ22	K4BQ22	5	5	5	>tr|K4BQ22|K4BQ22_SOLLC Uncharacterized protein OS=Solanum lycopersicum PE=3 SV=1	1	5	5	5	1	3	5	5	4	5	4	4	4	4	5	5	2	1	4	2	1	3	5	5	4	5	4	4	4	4	5	5	2	1	4	2	1	3	5	5	4	5	4
236	K4BQ58	K4BQ58	15	15	14	>tr|K4BQ58|K4BQ58_SOLLC Uncharacterized protein OS=Solanum lycopersicum PE=4 SV=1	1	15	15	14	5	9	15	14	13	14	12	12	15	13	13	13	6	5	5	6	5	9	15	14	13	14	12	12	15	13	13	13	6	5	5	6	4	8	14	14	13	14	12
237	K4BQ85;K4D2I1;K4D2Q1	K4BQ85	3;1;1	3;1;1	3;1;1	>tr|K4BQ85|K4BQ85_SOLLC Uncharacterized protein OS=Solanum lycopersicum PE=4 SV=1	3	3	3	3	1	2	2	3	2	3	2	3	2	2	0	1	0	0	0	0	1	2	2	3	2	3	2	3	2	2	0	1	0	0	0	0	1	2	2	3	2	3	2
238	K4BQE7	K4BQE7	7	7	7	>tr|K4BQE7|K4BQE7_SOLLC Uncharacterized protein OS=Solanum lycopersicum PE=3 SV=1	1	7	7	7	1	3	6	6	3	6	5	5	5	4	5	4	6	5	5	3	1	3	6	6	3	6	5	5	5	4	5	4	6	5	5	3	1	3	6	6	3	6	5
239	K4BR92	K4BR92	1	1	1	>tr|K4BR92|K4BR92_SOLLC Uncharacterized protein OS=Solanum lycopersicum PE=4 SV=1	1	1	1	1	0	0	0	0	0	1	0	0	0	0	0	0	0	0	0	0	0	0	0	0	0	1	0	0	0	0	0	0	0	0	0	0	0	0	0	0	0	1	0
240	K4BRG8	K4BRG8	7	7	7	>tr|K4BRG8|K4BRG8_SOLLC Uncharacterized protein OS=Solanum lycopersicum PE=3 SV=1	1	7	7	7	1	4	3	4	4	4	4	4	4	5	7	6	7	3	2	5	1	4	3	4	4	4	4	4	4	5	7	6	7	3	2	5	1	4	3	4	4	4	4
241	K4BRN4	K4BRN4	1	1	1	>tr|K4BRN4|K4BRN4_SOLLC Uncharacterized protein OS=Solanum lycopersicum PE=4 SV=1	1	1	1	1	0	0	1	1	1	1	1	1	1	1	1	0	0	0	0	0	0	0	1	1	1	1	1	1	1	1	1	0	0	0	0	0	0	0	1	1	1	1	1
242	K4BSK4	K4BSK4	3	3	3	>tr|K4BSK4|K4BSK4_SOLLC Uncharacterized protein OS=Solanum lycopersicum PE=3 SV=1	1	3	3	3	2	3	3	3	3	3	3	3	3	3	3	3	1	1	0	1	2	3	3	3	3	3	3	3	3	3	3	3	1	1	0	1	2	3	3	3	3	3	3
243	K4BSP6	K4BSP6	2	2	2	>tr|K4BSP6|K4BSP6_SOLLC Uncharacterized protein OS=Solanum lycopersicum PE=4 SV=1	1	2	2	2	2	2	1	2	2	2	1	1	2	1	2	1	2	1	1	2	2	2	1	2	2	2	1	1	2	1	2	1	2	1	1	2	2	2	1	2	2	2	1
244	K4BSV7	K4BSV7	3	3	3	>tr|K4BSV7|K4BSV7_SOLLC Uncharacterized protein OS=Solanum lycopersicum PE=3 SV=1	1	3	3	3	0	1	3	3	2	3	2	3	2	2	1	3	0	1	1	1	0	1	3	3	2	3	2	3	2	2	1	3	0	1	1	1	0	1	3	3	2	3	2
245	K4BT02	K4BT02	2	2	2	>tr|K4BT02|K4BT02_SOLLC Uncharacterized protein OS=Solanum lycopersicum PE=3 SV=1	1	2	2	2	0	1	1	1	1	1	1	1	1	2	1	2	1	1	1	1	0	1	1	1	1	1	1	1	1	2	1	2	1	1	1	1	0	1	1	1	1	1	1
246	K4BT62;P28032;K4C6G1	K4BT62;P28032;K4C6G1	1;1;1	1;1;1	1;1;1	>tr|K4BT62|K4BT62_SOLLC Uncharacterized protein OS=Solanum lycopersicum PE=3 SV=1;>sp|P28032|ADH2_SOLLC Alcohol dehydrogenase 2 OS=Solanum lycopersicum GN=ADH2 PE=2 SV=2;>tr|K4C6G1|K4C6G1_SOLLC Uncharacterized protein OS=Solanum lycopersicum PE=4 SV=1	3	1	1	1	0	1	0	0	0	0	1	0	0	1	1	1	1	0	1	1	0	1	0	0	0	0	1	0	0	1	1	1	1	0	1	1	0	1	0	0	0	0	1
247	K4BT67;K4D107;K4B257	K4BT67	4;1;1	4;1;1	4;1;1	>tr|K4BT67|K4BT67_SOLLC Carboxypeptidase OS=Solanum lycopersicum PE=3 SV=1	3	4	4	4	0	1	1	3	3	3	3	4	4	4	4	4	0	1	1	2	0	1	1	3	3	3	3	4	4	4	4	4	0	1	1	2	0	1	1	3	3	3	3
248	K4BTH6	K4BTH6	6	3	3	>tr|K4BTH6|K4BTH6_SOLLC Peroxidase OS=Solanum lycopersicum PE=3 SV=1	1	6	3	3	3	2	3	3	4	5	3	3	5	3	2	3	5	4	4	3	1	0	0	0	1	2	0	0	2	0	0	0	3	2	2	2	1	0	0	0	1	2	0
249	K4BTH7	K4BTH7	12	12	9	>tr|K4BTH7|K4BTH7_SOLLC Peroxidase OS=Solanum lycopersicum PE=3 SV=1	1	12	12	9	7	9	11	12	11	11	11	12	11	11	10	12	8	8	7	6	7	9	11	12	11	11	11	12	11	11	10	12	8	8	7	6	5	7	8	9	8	8	8
250	K4BTI7	K4BTI7	3	3	3	>tr|K4BTI7|K4BTI7_SOLLC Uncharacterized protein OS=Solanum lycopersicum PE=3 SV=1	1	3	3	3	2	2	3	3	3	3	3	3	3	3	3	3	1	1	1	1	2	2	3	3	3	3	3	3	3	3	3	3	1	1	1	1	2	2	3	3	3	3	3
251	K4BTL1	K4BTL1	2	2	2	>tr|K4BTL1|K4BTL1_SOLLC Uncharacterized protein OS=Solanum lycopersicum PE=4 SV=1	1	2	2	2	0	1	2	2	2	2	2	2	2	2	2	2	0	0	1	1	0	1	2	2	2	2	2	2	2	2	2	2	0	0	1	1	0	1	2	2	2	2	2
252	K4BTL5	K4BTL5	2	2	2	>tr|K4BTL5|K4BTL5_SOLLC Laccase OS=Solanum lycopersicum PE=3 SV=1	1	2	2	2	0	0	0	0	0	0	0	1	0	0	0	0	2	2	2	1	0	0	0	0	0	0	0	1	0	0	0	0	2	2	2	1	0	0	0	0	0	0	0
253	K4BTY1	K4BTY1	1	1	1	>tr|K4BTY1|K4BTY1_SOLLC Uncharacterized protein OS=Solanum lycopersicum PE=4 SV=1	1	1	1	1	0	0	0	0	1	1	1	1	1	0	1	1	0	0	0	0	0	0	0	0	1	1	1	1	1	0	1	1	0	0	0	0	0	0	0	0	1	1	1
254	K4BTY2;K4BTX9;K4BTY3	K4BTY2;K4BTX9;K4BTY3	2;1;1	2;1;1	2;1;1	>tr|K4BTY2|K4BTY2_SOLLC Uncharacterized protein OS=Solanum lycopersicum PE=4 SV=1;>tr|K4BTX9|K4BTX9_SOLLC Uncharacterized protein OS=Solanum lycopersicum PE=4 SV=1;>tr|K4BTY3|K4BTY3_SOLLC Uncharacterized protein OS=Solanum lycopersicum PE=4 SV=1	3	2	2	2	0	2	2	2	2	2	2	1	2	2	2	2	0	0	1	1	0	2	2	2	2	2	2	1	2	2	2	2	0	0	1	1	0	2	2	2	2	2	2
255	K4BU12	K4BU12	1	1	1	>tr|K4BU12|K4BU12_SOLLC Uncharacterized protein OS=Solanum lycopersicum PE=4 SV=1	1	1	1	1	0	0	1	1	1	1	1	1	1	1	1	1	0	0	0	0	0	0	1	1	1	1	1	1	1	1	1	1	0	0	0	0	0	0	1	1	1	1	1
256	K4BU57	K4BU57	6	6	5	>tr|K4BU57|K4BU57_SOLLC Uncharacterized protein OS=Solanum lycopersicum PE=3 SV=1	1	6	6	5	4	5	6	6	5	6	6	5	5	6	5	6	2	4	4	4	4	5	6	6	5	6	6	5	5	6	5	6	2	4	4	4	3	4	5	5	4	5	5
257	K4BUA1;K4D5T6	K4BUA1	4;1	4;1	4;1	>tr|K4BUA1|K4BUA1_SOLLC Uncharacterized protein OS=Solanum lycopersicum PE=4 SV=1	2	4	4	4	1	1	4	2	1	3	2	3	3	2	2	2	0	0	0	0	1	1	4	2	1	3	2	3	3	2	2	2	0	0	0	0	1	1	4	2	1	3	2
258	K4BUA4;K4DGM6;K4BUA3	K4BUA4	8;1;1	8;1;1	8;1;1	>tr|K4BUA4|K4BUA4_SOLLC Uncharacterized protein OS=Solanum lycopersicum PE=4 SV=1	3	8	8	8	3	5	8	5	7	7	7	7	7	7	7	7	2	2	3	1	3	5	8	5	7	7	7	7	7	7	7	7	2	2	3	1	3	5	8	5	7	7	7
259	K4BUB5	K4BUB5	1	1	1	>tr|K4BUB5|K4BUB5_SOLLC Peroxidase OS=Solanum lycopersicum PE=3 SV=1	1	1	1	1	0	0	0	0	0	0	0	1	0	0	0	0	1	0	1	0	0	0	0	0	0	0	0	1	0	0	0	0	1	0	1	0	0	0	0	0	0	0	0
260	K4BUF6;K4DGP2	K4BUF6	14;2	14;2	14;2	>tr|K4BUF6|K4BUF6_SOLLC Uncharacterized protein OS=Solanum lycopersicum PE=4 SV=1	2	14	14	14	5	9	13	12	13	13	12	13	13	12	14	13	8	7	10	10	5	9	13	12	13	13	12	13	13	12	14	13	8	7	10	10	5	9	13	12	13	13	12
261	K4BUG8;K4BUG5;K4BUG4	K4BUG8;K4BUG5;K4BUG4	2;1;1	2;1;1	2;1;1	>tr|K4BUG8|K4BUG8_SOLLC Uncharacterized protein OS=Solanum lycopersicum PE=4 SV=1;>tr|K4BUG5|K4BUG5_SOLLC Serine/threonine-protein kinase OS=Solanum lycopersicum PE=3 SV=1;>tr|K4BUG4|K4BUG4_SOLLC Serine/threonine-protein kinase OS=Solanum lycopersicum PE=3	3	2	2	2	0	1	2	2	2	2	2	2	2	2	2	2	1	0	1	1	0	1	2	2	2	2	2	2	2	2	2	2	1	0	1	1	0	1	2	2	2	2	2
262	K4BUP8	K4BUP8	27	27	27	>tr|K4BUP8|K4BUP8_SOLLC Uncharacterized protein OS=Solanum lycopersicum PE=4 SV=1	1	27	27	27	18	19	24	24	24	26	24	22	25	23	25	24	14	13	16	13	18	19	24	24	24	26	24	22	25	23	25	24	14	13	16	13	18	19	24	24	24	26	24
263	K4BUS0	K4BUS0	1	1	1	>tr|K4BUS0|K4BUS0_SOLLC Uncharacterized protein OS=Solanum lycopersicum PE=3 SV=1	1	1	1	1	0	1	1	1	1	1	1	1	1	1	0	0	1	1	0	0	0	1	1	1	1	1	1	1	1	1	0	0	1	1	0	0	0	1	1	1	1	1	1
264	K4BUT9	K4BUT9	4	4	4	>tr|K4BUT9|K4BUT9_SOLLC Uncharacterized protein OS=Solanum lycopersicum PE=3 SV=1	1	4	4	4	1	4	4	4	4	4	4	4	4	4	4	4	3	0	3	2	1	4	4	4	4	4	4	4	4	4	4	4	3	0	3	2	1	4	4	4	4	4	4
265	K4BUV9	K4BUV9	17	17	17	>tr|K4BUV9|K4BUV9_SOLLC Uncharacterized protein OS=Solanum lycopersicum PE=4 SV=1	1	17	17	17	11	9	16	14	15	15	15	13	15	14	14	13	9	5	9	8	11	9	16	14	15	15	15	13	15	14	14	13	9	5	9	8	11	9	16	14	15	15	15
266	K4BUX7	K4BUX7	1	1	1	>tr|K4BUX7|K4BUX7_SOLLC Alpha-amylase OS=Solanum lycopersicum PE=3 SV=1	1	1	1	1	1	1	1	1	1	1	1	1	1	1	1	1	0	0	1	1	1	1	1	1	1	1	1	1	1	1	1	1	0	0	1	1	1	1	1	1	1	1	1
267	K4BV28	K4BV28	6	6	6	>tr|K4BV28|K4BV28_SOLLC Uncharacterized protein OS=Solanum lycopersicum PE=3 SV=1	1	6	6	6	2	3	5	6	5	5	4	4	4	5	2	4	3	2	3	2	2	3	5	6	5	5	4	4	4	5	2	4	3	2	3	2	2	3	5	6	5	5	4
268	K4BV68	K4BV68	3	3	3	>tr|K4BV68|K4BV68_SOLLC Uncharacterized protein OS=Solanum lycopersicum PE=4 SV=1	1	3	3	3	0	3	3	3	3	3	3	3	3	3	3	3	1	0	1	1	0	3	3	3	3	3	3	3	3	3	3	3	1	0	1	1	0	3	3	3	3	3	3
269	K4BV99	K4BV99	1	1	1	>tr|K4BV99|K4BV99_SOLLC Uncharacterized protein OS=Solanum lycopersicum PE=4 SV=1	1	1	1	1	0	0	0	0	0	0	0	0	1	1	0	0	0	0	0	0	0	0	0	0	0	0	0	0	1	1	0	0	0	0	0	0	0	0	0	0	0	0	0
270	K4BVA5	K4BVA5	19	19	19	>tr|K4BVA5|K4BVA5_SOLLC Uncharacterized protein OS=Solanum lycopersicum PE=3 SV=1	1	19	19	19	13	13	18	17	18	18	17	16	17	16	17	17	10	11	11	11	13	13	18	17	18	18	17	16	17	16	17	17	10	11	11	11	13	13	18	17	18	18	17
271	K4BVF1	K4BVF1	1	1	1	>tr|K4BVF1|K4BVF1_SOLLC Uncharacterized protein OS=Solanum lycopersicum PE=4 SV=1	1	1	1	1	0	1	1	1	1	1	1	1	1	1	1	1	0	0	0	0	0	1	1	1	1	1	1	1	1	1	1	1	0	0	0	0	0	1	1	1	1	1	1
272	K4BVG7	K4BVG7	3	3	3	>tr|K4BVG7|K4BVG7_SOLLC Uncharacterized protein OS=Solanum lycopersicum PE=3 SV=1	1	3	3	3	1	2	3	3	3	3	3	3	3	3	3	3	2	2	2	2	1	2	3	3	3	3	3	3	3	3	3	3	2	2	2	2	1	2	3	3	3	3	3
273	K4BVN4	K4BVN4	5	5	5	>tr|K4BVN4|K4BVN4_SOLLC Uncharacterized protein OS=Solanum lycopersicum PE=4 SV=1	1	5	5	5	4	4	5	5	3	4	3	4	4	3	3	3	3	2	3	4	4	4	5	5	3	4	3	4	4	3	3	3	3	2	3	4	4	4	5	5	3	4	3
274	K4BVN5	K4BVN5	1	1	1	>tr|K4BVN5|K4BVN5_SOLLC Uncharacterized protein OS=Solanum lycopersicum PE=4 SV=1	1	1	1	1	0	0	1	1	1	1	1	1	1	1	1	1	0	0	0	1	0	0	1	1	1	1	1	1	1	1	1	1	0	0	0	1	0	0	1	1	1	1	1
275	K4BVR0	K4BVR0	33	33	33	>tr|K4BVR0|K4BVR0_SOLLC Uncharacterized protein OS=Solanum lycopersicum PE=3 SV=1	1	33	33	33	20	23	32	32	32	31	32	31	32	28	30	26	17	16	20	17	20	23	32	32	32	31	32	31	32	28	30	26	17	16	20	17	20	23	32	32	32	31	32
276	K4BVU1;K4B459	K4BVU1	21;1	21;1	18;1	>tr|K4BVU1|K4BVU1_SOLLC Uncharacterized protein OS=Solanum lycopersicum PE=4 SV=1	2	21	21	18	15	17	19	19	21	19	19	18	19	19	18	19	16	13	17	14	15	17	19	19	21	19	19	18	19	19	18	19	16	13	17	14	13	14	16	16	18	16	16
277	K4BVX6	K4BVX6	1	1	1	>tr|K4BVX6|K4BVX6_SOLLC Uncharacterized protein OS=Solanum lycopersicum PE=4 SV=1	1	1	1	1	0	0	1	1	1	1	1	1	1	1	1	1	0	0	0	0	0	0	1	1	1	1	1	1	1	1	1	1	0	0	0	0	0	0	1	1	1	1	1
278	K4BVZ8	K4BVZ8	9	9	9	>tr|K4BVZ8|K4BVZ8_SOLLC Uncharacterized protein OS=Solanum lycopersicum PE=3 SV=1	1	9	9	9	6	6	8	8	7	7	7	7	7	6	7	7	4	3	6	4	6	6	8	8	7	7	7	7	7	6	7	7	4	3	6	4	6	6	8	8	7	7	7
279	K4BW79	K4BW79	4	4	4	>sp|K4BW79|ENOX_SOLLC 2-methylene-furan-3-one reductase OS=Solanum lycopersicum GN=EO PE=1 SV=1	1	4	4	4	0	3	3	4	4	3	4	3	4	3	3	4	2	1	4	1	0	3	3	4	4	3	4	3	4	3	3	4	2	1	4	1	0	3	3	4	4	3	4
280	K4BWA4	K4BWA4	1	1	1	>tr|K4BWA4|K4BWA4_SOLLC Uncharacterized protein OS=Solanum lycopersicum PE=4 SV=1	1	1	1	1	0	1	1	1	1	1	1	1	1	1	1	1	0	0	1	0	0	1	1	1	1	1	1	1	1	1	1	1	0	0	1	0	0	1	1	1	1	1	1
281	K4BX34	K4BX34	6	6	6	>tr|K4BX34|K4BX34_SOLLC Fructose-bisphosphate aldolase OS=Solanum lycopersicum PE=3 SV=1	1	6	6	6	1	3	3	4	3	3	4	4	3	4	4	4	3	3	2	4	1	3	3	4	3	3	4	4	3	4	4	4	3	3	2	4	1	3	3	4	3	3	4
282	K4BXC1	K4BXC1	8	4	3	>tr|K4BXC1|K4BXC1_SOLLC Uncharacterized protein OS=Solanum lycopersicum PE=3 SV=1	1	8	4	3	3	5	8	8	8	8	8	7	7	7	8	7	4	4	3	3	2	3	4	4	4	4	4	3	3	3	4	3	3	3	2	2	2	2	3	3	3	3	3
283	K4BXL3	K4BXL3	1	1	1	>tr|K4BXL3|K4BXL3_SOLLC Uncharacterized protein OS=Solanum lycopersicum PE=3 SV=1	1	1	1	1	0	0	1	0	1	0	0	1	0	0	1	0	0	0	0	0	0	0	1	0	1	0	0	1	0	0	1	0	0	0	0	0	0	0	1	0	1	0	0
284	K4BXU9	K4BXU9	12	12	11	>tr|K4BXU9|K4BXU9_SOLLC Purple acid phosphatase OS=Solanum lycopersicum PE=3 SV=1	1	12	12	11	5	6	10	11	12	11	10	10	11	9	10	11	4	5	5	5	5	6	10	11	12	11	10	10	11	9	10	11	4	5	5	5	5	6	9	10	11	10	9
285	K4BY49	K4BY49	1	1	1	>tr|K4BY49|K4BY49_SOLLC Uncharacterized protein OS=Solanum lycopersicum PE=3 SV=1	1	1	1	1	0	0	0	0	0	0	0	0	0	0	0	0	0	1	1	0	0	0	0	0	0	0	0	0	0	0	0	0	0	1	1	0	0	0	0	0	0	0	0
286	K4BY93	K4BY93	9	9	9	>tr|K4BY93|K4BY93_SOLLC Alpha-galactosidase OS=Solanum lycopersicum PE=3 SV=1	1	9	9	9	7	6	8	7	8	8	8	8	9	9	8	8	5	5	5	5	7	6	8	7	8	8	8	8	9	9	8	8	5	5	5	5	7	6	8	7	8	8	8
287	K4BYG6	K4BYG6	11	11	6	>tr|K4BYG6|K4BYG6_SOLLC Glyceraldehyde-3-phosphate dehydrogenase OS=Solanum lycopersicum PE=3 SV=1	1	11	11	6	6	7	8	10	10	10	9	8	10	8	8	8	7	9	9	8	6	7	8	10	10	10	9	8	10	8	8	8	7	9	9	8	2	3	3	5	5	5	4
288	K4BYN1	K4BYN1	1	1	1	>tr|K4BYN1|K4BYN1_SOLLC Uncharacterized protein OS=Solanum lycopersicum PE=3 SV=1	1	1	1	1	0	1	0	1	1	1	1	1	0	0	0	1	0	0	0	0	0	1	0	1	1	1	1	1	0	0	0	1	0	0	0	0	0	1	0	1	1	1	1
289	K4BZ49	K4BZ49	1	1	1	>tr|K4BZ49|K4BZ49_SOLLC Uncharacterized protein OS=Solanum lycopersicum PE=4 SV=1	1	1	1	1	0	1	1	1	1	1	1	1	1	1	1	1	0	1	0	0	0	1	1	1	1	1	1	1	1	1	1	1	0	1	0	0	0	1	1	1	1	1	1
290	K4BZ96	K4BZ96	1	1	1	>tr|K4BZ96|K4BZ96_SOLLC Uncharacterized protein OS=Solanum lycopersicum PE=3 SV=1	1	1	1	1	0	0	1	1	1	1	1	1	1	1	1	1	0	0	0	0	0	0	1	1	1	1	1	1	1	1	1	1	0	0	0	0	0	0	1	1	1	1	1
291	K4BZE6	K4BZE6	1	1	1	>tr|K4BZE6|K4BZE6_SOLLC Uncharacterized protein OS=Solanum lycopersicum PE=4 SV=1	1	1	1	1	0	0	1	0	0	0	0	0	0	0	0	0	0	0	0	0	0	0	1	0	0	0	0	0	0	0	0	0	0	0	0	0	0	0	1	0	0	0	0
292	K4BZI4	K4BZI4	1	1	1	>tr|K4BZI4|K4BZI4_SOLLC Uncharacterized protein OS=Solanum lycopersicum PE=4 SV=1	1	1	1	1	0	1	1	1	1	1	1	1	0	1	1	1	0	0	1	0	0	1	1	1	1	1	1	1	0	1	1	1	0	0	1	0	0	1	1	1	1	1	1
293	K4BZT8	K4BZT8	8	7	7	>tr|K4BZT8|K4BZT8_SOLLC Uncharacterized protein OS=Solanum lycopersicum PE=3 SV=1	1	8	7	7	4	5	8	8	7	8	7	6	6	6	7	8	2	2	0	3	3	4	7	7	6	7	6	5	5	5	6	7	1	1	0	3	3	4	7	7	6	7	6
294	K4C056	K4C056	1	1	1	>tr|K4C056|K4C056_SOLLC Uncharacterized protein OS=Solanum lycopersicum PE=4 SV=1	1	1	1	1	0	1	1	1	1	1	1	1	1	1	1	1	0	0	0	0	0	1	1	1	1	1	1	1	1	1	1	1	0	0	0	0	0	1	1	1	1	1	1
295	K4C0T4	K4C0T4	4	1	1	>tr|K4C0T4|K4C0T4_SOLLC Peroxidase OS=Solanum lycopersicum PE=3 SV=1	1	4	1	1	1	3	4	4	4	4	4	3	4	4	3	4	2	2	2	1	0	1	1	1	1	1	1	1	1	1	1	1	0	0	0	1	0	1	1	1	1	1	1
296	K4C0T5	K4C0T5	8	7	2	>tr|K4C0T5|K4C0T5_SOLLC Peroxidase OS=Solanum lycopersicum PE=3 SV=1	1	8	7	2	0	3	8	8	8	8	8	8	6	7	5	6	1	1	1	0	0	3	7	7	7	7	7	7	5	6	5	5	1	1	1	0	0	0	2	2	2	2	2
297	K4C0T6	K4C0T6	7	1	0	>tr|K4C0T6|K4C0T6_SOLLC Peroxidase OS=Solanum lycopersicum PE=3 SV=1	1	7	1	0	1	4	7	7	7	7	7	6	7	7	5	7	2	2	2	0	1	1	1	1	1	1	1	0	1	1	1	1	1	1	1	0	0	0	0	0	0	0	0
298	K4C0W2	K4C0W2	2	2	2	>tr|K4C0W2|K4C0W2_SOLLC Xyloglucan endotransglucosylase/hydrolase OS=Solanum lycopersicum PE=3 SV=1	1	2	2	2	1	1	2	1	1	1	1	1	1	1	2	1	2	2	2	1	1	1	2	1	1	1	1	1	1	1	2	1	2	2	2	1	1	1	2	1	1	1	1
299	K4C131	K4C131	13	13	11	>tr|K4C131|K4C131_SOLLC Uncharacterized protein OS=Solanum lycopersicum PE=3 SV=1	1	13	13	11	8	8	12	12	12	12	12	12	10	13	12	12	9	6	8	7	8	8	12	12	12	12	12	12	10	13	12	12	9	6	8	7	8	7	10	10	10	10	10
300	K4C144;K4DBT1	K4C144	3;1	3;1	3;1	>tr|K4C144|K4C144_SOLLC Malic enzyme OS=Solanum lycopersicum PE=3 SV=1	2	3	3	3	0	0	0	1	0	0	0	3	1	1	2	2	0	0	1	2	0	0	0	1	0	0	0	3	1	1	2	2	0	0	1	2	0	0	0	1	0	0	0
301	K4C145;K4AZR5;K4AZR4;K4AZS0	K4C145	10;1;1;1	10;1;1;1	10;1;1;1	>tr|K4C145|K4C145_SOLLC Uncharacterized protein OS=Solanum lycopersicum PE=3 SV=1	4	10	10	10	8	9	9	9	9	9	10	10	10	9	10	9	10	7	10	8	8	9	9	9	9	9	10	10	10	9	10	9	10	7	10	8	8	9	9	9	9	9	10
302	K4C1B9	K4C1B9	4	1	0	>tr|K4C1B9|K4C1B9_SOLLC Peroxidase OS=Solanum lycopersicum PE=3 SV=1	1	4	1	0	3	3	4	4	4	4	4	4	4	4	4	4	3	2	4	2	0	1	1	1	1	1	1	1	1	1	1	1	0	0	1	0	0	0	0	0	0	0	0
303	K4C1C0	K4C1C0	11	11	7	>tr|K4C1C0|K4C1C0_SOLLC Peroxidase OS=Solanum lycopersicum PE=3 SV=1	1	11	11	7	6	8	10	11	11	9	10	9	9	9	9	10	6	4	8	4	6	8	10	11	11	9	10	9	9	9	9	10	6	4	8	4	2	5	6	7	7	5	6
304	K4C1C1	K4C1C1	4	3	3	>tr|K4C1C1|K4C1C1_SOLLC Peroxidase OS=Solanum lycopersicum PE=3 SV=1	1	4	3	3	1	2	2	3	3	3	3	4	2	2	2	2	1	1	2	1	1	1	1	2	2	2	2	3	1	1	1	1	1	1	1	1	1	1	1	2	2	2	2
305	K4C1C9;K4CYV4	K4C1C9;K4CYV4	7;5	7;5	7;5	>tr|K4C1C9|K4C1C9_SOLLC Uncharacterized protein OS=Solanum lycopersicum PE=4 SV=1;>tr|K4CYV4|K4CYV4_SOLLC Uncharacterized protein OS=Solanum lycopersicum PE=4 SV=1	2	7	7	7	1	4	2	5	3	2	4	4	6	7	6	6	6	4	6	7	1	4	2	5	3	2	4	4	6	7	6	6	6	4	6	7	1	4	2	5	3	2	4
306	K4C1D9	K4C1D9	1	1	1	>tr|K4C1D9|K4C1D9_SOLLC Uncharacterized protein OS=Solanum lycopersicum PE=4 SV=1	1	1	1	1	0	0	0	0	0	0	0	0	0	0	0	0	1	1	1	1	0	0	0	0	0	0	0	0	0	0	0	0	1	1	1	1	0	0	0	0	0	0	0
307	K4C1Q9	K4C1Q9	9	6	6	>tr|K4C1Q9|K4C1Q9_SOLLC Peroxidase OS=Solanum lycopersicum PE=3 SV=1	1	9	6	6	4	4	8	8	8	8	7	7	8	8	9	8	2	3	4	2	2	2	5	5	5	5	4	5	5	5	6	5	1	2	2	1	2	2	5	5	5	5	4
308	K4C1S1;K4C1R5;K4C1S0	K4C1S1	7;2;1	7;2;1	7;2;1	>tr|K4C1S1|K4C1S1_SOLLC Laccase OS=Solanum lycopersicum PE=3 SV=1	3	7	7	7	2	3	6	7	6	7	6	5	6	6	6	5	1	2	4	0	2	3	6	7	6	7	6	5	6	6	6	5	1	2	4	0	2	3	6	7	6	7	6
309	K4C2E8	K4C2E8	8	8	8	>tr|K4C2E8|K4C2E8_SOLLC Beta-hexosaminidase OS=Solanum lycopersicum PE=3 SV=1	1	8	8	8	3	3	6	6	5	7	7	5	5	5	4	5	4	3	3	4	3	3	6	6	5	7	7	5	5	5	4	5	4	3	3	4	3	3	6	6	5	7	7
310	K4C2F3;K4D5T1	K4C2F3	8;1	8;1	8;1	>tr|K4C2F3|K4C2F3_SOLLC Uncharacterized protein OS=Solanum lycopersicum PE=4 SV=1	2	8	8	8	1	3	7	8	7	4	6	5	7	7	4	5	2	1	2	4	1	3	7	8	7	4	6	5	7	7	4	5	2	1	2	4	1	3	7	8	7	4	6
311	K4C2N0	K4C2N0	1	1	1	>tr|K4C2N0|K4C2N0_SOLLC Uncharacterized protein OS=Solanum lycopersicum PE=4 SV=1	1	1	1	1	0	0	0	0	0	0	0	0	0	1	1	0	0	0	0	0	0	0	0	0	0	0	0	0	0	1	1	0	0	0	0	0	0	0	0	0	0	0	0
312	K4C2W4	K4C2W4	1	1	1	>tr|K4C2W4|K4C2W4_SOLLC Protein disulfide-isomerase OS=Solanum lycopersicum PE=3 SV=1	1	1	1	1	0	1	1	0	1	0	0	0	1	0	1	0	1	1	1	1	0	1	1	0	1	0	0	0	1	0	1	0	1	1	1	1	0	1	1	0	1	0	0
313	K4C2W9	K4C2W9	2	2	2	>tr|K4C2W9|K4C2W9_SOLLC Uncharacterized protein OS=Solanum lycopersicum PE=3 SV=1	1	2	2	2	1	2	2	2	2	2	2	2	2	2	2	2	1	1	2	1	1	2	2	2	2	2	2	2	2	2	2	2	1	1	2	1	1	2	2	2	2	2	2
314	K4C3A0	K4C3A0	8	8	8	>tr|K4C3A0|K4C3A0_SOLLC Uncharacterized protein OS=Solanum lycopersicum PE=4 SV=1	1	8	8	8	3	5	8	8	7	6	6	6	6	6	7	7	2	3	2	3	3	5	8	8	7	6	6	6	6	6	7	7	2	3	2	3	3	5	8	8	7	6	6
315	K4C3B5;K4CSA9	K4C3B5;K4CSA9	2;1	2;1	2;1	>tr|K4C3B5|K4C3B5_SOLLC Uncharacterized protein OS=Solanum lycopersicum PE=3 SV=1;>tr|K4CSA9|K4CSA9_SOLLC Uncharacterized protein OS=Solanum lycopersicum PE=3 SV=1	2	2	2	2	0	0	0	0	1	1	1	0	1	1	1	0	1	1	0	1	0	0	0	0	1	1	1	0	1	1	1	0	1	1	0	1	0	0	0	0	1	1	1
316	K4C3B7	K4C3B7	1	1	1	>tr|K4C3B7|K4C3B7_SOLLC Uncharacterized protein OS=Solanum lycopersicum PE=4 SV=1	1	1	1	1	0	0	0	1	0	1	0	1	1	1	1	1	1	1	0	1	0	0	0	1	0	1	0	1	1	1	1	1	1	1	0	1	0	0	0	1	0	1	0
317	K4C3E2	K4C3E2	2	2	2	>tr|K4C3E2|K4C3E2_SOLLC Uncharacterized protein OS=Solanum lycopersicum PE=4 SV=1	1	2	2	2	1	2	2	1	2	2	2	2	2	2	1	2	2	2	1	2	1	2	2	1	2	2	2	2	2	2	1	2	2	2	1	2	1	2	2	1	2	2	2
318	K4C3U1	K4C3U1	3	3	3	>tr|K4C3U1|K4C3U1_SOLLC Uncharacterized protein OS=Solanum lycopersicum PE=3 SV=1	1	3	3	3	0	0	0	2	2	2	2	2	1	1	2	3	0	0	0	0	0	0	0	2	2	2	2	2	1	1	2	3	0	0	0	0	0	0	0	2	2	2	2
319	K4C3U9	K4C3U9	3	2	2	>tr|K4C3U9|K4C3U9_SOLLC Pectinesterase OS=Solanum lycopersicum PE=4 SV=1	1	3	2	2	1	2	2	2	2	1	1	2	2	2	2	2	3	3	1	3	1	2	2	1	1	1	1	2	1	2	1	1	2	2	1	2	1	2	2	1	1	1	1
320	K4C455;K4D7F1	K4C455;K4D7F1	3;2	3;2	3;2	>tr|K4C455|K4C455_SOLLC Uncharacterized protein OS=Solanum lycopersicum PE=4 SV=1;>tr|K4D7F1|K4D7F1_SOLLC Uncharacterized protein OS=Solanum lycopersicum PE=4 SV=1	2	3	3	3	0	3	1	3	3	1	3	3	3	3	3	3	3	3	3	3	0	3	1	3	3	1	3	3	3	3	3	3	3	3	3	3	0	3	1	3	3	1	3
321	K4C589;Q7YK44	K4C589;Q7YK44	1;1	1;1	1;1	>tr|K4C589|K4C589_SOLLC Superoxide dismutase OS=Solanum lycopersicum PE=3 SV=1;>tr|Q7YK44|Q7YK44_SOLLC Superoxide dismutase OS=Solanum lycopersicum GN=sodb PE=2 SV=1	2	1	1	1	0	1	1	1	1	1	1	1	1	1	1	1	1	0	1	1	0	1	1	1	1	1	1	1	1	1	1	1	1	0	1	1	0	1	1	1	1	1	1
322	K4C5G0	K4C5G0	2	1	1	>tr|K4C5G0|K4C5G0_SOLLC Alpha-galactosidase OS=Solanum lycopersicum PE=3 SV=1	1	2	1	1	1	2	2	2	2	2	2	2	2	2	2	2	0	1	2	1	0	1	1	1	1	1	1	1	1	1	1	1	0	0	1	0	0	1	1	1	1	1	1
323	K4C5I8	K4C5I8	12	11	9	>tr|K4C5I8|K4C5I8_SOLLC Peroxidase OS=Solanum lycopersicum PE=3 SV=1	1	12	11	9	6	7	11	12	11	10	10	9	10	9	10	10	2	3	4	3	5	6	10	11	10	9	9	9	9	8	9	9	2	2	4	2	4	5	8	9	8	7	7
324	K4C5N7	K4C5N7	2	2	2	>tr|K4C5N7|K4C5N7_SOLLC Uncharacterized protein OS=Solanum lycopersicum PE=4 SV=1	1	2	2	2	0	2	1	1	2	2	1	1	2	1	1	1	1	1	1	1	0	2	1	1	2	2	1	1	2	1	1	1	1	1	1	1	0	2	1	1	2	2	1
325	K4C5Y2;K4BIB2	K4C5Y2	5;1	5;1	5;1	>tr|K4C5Y2|K4C5Y2_SOLLC Pectinesterase OS=Solanum lycopersicum PE=4 SV=1	2	5	5	5	2	3	4	1	4	4	4	1	4	4	5	4	3	3	4	1	2	3	4	1	4	4	4	1	4	4	5	4	3	3	4	1	2	3	4	1	4	4	4
326	K4C6B2	K4C6B2	1	1	1	>tr|K4C6B2|K4C6B2_SOLLC Uncharacterized protein OS=Solanum lycopersicum PE=3 SV=1	1	1	1	1	0	0	1	1	1	1	1	0	1	1	1	1	0	0	0	0	0	0	1	1	1	1	1	0	1	1	1	1	0	0	0	0	0	0	1	1	1	1	1
327	K4C6L0	K4C6L0	7	7	7	>tr|K4C6L0|K4C6L0_SOLLC Protein disulfide-isomerase OS=Solanum lycopersicum PE=3 SV=1	1	7	7	7	4	6	6	6	6	6	6	6	6	6	5	6	7	5	5	5	4	6	6	6	6	6	6	6	6	6	5	6	7	5	5	5	4	6	6	6	6	6	6
328	K4C6Q3	K4C6Q3	1	1	1	>tr|K4C6Q3|K4C6Q3_SOLLC Uncharacterized protein OS=Solanum lycopersicum PE=4 SV=1	1	1	1	1	0	0	1	1	0	1	1	1	1	1	1	1	0	0	0	0	0	0	1	1	0	1	1	1	1	1	1	1	0	0	0	0	0	0	1	1	0	1	1
329	K4C6W8	K4C6W8	1	1	1	>tr|K4C6W8|K4C6W8_SOLLC Uncharacterized protein OS=Solanum lycopersicum PE=4 SV=1	1	1	1	1	0	0	0	0	0	0	0	0	1	0	0	1	0	0	0	0	0	0	0	0	0	0	0	0	1	0	0	1	0	0	0	0	0	0	0	0	0	0	0
330	K4C6W9	K4C6W9	5	5	5	>tr|K4C6W9|K4C6W9_SOLLC Uncharacterized protein OS=Solanum lycopersicum PE=4 SV=1	1	5	5	5	0	1	1	2	2	4	2	3	4	3	3	1	0	2	2	2	0	1	1	2	2	4	2	3	4	3	3	1	0	2	2	2	0	1	1	2	2	4	2
331	K4C6Z7	K4C6Z7	1	1	1	>tr|K4C6Z7|K4C6Z7_SOLLC Beta-galactosidase OS=Solanum lycopersicum PE=3 SV=1	1	1	1	1	0	1	1	1	0	0	1	1	1	1	1	1	0	0	1	0	0	1	1	1	0	0	1	1	1	1	1	1	0	0	1	0	0	1	1	1	0	0	1
332	K4C726	K4C726	6	6	6	>tr|K4C726|K4C726_SOLLC Uncharacterized protein OS=Solanum lycopersicum PE=4 SV=1	1	6	6	6	3	5	5	5	5	5	5	5	5	5	5	5	4	2	6	5	3	5	5	5	5	5	5	5	5	5	5	5	4	2	6	5	3	5	5	5	5	5	5
333	K4C7C4;K4D7D1	K4C7C4;K4D7D1	2;1	1;0	1;0	>tr|K4C7C4|K4C7C4_SOLLC Uncharacterized protein OS=Solanum lycopersicum PE=4 SV=1;>tr|K4D7D1|K4D7D1_SOLLC Uncharacterized protein OS=Solanum lycopersicum PE=4 SV=1	2	2	1	1	1	1	0	2	2	1	1	2	2	2	1	2	1	1	1	1	0	0	0	1	1	1	1	1	1	1	1	1	0	0	0	0	0	0	0	1	1	1	1
334	K4C7D0	K4C7D0	1	1	1	>tr|K4C7D0|K4C7D0_SOLLC Uncharacterized protein OS=Solanum lycopersicum PE=4 SV=1	1	1	1	1	0	1	1	1	1	1	1	1	1	1	1	1	0	0	1	1	0	1	1	1	1	1	1	1	1	1	1	1	0	0	1	1	0	1	1	1	1	1	1
335	K4C7I2	K4C7I2	3	3	3	>tr|K4C7I2|K4C7I2_SOLLC Uncharacterized protein OS=Solanum lycopersicum PE=4 SV=1	1	3	3	3	0	1	3	3	3	3	3	3	3	3	3	3	1	1	1	1	0	1	3	3	3	3	3	3	3	3	3	3	1	1	1	1	0	1	3	3	3	3	3
336	K4C7K1	K4C7K1	3	3	3	>tr|K4C7K1|K4C7K1_SOLLC Uncharacterized protein OS=Solanum lycopersicum PE=4 SV=1	1	3	3	3	1	3	3	3	3	3	2	2	2	2	2	1	1	2	2	2	1	3	3	3	3	3	2	2	2	2	2	1	1	2	2	2	1	3	3	3	3	3	2
337	K4C7K7	K4C7K7	1	1	1	>tr|K4C7K7|K4C7K7_SOLLC Uncharacterized protein OS=Solanum lycopersicum PE=3 SV=1	1	1	1	1	0	0	0	0	0	0	0	1	0	0	0	0	0	0	0	0	0	0	0	0	0	0	0	1	0	0	0	0	0	0	0	0	0	0	0	0	0	0	0
338	K4C829	K4C829	1	1	1	>tr|K4C829|K4C829_SOLLC Uncharacterized protein OS=Solanum lycopersicum PE=3 SV=1	1	1	1	1	0	0	1	1	1	1	1	1	1	1	1	1	0	0	0	0	0	0	1	1	1	1	1	1	1	1	1	1	0	0	0	0	0	0	1	1	1	1	1
339	K4C839	K4C839	1	1	1	>tr|K4C839|K4C839_SOLLC Uncharacterized protein OS=Solanum lycopersicum PE=4 SV=1	1	1	1	1	0	1	1	1	1	1	1	0	1	1	1	1	0	0	0	1	0	1	1	1	1	1	1	0	1	1	1	1	0	0	0	1	0	1	1	1	1	1	1
340	K4C8D8	K4C8D8	4	4	4	>tr|K4C8D8|K4C8D8_SOLLC Uncharacterized protein OS=Solanum lycopersicum PE=3 SV=1	1	4	4	4	0	1	4	3	4	4	4	4	3	3	3	3	0	0	1	0	0	1	4	3	4	4	4	4	3	3	3	3	0	0	1	0	0	1	4	3	4	4	4
341	K4C8H3	K4C8H3	3	3	3	>tr|K4C8H3|K4C8H3_SOLLC Uncharacterized protein OS=Solanum lycopersicum PE=4 SV=1	1	3	3	3	0	1	0	3	2	2	1	3	3	3	3	2	0	0	0	1	0	1	0	3	2	2	1	3	3	3	3	2	0	0	0	1	0	1	0	3	2	2	1
342	K4C8I8	K4C8I8	2	2	2	>tr|K4C8I8|K4C8I8_SOLLC Uncharacterized protein OS=Solanum lycopersicum PE=4 SV=1	1	2	2	2	1	2	2	2	2	2	2	2	1	1	1	1	1	0	0	0	1	2	2	2	2	2	2	2	1	1	1	1	1	0	0	0	1	2	2	2	2	2	2
343	K4C8U3	K4C8U3	8	8	7	>tr|K4C8U3|K4C8U3_SOLLC Uncharacterized protein OS=Solanum lycopersicum PE=4 SV=1	1	8	8	7	6	8	8	8	8	8	8	8	8	8	8	8	3	4	6	8	6	8	8	8	8	8	8	8	8	8	8	8	3	4	6	8	5	7	7	7	7	7	7
344	K4C8U4	K4C8U4	8	7	7	>tr|K4C8U4|K4C8U4_SOLLC Uncharacterized protein OS=Solanum lycopersicum PE=4 SV=1	1	8	7	7	4	6	8	7	6	6	7	7	7	7	6	6	5	4	5	6	3	5	7	6	5	5	6	6	6	6	5	5	5	4	5	5	3	5	7	6	5	5	6
345	K4C916	K4C916	1	1	1	>tr|K4C916|K4C916_SOLLC Uncharacterized protein OS=Solanum lycopersicum PE=4 SV=1	1	1	1	1	0	1	1	1	0	1	0	1	1	1	1	1	0	0	0	0	0	1	1	1	0	1	0	1	1	1	1	1	0	0	0	0	0	1	1	1	0	1	0
346	K4C947	K4C947	11	11	11	>tr|K4C947|K4C947_SOLLC Uncharacterized protein OS=Solanum lycopersicum PE=3 SV=1	1	11	11	11	1	8	8	9	9	8	7	9	8	9	8	9	7	6	7	6	1	8	8	9	9	8	7	9	8	9	8	9	7	6	7	6	1	8	8	9	9	8	7
347	K4C994;K4ATC0;K4CA36;K4C379;K4C993	K4C994	9;2;1;1;1	9;2;1;1;1	6;0;0;0;0	>tr|K4C994|K4C994_SOLLC Uncharacterized protein OS=Solanum lycopersicum PE=4 SV=1	5	9	9	6	5	5	8	5	7	6	6	7	8	6	7	7	5	2	7	4	5	5	8	5	7	6	6	7	8	6	7	7	5	2	7	4	2	2	5	3	4	4	4
348	K4C9K1	K4C9K1	17	17	15	>tr|K4C9K1|K4C9K1_SOLLC Carboxypeptidase OS=Solanum lycopersicum PE=3 SV=1	1	17	17	15	9	11	14	16	17	16	16	14	15	14	14	15	6	7	8	8	9	11	14	16	17	16	16	14	15	14	14	15	6	7	8	8	8	10	13	15	15	15	15
349	K4C9N8	K4C9N8	2	2	2	>tr|K4C9N8|K4C9N8_SOLLC Uncharacterized protein OS=Solanum lycopersicum PE=4 SV=1	1	2	2	2	0	2	2	1	2	2	2	2	1	2	2	2	1	1	1	1	0	2	2	1	2	2	2	2	1	2	2	2	1	1	1	1	0	2	2	1	2	2	2
350	K4C9X2	K4C9X2	1	1	1	>tr|K4C9X2|K4C9X2_SOLLC Uncharacterized protein OS=Solanum lycopersicum PE=4 SV=1	1	1	1	1	0	0	1	1	1	1	1	1	1	1	1	1	0	0	0	0	0	0	1	1	1	1	1	1	1	1	1	1	0	0	0	0	0	0	1	1	1	1	1
351	K4CA23	K4CA23	7	7	7	>tr|K4CA23|K4CA23_SOLLC Peroxidase OS=Solanum lycopersicum PE=3 SV=1	1	7	7	7	4	5	7	6	6	6	7	7	7	7	6	5	3	3	3	2	4	5	7	6	6	6	7	7	7	7	6	5	3	3	3	2	4	5	7	6	6	6	7
352	K4CA83;K4CA84;K4CA85	K4CA83	10;2;1	10;2;1	10;2;1	>tr|K4CA83|K4CA83_SOLLC Laccase OS=Solanum lycopersicum PE=3 SV=1	3	10	10	10	2	6	6	8	8	6	5	8	7	8	6	7	5	5	7	6	2	6	6	8	8	6	5	8	7	8	6	7	5	5	7	6	2	6	6	8	8	6	5
353	K4CAA1	K4CAA1	10	10	10	>tr|K4CAA1|K4CAA1_SOLLC Peroxidase OS=Solanum lycopersicum PE=3 SV=1	1	10	10	10	4	7	10	8	8	9	10	10	8	7	8	8	5	4	7	4	4	7	10	8	8	9	10	10	8	7	8	8	5	4	7	4	4	7	10	8	8	9	10
354	K4CAB6	K4CAB6	1	1	1	>tr|K4CAB6|K4CAB6_SOLLC Uncharacterized protein OS=Solanum lycopersicum PE=4 SV=1	1	1	1	1	0	1	1	1	1	1	1	1	1	1	1	1	0	0	0	0	0	1	1	1	1	1	1	1	1	1	1	1	0	0	0	0	0	1	1	1	1	1	1
355	K4CAF8	K4CAF8	4	4	3	>tr|K4CAF8|K4CAF8_SOLLC Carboxypeptidase OS=Solanum lycopersicum PE=3 SV=1	1	4	4	3	1	3	3	4	3	3	3	2	3	3	3	3	3	3	3	3	1	3	3	4	3	3	3	2	3	3	3	3	3	3	3	3	1	2	2	3	2	3	2
356	K4CAF9;K4CAG0	K4CAF9	4;1	4;1	3;0	>tr|K4CAF9|K4CAF9_SOLLC Carboxypeptidase OS=Solanum lycopersicum PE=3 SV=1	2	4	4	3	2	2	3	4	3	2	3	3	3	3	2	2	2	2	1	2	2	2	3	4	3	2	3	3	3	3	2	2	2	2	1	2	1	2	2	3	2	1	2
357	K4CAH4;K4CTF7	K4CAH4;K4CTF7	4;3	4;3	4;3	>tr|K4CAH4|K4CAH4_SOLLC Uncharacterized protein OS=Solanum lycopersicum PE=4 SV=1;>tr|K4CTF7|K4CTF7_SOLLC Uncharacterized protein OS=Solanum lycopersicum PE=4 SV=1	2	4	4	4	3	2	3	3	4	2	3	3	3	4	4	4	3	1	3	3	3	2	3	3	4	2	3	3	3	4	4	4	3	1	3	3	3	2	3	3	4	2	3
358	K4CAN0	K4CAN0	4	4	4	>tr|K4CAN0|K4CAN0_SOLLC Uncharacterized protein OS=Solanum lycopersicum PE=4 SV=1	1	4	4	4	1	3	3	4	3	3	3	3	4	3	4	4	2	2	2	2	1	3	3	4	3	3	3	3	4	3	4	4	2	2	2	2	1	3	3	4	3	3	3
359	K4CAY1	K4CAY1	7	7	7	>tr|K4CAY1|K4CAY1_SOLLC Uncharacterized protein OS=Solanum lycopersicum PE=3 SV=1	1	7	7	7	4	6	7	7	7	7	7	6	7	7	7	7	5	4	6	4	4	6	7	7	7	7	7	6	7	7	7	7	5	4	6	4	4	6	7	7	7	7	7
360	K4CAY2	K4CAY2	9	9	9	>tr|K4CAY2|K4CAY2_SOLLC Uncharacterized protein OS=Solanum lycopersicum PE=4 SV=1	1	9	9	9	8	8	8	8	9	8	8	7	8	8	7	8	8	7	8	7	8	8	8	8	9	8	8	7	8	8	7	8	8	7	8	7	8	8	8	8	9	8	8
361	K4CB26	K4CB26	1	1	1	>tr|K4CB26|K4CB26_SOLLC Uncharacterized protein OS=Solanum lycopersicum PE=4 SV=1	1	1	1	1	0	1	1	1	1	1	1	1	1	1	0	1	0	0	0	0	0	1	1	1	1	1	1	1	1	1	0	1	0	0	0	0	0	1	1	1	1	1	1
362	K4CB35	K4CB35	1	1	1	>tr|K4CB35|K4CB35_SOLLC Uncharacterized protein OS=Solanum lycopersicum PE=4 SV=1	1	1	1	1	0	0	0	0	0	0	0	0	1	1	1	1	1	1	1	1	0	0	0	0	0	0	0	0	1	1	1	1	1	1	1	1	0	0	0	0	0	0	0
363	K4CB67	K4CB67	6	6	6	>tr|K4CB67|K4CB67_SOLLC Carboxypeptidase OS=Solanum lycopersicum PE=3 SV=1	1	6	6	6	1	2	2	5	5	4	2	6	4	6	4	5	0	1	1	1	1	2	2	5	5	4	2	6	4	6	4	5	0	1	1	1	1	2	2	5	5	4	2
364	K4CB94	K4CB94	1	1	1	>tr|K4CB94|K4CB94_SOLLC Uncharacterized protein OS=Solanum lycopersicum PE=4 SV=1	1	1	1	1	0	1	1	1	1	0	1	1	0	1	0	1	0	1	0	1	0	1	1	1	1	0	1	1	0	1	0	1	0	1	0	1	0	1	1	1	1	0	1
365	K4CBF7;Q43528	K4CBF7	6;1	6;1	6;1	>tr|K4CBF7|K4CBF7_SOLLC Xyloglucan endotransglucosylase/hydrolase OS=Solanum lycopersicum PE=3 SV=1	2	6	6	6	6	5	5	6	6	6	5	6	5	6	5	6	3	4	4	4	6	5	5	6	6	6	5	6	5	6	5	6	3	4	4	4	6	5	5	6	6	6	5
366	K4CBF8	K4CBF8	3	3	3	>tr|K4CBF8|K4CBF8_SOLLC Xyloglucan endotransglucosylase/hydrolase OS=Solanum lycopersicum PE=3 SV=1	1	3	3	3	0	2	3	2	2	2	3	3	3	2	3	2	2	2	2	1	0	2	3	2	2	2	3	3	3	2	3	2	2	2	2	1	0	2	3	2	2	2	3
367	K4CBM5	K4CBM5	11	11	11	>tr|K4CBM5|K4CBM5_SOLLC Uncharacterized protein OS=Solanum lycopersicum PE=4 SV=1	1	11	11	11	4	4	10	10	9	10	8	10	9	10	9	10	3	3	4	3	4	4	10	10	9	10	8	10	9	10	9	10	3	3	4	3	4	4	10	10	9	10	8
368	K4CBN7	K4CBN7	12	12	10	>tr|K4CBN7|K4CBN7_SOLLC Purple acid phosphatase OS=Solanum lycopersicum PE=3 SV=1	1	12	12	10	7	7	11	10	10	10	9	9	11	10	10	10	5	6	4	5	7	7	11	10	10	10	9	9	11	10	10	10	5	6	4	5	7	6	9	8	8	8	7
369	K4CBT2	K4CBT2	1	1	1	>tr|K4CBT2|K4CBT2_SOLLC Uncharacterized protein OS=Solanum lycopersicum PE=4 SV=1	1	1	1	1	0	1	1	1	1	1	1	1	1	1	1	1	1	1	1	1	0	1	1	1	1	1	1	1	1	1	1	1	1	1	1	1	0	1	1	1	1	1	1
370	K4CBT3	K4CBT3	1	1	1	>tr|K4CBT3|K4CBT3_SOLLC Uncharacterized protein OS=Solanum lycopersicum PE=4 SV=1	1	1	1	1	1	0	1	1	1	1	1	1	1	1	1	1	0	0	0	0	1	0	1	1	1	1	1	1	1	1	1	1	0	0	0	0	1	0	1	1	1	1	1
371	K4CBX5;K4CBX4;K4CBX6	K4CBX5;K4CBX4;K4CBX6	7;5;4	6;4;3	5;3;2	>tr|K4CBX5|K4CBX5_SOLLC Purple acid phosphatase OS=Solanum lycopersicum PE=3 SV=1;>tr|K4CBX4|K4CBX4_SOLLC Purple acid phosphatase OS=Solanum lycopersicum PE=3 SV=1;>tr|K4CBX6|K4CBX6_SOLLC Purple acid phosphatase OS=Solanum lycopersicum PE=3 SV=1	3	7	6	5	1	2	3	5	6	6	6	6	7	6	7	7	3	2	3	3	1	2	2	4	5	5	5	5	6	5	6	6	3	2	3	3	1	1	2	3	4	4	4
372	K4CCH4	K4CCH4	2	2	2	>tr|K4CCH4|K4CCH4_SOLLC Pectinesterase OS=Solanum lycopersicum PE=4 SV=1	1	2	2	2	1	2	2	2	2	2	2	2	2	2	2	2	1	2	2	2	1	2	2	2	2	2	2	2	2	2	2	2	1	2	2	2	1	2	2	2	2	2	2
373	K4CCI7	K4CCI7	4	3	3	>tr|K4CCI7|K4CCI7_SOLLC Uncharacterized protein OS=Solanum lycopersicum PE=3 SV=1	1	4	3	3	2	2	3	4	3	3	3	3	3	3	3	3	3	3	2	2	1	1	2	3	2	2	2	2	2	2	2	2	2	2	2	2	1	1	2	3	2	2	2
374	K4CCK4	K4CCK4	1	1	1	>tr|K4CCK4|K4CCK4_SOLLC Uncharacterized protein OS=Solanum lycopersicum PE=4 SV=1	1	1	1	1	1	1	1	1	1	1	1	1	1	1	1	1	1	1	1	1	1	1	1	1	1	1	1	1	1	1	1	1	1	1	1	1	1	1	1	1	1	1	1
375	K4CDL3	K4CDL3	1	1	1	>tr|K4CDL3|K4CDL3_SOLLC Aspartate aminotransferase OS=Solanum lycopersicum PE=4 SV=1	1	1	1	1	0	1	0	1	0	0	1	1	0	1	1	1	1	1	1	1	0	1	0	1	0	0	1	1	0	1	1	1	1	1	1	1	0	1	0	1	0	0	1
376	K4CDN0;K4CDN1	K4CDN0;K4CDN1	2;2	2;2	2;2	>tr|K4CDN0|K4CDN0_SOLLC Uncharacterized protein OS=Solanum lycopersicum PE=4 SV=1;>tr|K4CDN1|K4CDN1_SOLLC Uncharacterized protein OS=Solanum lycopersicum PE=4 SV=1	2	2	2	2	1	2	2	2	2	2	2	2	2	2	2	2	1	1	1	1	1	2	2	2	2	2	2	2	2	2	2	2	1	1	1	1	1	2	2	2	2	2	2
377	K4CDR0	K4CDR0	2	2	2	>tr|K4CDR0|K4CDR0_SOLLC Uncharacterized protein OS=Solanum lycopersicum PE=4 SV=1	1	2	2	2	0	0	0	0	1	1	1	2	1	0	1	1	0	0	0	0	0	0	0	0	1	1	1	2	1	0	1	1	0	0	0	0	0	0	0	0	1	1	1
378	K4CDW1	K4CDW1	1	1	1	>tr|K4CDW1|K4CDW1_SOLLC Uncharacterized protein OS=Solanum lycopersicum PE=4 SV=1	1	1	1	1	0	0	0	0	1	1	0	0	0	1	1	1	1	0	1	1	0	0	0	0	1	1	0	0	0	1	1	1	1	0	1	1	0	0	0	0	1	1	0
379	K4CEB3	K4CEB3	2	2	2	>tr|K4CEB3|K4CEB3_SOLLC Sucrose synthase OS=Solanum lycopersicum PE=3 SV=1	1	2	2	2	0	0	0	1	1	0	1	1	0	2	1	1	0	0	0	0	0	0	0	1	1	0	1	1	0	2	1	1	0	0	0	0	0	0	0	1	1	0	1
380	K4CEI4	K4CEI4	2	2	2	>tr|K4CEI4|K4CEI4_SOLLC Pectinesterase OS=Solanum lycopersicum PE=4 SV=1	1	2	2	2	1	2	2	2	2	2	2	2	2	2	2	2	2	1	2	2	1	2	2	2	2	2	2	2	2	2	2	2	2	1	2	2	1	2	2	2	2	2	2
381	K4CEP2	K4CEP2	6	6	6	>tr|K4CEP2|K4CEP2_SOLLC Uncharacterized protein OS=Solanum lycopersicum PE=4 SV=1	1	6	6	6	3	4	4	4	4	4	5	4	4	5	4	4	5	5	5	6	3	4	4	4	4	4	5	4	4	5	4	4	5	5	5	6	3	4	4	4	4	4	5
382	P29795;K4CEP4	P29795;K4CEP4	6;6	6;6	6;6	>sp|P29795|PSBP_SOLLC Oxygen-evolving enhancer protein 2, chloroplastic OS=Solanum lycopersicum GN=PSBP PE=2 SV=1;>tr|K4CEP4|K4CEP4_SOLLC Uncharacterized protein OS=Solanum lycopersicum PE=4 SV=1	2	6	6	6	1	4	5	6	5	4	5	5	4	5	5	3	2	2	3	3	1	4	5	6	5	4	5	5	4	5	5	3	2	2	3	3	1	4	5	6	5	4	5
383	K4CER8;K4BYZ4	K4CER8	3;1	3;1	3;1	>tr|K4CER8|K4CER8_SOLLC Uncharacterized protein OS=Solanum lycopersicum PE=3 SV=1	2	3	3	3	1	1	2	2	2	2	2	2	2	2	2	2	1	1	1	2	1	1	2	2	2	2	2	2	2	2	2	2	1	1	1	2	1	1	2	2	2	2	2
384	K4CEV0	K4CEV0	16	16	16	>tr|K4CEV0|K4CEV0_SOLLC Uncharacterized protein OS=Solanum lycopersicum PE=4 SV=1	1	16	16	16	6	9	15	15	15	16	16	16	15	15	15	15	4	4	6	4	6	9	15	15	15	16	16	16	15	15	15	15	4	4	6	4	6	9	15	15	15	16	16
385	K4CEY0	K4CEY0	8	7	4	>tr|K4CEY0|K4CEY0_SOLLC Peroxidase OS=Solanum lycopersicum PE=3 SV=1	1	8	7	4	3	4	6	7	7	7	6	7	6	7	5	6	0	0	0	1	3	4	5	6	6	6	5	6	5	6	5	5	0	0	0	1	1	4	4	4	4	4	4
386	K4CF10	K4CF10	2	2	2	>tr|K4CF10|K4CF10_SOLLC Uncharacterized protein OS=Solanum lycopersicum PE=4 SV=1	1	2	2	2	0	0	1	2	1	1	1	1	1	0	1	1	1	1	1	1	0	0	1	2	1	1	1	1	1	0	1	1	1	1	1	1	0	0	1	2	1	1	1
387	K4CF13	K4CF13	2	2	2	>tr|K4CF13|K4CF13_SOLLC Uncharacterized protein OS=Solanum lycopersicum PE=4 SV=1	1	2	2	2	2	1	1	0	1	0	1	0	1	1	1	1	2	1	2	2	2	1	1	0	1	0	1	0	1	1	1	1	2	1	2	2	2	1	1	0	1	0	1
388	K4CF23	K4CF23	2	2	2	>tr|K4CF23|K4CF23_SOLLC Uncharacterized protein OS=Solanum lycopersicum PE=4 SV=1	1	2	2	2	0	2	2	1	1	1	1	2	1	1	1	1	2	1	2	1	0	2	2	1	1	1	1	2	1	1	1	1	2	1	2	1	0	2	2	1	1	1	1
389	K4CF27	K4CF27	5	1	1	>tr|K4CF27|K4CF27_SOLLC Peroxidase OS=Solanum lycopersicum PE=3 SV=1	1	5	1	1	2	0	2	3	3	4	3	4	2	3	1	2	0	0	0	1	0	0	0	0	0	1	1	1	0	0	0	0	0	0	0	0	0	0	0	0	0	1	1
390	K4CF40	K4CF40	4	4	4	>tr|K4CF40|K4CF40_SOLLC Uncharacterized protein OS=Solanum lycopersicum PE=3 SV=1	1	4	4	4	1	2	4	4	3	3	3	3	3	3	3	3	1	1	1	1	1	2	4	4	3	3	3	3	3	3	3	3	1	1	1	1	1	2	4	4	3	3	3
391	K4CF87	K4CF87	4	4	4	>tr|K4CF87|K4CF87_SOLLC Uncharacterized protein OS=Solanum lycopersicum PE=3 SV=1	1	4	4	4	1	2	3	4	3	3	3	3	3	3	2	3	3	1	2	2	1	2	3	4	3	3	3	3	3	3	2	3	3	1	2	2	1	2	3	4	3	3	3
392	K4CFC2	K4CFC2	4	2	2	>tr|K4CFC2|K4CFC2_SOLLC Uncharacterized protein OS=Solanum lycopersicum PE=4 SV=1	1	4	2	2	2	4	4	4	4	4	4	4	4	4	4	3	1	0	3	1	0	2	2	2	2	2	2	2	2	2	2	1	0	0	2	1	0	2	2	2	2	2	2
393	K4CFC3	K4CFC3	8	8	7	>tr|K4CFC3|K4CFC3_SOLLC Uncharacterized protein OS=Solanum lycopersicum PE=4 SV=1	1	8	8	7	4	6	8	8	8	8	7	7	8	7	8	8	3	2	4	3	4	6	8	8	8	8	7	7	8	7	8	8	3	2	4	3	3	5	7	7	7	7	6
394	K4CFD4	K4CFD4	16	7	7	>tr|K4CFD4|K4CFD4_SOLLC Aconitate hydratase OS=Solanum lycopersicum PE=3 SV=1	1	16	7	7	3	6	8	11	10	8	9	9	10	12	12	11	13	7	12	12	1	0	1	4	3	1	2	2	3	4	5	4	6	4	6	5	1	0	1	4	3	1	2
395	K4CFF0	K4CFF0	15	15	14	>tr|K4CFF0|K4CFF0_SOLLC Peroxidase OS=Solanum lycopersicum PE=3 SV=1	1	15	15	14	6	8	13	14	14	14	12	13	13	11	12	15	6	4	7	7	6	8	13	14	14	14	12	13	13	11	12	15	6	4	7	7	6	8	12	13	13	13	11
396	K4CFF3;K4CFF2;K4CFF4	K4CFF3;K4CFF2;K4CFF4	3;3;2	1;1;1	1;1;1	>tr|K4CFF3|K4CFF3_SOLLC Peroxidase OS=Solanum lycopersicum PE=3 SV=1;>tr|K4CFF2|K4CFF2_SOLLC Peroxidase OS=Solanum lycopersicum PE=3 SV=1;>tr|K4CFF4|K4CFF4_SOLLC Peroxidase OS=Solanum lycopersicum PE=3 SV=1	3	3	1	1	1	1	2	2	2	2	2	2	3	3	3	2	1	1	1	1	0	0	1	1	1	1	1	1	1	1	1	1	0	0	0	0	0	0	1	1	1	1	1
397	K4CFH2	K4CFH2	1	1	1	>tr|K4CFH2|K4CFH2_SOLLC Formin-like protein OS=Solanum lycopersicum PE=3 SV=1	1	1	1	1	1	1	1	1	1	1	1	1	0	0	1	1	1	1	1	1	1	1	1	1	1	1	1	1	0	0	1	1	1	1	1	1	1	1	1	1	1	1	1
398	K4CFM5;K4DCH1	K4CFM5;K4DCH1	2;1	2;1	2;1	>tr|K4CFM5|K4CFM5_SOLLC Ketol-acid reductoisomerase OS=Solanum lycopersicum PE=3 SV=1;>tr|K4DCH1|K4DCH1_SOLLC Uncharacterized protein OS=Solanum lycopersicum PE=4 SV=1	2	2	2	2	0	0	0	0	0	0	0	0	0	1	1	0	0	0	0	1	0	0	0	0	0	0	0	0	0	1	1	0	0	0	0	1	0	0	0	0	0	0	0
399	K4CFP9	K4CFP9	4	4	4	>tr|K4CFP9|K4CFP9_SOLLC Uncharacterized protein OS=Solanum lycopersicum PE=4 SV=1	1	4	4	4	0	0	3	3	3	3	3	4	4	3	3	3	1	1	1	0	0	0	3	3	3	3	3	4	4	3	3	3	1	1	1	0	0	0	3	3	3	3	3
400	K4CFS8	K4CFS8	1	1	1	>tr|K4CFS8|K4CFS8_SOLLC Uncharacterized protein OS=Solanum lycopersicum PE=3 SV=1	1	1	1	1	0	1	0	1	1	1	1	1	1	0	0	1	1	0	1	0	0	1	0	1	1	1	1	1	1	0	0	1	1	0	1	0	0	1	0	1	1	1	1
401	K4CG99	K4CG99	1	1	1	>tr|K4CG99|K4CG99_SOLLC Uncharacterized protein OS=Solanum lycopersicum PE=3 SV=1	1	1	1	1	0	0	0	0	0	0	0	0	1	0	0	0	0	0	0	0	0	0	0	0	0	0	0	0	1	0	0	0	0	0	0	0	0	0	0	0	0	0	0
402	K4CGA2	K4CGA2	5	5	5	>tr|K4CGA2|K4CGA2_SOLLC Uncharacterized protein OS=Solanum lycopersicum PE=4 SV=1	1	5	5	5	2	3	4	3	2	2	3	2	2	3	4	3	3	4	3	4	2	3	4	3	2	2	3	2	2	3	4	3	3	4	3	4	2	3	4	3	2	2	3
403	K4CGD2	K4CGD2	2	2	2	>tr|K4CGD2|K4CGD2_SOLLC Xyloglucan endotransglucosylase/hydrolase OS=Solanum lycopersicum PE=3 SV=1	1	2	2	2	0	1	2	2	2	2	2	2	2	2	2	1	1	1	1	1	0	1	2	2	2	2	2	2	2	2	2	1	1	1	1	1	0	1	2	2	2	2	2
404	Q42882;K4CGE7	Q42882;K4CGE7	4;4	4;4	4;4	>sp|Q42882|GLGS_SOLLC Glucose-1-phosphate adenylyltransferase small subunit, chloroplastic OS=Solanum lycopersicum PE=2 SV=1;>tr|K4CGE7|K4CGE7_SOLLC Glucose-1-phosphate adenylyltransferase OS=Solanum lycopersicum PE=3 SV=1	2	4	4	4	0	1	2	3	2	2	3	3	2	3	3	3	1	2	1	3	0	1	2	3	2	2	3	3	2	3	3	3	1	2	1	3	0	1	2	3	2	2	3
405	K4CGI6	K4CGI6	1	1	1	>tr|K4CGI6|K4CGI6_SOLLC Uncharacterized protein OS=Solanum lycopersicum PE=4 SV=1	1	1	1	1	0	0	0	0	0	0	1	1	0	1	1	1	0	0	0	0	0	0	0	0	0	0	1	1	0	1	1	1	0	0	0	0	0	0	0	0	0	0	1
406	K4CGQ4	K4CGQ4	2	2	2	>tr|K4CGQ4|K4CGQ4_SOLLC Uncharacterized protein OS=Solanum lycopersicum PE=4 SV=1	1	2	2	2	0	1	2	2	2	2	2	2	2	1	2	2	0	0	0	0	0	1	2	2	2	2	2	2	2	1	2	2	0	0	0	0	0	1	2	2	2	2	2
407	K4CGU8;K4DCV3;W9K1W6;tr|A0A0J9VHD1|A0A0J9VHD1_FUSO4 Malate dehydrogenase OS=Fusarium oxysporum f. sp. lycopersici (strain 4287 / CBS 123668 / FGSC 9935 / NRRL 34936) GN=FOXG_10533 PE=3 SV=1;W9K257;tr|A0A0J9VG68|A0A0J9VG68_FUSO4 Malate dehydrogenase OS=Fusarium oxysporum f. sp. lycopersici (strain 4287 / CBS 123668 / FGSC 9935 / NRRL 34936) GN=FOXG_10533 PE=3 SV=1;W9K8W5;tr|A0A0J9VGT0|A0A0J9VGT0_F…	K4CGU8	15;4;1;1;1;1;1;1;1;1;1;1;1;1;1	15;4;1;1;1;1;1;1;1;1;1;1;1;1;1	15;4;1;1;1;1;1;1;1;1;1;1;1;1;1	>tr|K4CGU8|K4CGU8_SOLLC Malate dehydrogenase OS=Solanum lycopersicum PE=3 SV=1	15	15	15	15	5	10	13	14	12	15	12	12	15	11	13	11	7	4	7	3	5	10	13	14	12	15	12	12	15	11	13	11	7	4	7	3	5	10	13	14	12	15	12
408	K4CH57	K4CH57	4	4	4	>tr|K4CH57|K4CH57_SOLLC Uncharacterized protein OS=Solanum lycopersicum PE=4 SV=1	1	4	4	4	1	1	4	4	4	4	4	4	3	3	4	4	0	1	0	0	1	1	4	4	4	4	4	4	3	3	4	4	0	1	0	0	1	1	4	4	4	4	4
409	K4CH65	K4CH65	1	1	1	>tr|K4CH65|K4CH65_SOLLC Serine/threonine-protein kinase OS=Solanum lycopersicum PE=3 SV=1	1	1	1	1	0	0	1	1	0	1	0	1	1	1	1	1	0	0	0	0	0	0	1	1	0	1	0	1	1	1	1	1	0	0	0	0	0	0	1	1	0	1	0
410	P29766;K4DB71;K4CXI9;K4CH72	P29766;K4DB71;K4CXI9;K4CH72	1;1;1;1	1;1;1;1	1;1;1;1	>sp|P29766|RL8_SOLLC 60S ribosomal protein L8 OS=Solanum lycopersicum GN=RPL8 PE=2 SV=1;>tr|K4DB71|K4DB71_SOLLC Uncharacterized protein OS=Solanum lycopersicum PE=4 SV=1;>tr|K4CXI9|K4CXI9_SOLLC Uncharacterized protein OS=Solanum lycopersicum PE=4 SV=1;>tr|	4	1	1	1	0	1	0	1	0	0	0	0	0	0	0	1	0	0	0	1	0	1	0	1	0	0	0	0	0	0	0	1	0	0	0	1	0	1	0	1	0	0	0
411	K4CHA5	K4CHA5	3	3	3	>tr|K4CHA5|K4CHA5_SOLLC Uncharacterized protein OS=Solanum lycopersicum PE=4 SV=1	1	3	3	3	2	2	3	3	3	3	3	3	3	3	3	3	2	3	2	2	2	2	3	3	3	3	3	3	3	3	3	3	2	3	2	2	2	2	3	3	3	3	3
412	K4CHJ1	K4CHJ1	9	9	9	>tr|K4CHJ1|K4CHJ1_SOLLC Uncharacterized protein OS=Solanum lycopersicum PE=4 SV=1	1	9	9	9	4	5	8	8	8	8	8	9	9	8	9	8	5	3	5	5	4	5	8	8	8	8	8	9	9	8	9	8	5	3	5	5	4	5	8	8	8	8	8
413	K4CHN2	K4CHN2	2	2	2	>tr|K4CHN2|K4CHN2_SOLLC Uncharacterized protein OS=Solanum lycopersicum PE=4 SV=1	1	2	2	2	0	2	2	2	2	2	2	2	2	2	2	1	1	2	0	0	0	2	2	2	2	2	2	2	2	2	2	1	1	2	0	0	0	2	2	2	2	2	2
414	K4CHZ2	K4CHZ2	4	4	4	>tr|K4CHZ2|K4CHZ2_SOLLC Uncharacterized protein OS=Solanum lycopersicum PE=3 SV=1	1	4	4	4	1	2	4	4	4	4	3	3	3	3	3	3	2	3	3	2	1	2	4	4	4	4	3	3	3	3	3	3	2	3	3	2	1	2	4	4	4	4	3
415	K4CI69	K4CI69	10	10	10	>tr|K4CI69|K4CI69_SOLLC Uncharacterized protein OS=Solanum lycopersicum PE=4 SV=1	1	10	10	10	6	6	8	8	7	6	6	8	7	7	6	8	8	7	10	10	6	6	8	8	7	6	6	8	7	7	6	8	8	7	10	10	6	6	8	8	7	6	6
416	K4CIG7	K4CIG7	5	5	5	>tr|K4CIG7|K4CIG7_SOLLC Uncharacterized protein OS=Solanum lycopersicum PE=4 SV=1	1	5	5	5	2	2	4	3	5	5	5	5	5	3	4	4	2	2	3	2	2	2	4	3	5	5	5	5	5	3	4	4	2	2	3	2	2	2	4	3	5	5	5
417	K4CIH3	K4CIH3	7	7	7	>tr|K4CIH3|K4CIH3_SOLLC Patatin OS=Solanum lycopersicum PE=3 SV=1	1	7	7	7	1	0	3	6	5	1	1	6	3	2	2	6	1	1	1	1	1	0	3	6	5	1	1	6	3	2	2	6	1	1	1	1	1	0	3	6	5	1	1
418	K4CIH4	K4CIH4	2	2	2	>tr|K4CIH4|K4CIH4_SOLLC Patatin OS=Solanum lycopersicum PE=3 SV=1	1	2	2	2	0	0	1	1	1	1	0	1	1	1	2	2	0	2	0	1	0	0	1	1	1	1	0	1	1	1	2	2	0	2	0	1	0	0	1	1	1	1	0
419	K4CIN3	K4CIN3	1	1	1	>tr|K4CIN3|K4CIN3_SOLLC Uncharacterized protein OS=Solanum lycopersicum PE=4 SV=1	1	1	1	1	0	1	1	1	1	1	1	1	0	0	1	1	1	1	1	0	0	1	1	1	1	1	1	1	0	0	1	1	1	1	1	0	0	1	1	1	1	1	1
420	K4CIQ4;K4CIP7	K4CIQ4	12;4	10;3	10;3	>tr|K4CIQ4|K4CIQ4_SOLLC Uncharacterized protein OS=Solanum lycopersicum PE=4 SV=1	2	12	10	10	6	9	12	9	10	12	12	11	11	11	12	11	6	3	8	3	5	8	10	7	8	10	10	9	9	9	10	9	5	2	7	2	5	8	10	7	8	10	10
421	K4CJ22	K4CJ22	2	1	1	>tr|K4CJ22|K4CJ22_SOLLC Uncharacterized protein OS=Solanum lycopersicum PE=4 SV=1	1	2	1	1	1	2	2	2	2	2	2	2	1	1	1	1	1	0	0	0	0	1	1	1	1	1	1	1	0	0	1	1	0	0	0	0	0	1	1	1	1	1	1
422	K4CJ71	K4CJ71	1	1	1	>tr|K4CJ71|K4CJ71_SOLLC Uncharacterized protein OS=Solanum lycopersicum PE=4 SV=1	1	1	1	1	0	0	1	1	1	1	0	0	1	1	1	1	0	0	0	0	0	0	1	1	1	1	0	0	1	1	1	1	0	0	0	0	0	0	1	1	1	1	0
423	Q84P53;K4DBI4;K4CJ91;K4DBI2;Q84P52	Q84P53;K4DBI4;K4CJ91;K4DBI2;Q84P52	1;1;1;1;1	1;1;1;1;1	1;1;1;1;1	>sp|Q84P53|GATP2_SOLLC Gamma aminobutyrate transaminase 2 OS=Solanum lycopersicum GN=GABA-TP2 PE=1 SV=1;>tr|K4DBI4|K4DBI4_SOLLC Uncharacterized protein OS=Solanum lycopersicum PE=3 SV=1;>tr|K4CJ91|K4CJ91_SOLLC Uncharacterized protein OS=Solanum lycopersicu	5	1	1	1	0	1	1	1	1	1	1	1	1	1	1	1	1	1	1	1	0	1	1	1	1	1	1	1	1	1	1	1	1	1	1	1	0	1	1	1	1	1	1
424	K4CJP8	K4CJP8	1	1	1	>tr|K4CJP8|K4CJP8_SOLLC Uncharacterized protein OS=Solanum lycopersicum PE=4 SV=1	1	1	1	1	0	0	1	1	1	1	1	1	1	1	1	1	0	0	0	0	0	0	1	1	1	1	1	1	1	1	1	1	0	0	0	0	0	0	1	1	1	1	1
425	K4CZJ5;K4CJY5	K4CZJ5;K4CJY5	1;1	1;1	1;1	>tr|K4CZJ5|K4CZJ5_SOLLC Uncharacterized protein OS=Solanum lycopersicum PE=3 SV=1;>tr|K4CJY5|K4CJY5_SOLLC Uncharacterized protein OS=Solanum lycopersicum PE=3 SV=1	2	1	1	1	0	1	1	1	1	1	1	1	1	1	1	1	0	0	1	0	0	1	1	1	1	1	1	1	1	1	1	1	0	0	1	0	0	1	1	1	1	1	1
426	K4CK47	K4CK47	3	3	3	>tr|K4CK47|K4CK47_SOLLC Aspartate aminotransferase OS=Solanum lycopersicum PE=4 SV=1	1	3	3	3	0	1	3	1	0	2	3	2	3	2	3	2	1	1	1	2	0	1	3	1	0	2	3	2	3	2	3	2	1	1	1	2	0	1	3	1	0	2	3
427	K4CL50	K4CL50	2	2	2	>tr|K4CL50|K4CL50_SOLLC Uncharacterized protein OS=Solanum lycopersicum PE=4 SV=1	1	2	2	2	0	1	1	2	2	2	1	2	2	2	2	2	0	0	0	1	0	1	1	2	2	2	1	2	2	2	2	2	0	0	0	1	0	1	1	2	2	2	1
428	K4CLA3	K4CLA3	2	2	2	>tr|K4CLA3|K4CLA3_SOLLC Uncharacterized protein OS=Solanum lycopersicum PE=3 SV=1	1	2	2	2	0	0	0	1	0	0	1	0	0	1	1	1	1	0	0	1	0	0	0	1	0	0	1	0	0	1	1	1	1	0	0	1	0	0	0	1	0	0	1
429	K4CLC9;K4DH66	K4CLC9;K4DH66	1;1	1;1	1;1	>tr|K4CLC9|K4CLC9_SOLLC Serine hydroxymethyltransferase OS=Solanum lycopersicum PE=3 SV=1;>tr|K4DH66|K4DH66_SOLLC Serine hydroxymethyltransferase OS=Solanum lycopersicum PE=3 SV=1	2	1	1	1	0	0	1	0	1	1	1	1	1	1	1	1	0	0	0	0	0	0	1	0	1	1	1	1	1	1	1	1	0	0	0	0	0	0	1	0	1	1	1
430	K4CLE4	K4CLE4	1	1	1	>tr|K4CLE4|K4CLE4_SOLLC Uncharacterized protein OS=Solanum lycopersicum PE=4 SV=1	1	1	1	1	0	1	1	1	1	1	1	1	1	1	1	1	1	1	1	1	0	1	1	1	1	1	1	1	1	1	1	1	1	1	1	1	0	1	1	1	1	1	1
431	K4CLH6	K4CLH6	2	2	2	>tr|K4CLH6|K4CLH6_SOLLC Uncharacterized protein OS=Solanum lycopersicum PE=4 SV=1	1	2	2	2	0	1	2	2	1	1	2	1	2	1	0	1	0	1	0	0	0	1	2	2	1	1	2	1	2	1	0	1	0	1	0	0	0	1	2	2	1	1	2
432	K4CLQ0	K4CLQ0	4	4	4	>tr|K4CLQ0|K4CLQ0_SOLLC Uncharacterized protein OS=Solanum lycopersicum PE=4 SV=1	1	4	4	4	1	2	4	4	4	4	4	4	3	4	4	4	1	1	2	1	1	2	4	4	4	4	4	4	3	4	4	4	1	1	2	1	1	2	4	4	4	4	4
433	K4CLQ7;REV__K4CL24;K4BYA2	K4CLQ7	13;1;1	13;1;1	13;1;1	>tr|K4CLQ7|K4CLQ7_SOLLC Uncharacterized protein OS=Solanum lycopersicum PE=3 SV=1	3	13	13	13	6	9	13	12	11	13	11	10	11	10	11	11	5	6	7	7	6	9	13	12	11	13	11	10	11	10	11	11	5	6	7	7	6	9	13	12	11	13	11
434	K4CLT6	K4CLT6	20	20	20	>tr|K4CLT6|K4CLT6_SOLLC Uncharacterized protein OS=Solanum lycopersicum PE=3 SV=1	1	20	20	20	12	13	16	18	18	18	18	18	16	18	17	18	12	12	11	13	12	13	16	18	18	18	18	18	16	18	17	18	12	12	11	13	12	13	16	18	18	18	18
435	K4CLX7	K4CLX7	1	1	1	>tr|K4CLX7|K4CLX7_SOLLC Uncharacterized protein OS=Solanum lycopersicum PE=3 SV=1	1	1	1	1	0	0	0	0	0	0	0	0	0	0	0	0	1	0	0	1	0	0	0	0	0	0	0	0	0	0	0	0	1	0	0	1	0	0	0	0	0	0	0
436	K4CM66	K4CM66	12	12	12	>tr|K4CM66|K4CM66_SOLLC Uncharacterized protein OS=Solanum lycopersicum PE=4 SV=1	1	12	12	12	4	6	9	12	11	11	9	9	11	9	10	11	3	3	6	4	4	6	9	12	11	11	9	9	11	9	10	11	3	3	6	4	4	6	9	12	11	11	9
437	K4CMA9	K4CMA9	4	4	4	>tr|K4CMA9|K4CMA9_SOLLC Uncharacterized protein OS=Solanum lycopersicum PE=3 SV=1	1	4	4	4	0	0	0	0	0	0	0	0	0	2	1	0	3	4	3	2	0	0	0	0	0	0	0	0	0	2	1	0	3	4	3	2	0	0	0	0	0	0	0
438	K4CMF9	K4CMF9	9	9	8	>tr|K4CMF9|K4CMF9_SOLLC Uncharacterized protein OS=Solanum lycopersicum PE=3 SV=1	1	9	9	8	5	8	9	9	8	9	8	8	8	8	8	8	3	3	4	3	5	8	9	9	8	9	8	8	8	8	8	8	3	3	4	3	4	7	8	8	7	8	7
439	Q08307;K4CMI1;K4CMI0;Q08296	Q08307;K4CMI1;K4CMI0;Q08296	6;6;6;5	6;6;6;5	6;6;6;5	>sp|Q08307|PPOE_SOLLC Polyphenol oxidase E, chloroplastic OS=Solanum lycopersicum PE=3 SV=1;>tr|K4CMI1|K4CMI1_SOLLC Uncharacterized protein OS=Solanum lycopersicum PE=4 SV=1;>tr|K4CMI0|K4CMI0_SOLLC Uncharacterized protein OS=Solanum lycopersicum PE=4 SV=1;	4	6	6	6	2	3	6	5	6	5	6	6	5	6	6	5	3	4	2	2	2	3	6	5	6	5	6	6	5	6	6	5	3	4	2	2	2	3	6	5	6	5	6
440	Q08304;K4CMI6	Q08304;K4CMI6	2;2	2;2	2;2	>sp|Q08304|PPOB_SOLLC Polyphenol oxidase B, chloroplastic OS=Solanum lycopersicum PE=3 SV=1;>tr|K4CMI6|K4CMI6_SOLLC Uncharacterized protein OS=Solanum lycopersicum PE=4 SV=1	2	2	2	2	0	1	2	2	1	1	1	1	2	1	1	1	0	1	1	0	0	1	2	2	1	1	1	1	2	1	1	1	0	1	1	0	0	1	2	2	1	1	1
441	K4CMQ6	K4CMQ6	2	2	2	>tr|K4CMQ6|K4CMQ6_SOLLC Uncharacterized protein OS=Solanum lycopersicum PE=4 SV=1	1	2	2	2	0	1	1	2	1	2	0	2	2	2	1	2	0	0	0	1	0	1	1	2	1	2	0	2	2	2	1	2	0	0	0	1	0	1	1	2	1	2	0
442	K4CMV0	K4CMV0	2	1	1	>tr|K4CMV0|K4CMV0_SOLLC Peroxidase OS=Solanum lycopersicum PE=3 SV=1	1	2	1	1	1	1	2	2	2	2	1	2	2	2	0	2	0	0	0	0	1	1	1	1	1	1	0	1	1	1	0	1	0	0	0	0	1	1	1	1	1	1	0
443	K4CN23	K4CN23	2	2	2	>tr|K4CN23|K4CN23_SOLLC Uncharacterized protein OS=Solanum lycopersicum PE=3 SV=1	1	2	2	2	2	2	2	2	2	2	2	2	2	2	2	2	2	2	2	2	2	2	2	2	2	2	2	2	2	2	2	2	2	2	2	2	2	2	2	2	2	2	2
444	K4CN48	K4CN48	1	1	1	>tr|K4CN48|K4CN48_SOLLC Uncharacterized protein OS=Solanum lycopersicum PE=4 SV=1	1	1	1	1	1	1	1	1	1	1	1	1	1	1	1	1	1	1	0	1	1	1	1	1	1	1	1	1	1	1	1	1	1	1	0	1	1	1	1	1	1	1	1
445	K4CN57	K4CN57	1	1	1	>tr|K4CN57|K4CN57_SOLLC Uncharacterized protein OS=Solanum lycopersicum PE=4 SV=1	1	1	1	1	0	0	0	0	0	0	1	0	1	1	1	1	0	0	0	0	0	0	0	0	0	0	1	0	1	1	1	1	0	0	0	0	0	0	0	0	0	0	1
446	K4CN93	K4CN93	1	1	1	>tr|K4CN93|K4CN93_SOLLC Uncharacterized protein OS=Solanum lycopersicum PE=3 SV=1	1	1	1	1	0	0	1	0	0	0	0	0	0	1	0	1	1	1	1	1	0	0	1	0	0	0	0	0	0	1	0	1	1	1	1	1	0	0	1	0	0	0	0
447	K4CNR8	K4CNR8	9	9	9	>tr|K4CNR8|K4CNR8_SOLLC Uncharacterized protein OS=Solanum lycopersicum PE=4 SV=1	1	9	9	9	2	8	9	6	6	8	7	7	7	8	7	8	6	7	5	6	2	8	9	6	6	8	7	7	7	8	7	8	6	7	5	6	2	8	9	6	6	8	7
448	K4CNY4	K4CNY4	11	1	1	>tr|K4CNY4|K4CNY4_SOLLC Uncharacterized protein OS=Solanum lycopersicum PE=4 SV=1	1	11	1	1	3	4	9	6	8	8	8	6	10	9	11	10	9	8	9	9	0	0	1	0	0	0	0	0	1	1	1	1	0	0	0	0	0	0	1	0	0	0	0
449	K4CNY6;Q9LWA3;K4CIP8	K4CNY6	16;3;2	11;1;1	4;0;0	>tr|K4CNY6|K4CNY6_SOLLC Uncharacterized protein OS=Solanum lycopersicum PE=4 SV=1	3	16	11	4	4	8	12	9	11	13	13	10	13	13	15	13	10	7	13	10	2	5	8	6	7	9	9	7	9	9	10	9	6	3	9	6	0	2	4	3	4	4	4
450	K4CNY9	K4CNY9	12	2	2	>tr|K4CNY9|K4CNY9_SOLLC Uncharacterized protein OS=Solanum lycopersicum PE=4 SV=1	1	12	2	2	2	5	7	4	6	9	8	6	9	8	11	8	5	5	7	6	0	0	1	0	1	2	1	1	1	1	2	0	0	0	0	0	0	0	1	0	1	2	1
451	K4CNZ0;K4CIQ6;K4CIQ7;K4CIQ5;O65836	K4CNZ0	22;1;1;1;1	12;0;0;0;1	7;0;0;0;0	>tr|K4CNZ0|K4CNZ0_SOLLC Uncharacterized protein OS=Solanum lycopersicum PE=4 SV=1	5	22	12	7	6	12	17	10	18	18	19	13	21	20	19	19	16	16	17	14	4	7	9	4	10	11	11	7	12	11	12	11	8	9	10	8	2	3	5	2	6	6	6
452	K4CNZ1	K4CNZ1	5	1	1	>tr|K4CNZ1|K4CNZ1_SOLLC Uncharacterized protein OS=Solanum lycopersicum PE=4 SV=1	1	5	1	1	1	3	5	3	4	5	5	3	5	5	5	5	3	3	4	4	0	1	1	0	0	1	1	0	1	1	1	1	1	1	1	1	0	1	1	0	0	1	1
453	K4CP15	K4CP15	1	1	1	>tr|K4CP15|K4CP15_SOLLC Uncharacterized protein OS=Solanum lycopersicum PE=4 SV=1	1	1	1	1	0	0	0	0	0	0	0	0	0	0	0	0	0	0	1	0	0	0	0	0	0	0	0	0	0	0	0	0	0	0	1	0	0	0	0	0	0	0	0
454	K4CP59	K4CP59	4	4	4	>tr|K4CP59|K4CP59_SOLLC Uncharacterized protein OS=Solanum lycopersicum PE=4 SV=1	1	4	4	4	3	3	3	3	3	3	3	3	3	3	3	3	4	4	4	4	3	3	3	3	3	3	3	3	3	3	3	3	4	4	4	4	3	3	3	3	3	3	3
455	K4CP63;Q01591;K4CP65;K4CP64	K4CP63;Q01591	4;3;1;1	2;1;1;1	2;1;1;1	>tr|K4CP63|K4CP63_SOLLC Uncharacterized protein OS=Solanum lycopersicum PE=4 SV=1;>sp|Q01591|TPM1_SOLLC Osmotin-like protein TPM-1 (Fragment) OS=Solanum lycopersicum GN=TPM-1 PE=2 SV=1	4	4	2	2	1	2	4	3	4	4	3	4	2	3	4	4	3	2	3	3	1	1	2	2	2	2	1	2	1	1	2	2	1	1	1	1	1	1	2	2	2	2	1
456	K4CPC2	K4CPC2	5	5	5	>tr|K4CPC2|K4CPC2_SOLLC Uncharacterized protein OS=Solanum lycopersicum PE=4 SV=1	1	5	5	5	0	5	5	5	4	5	5	5	5	5	5	4	4	2	4	3	0	5	5	5	4	5	5	5	5	5	5	4	4	2	4	3	0	5	5	5	4	5	5
457	K4CPC9	K4CPC9	2	2	2	>tr|K4CPC9|K4CPC9_SOLLC Beta-adaptin-like protein OS=Solanum lycopersicum PE=3 SV=1	1	2	2	2	1	1	2	2	2	2	2	2	2	2	2	2	1	1	1	1	1	1	2	2	2	2	2	2	2	2	2	2	1	1	1	1	1	1	2	2	2	2	2
458	K4CPE5	K4CPE5	10	10	10	>tr|K4CPE5|K4CPE5_SOLLC Uncharacterized protein OS=Solanum lycopersicum PE=3 SV=1	1	10	10	10	6	9	10	10	9	10	10	10	10	10	10	10	7	5	6	5	6	9	10	10	9	10	10	10	10	10	10	10	7	5	6	5	6	9	10	10	9	10	10
459	P49118;K4CPS8;K4C5Z1	P49118;K4CPS8;K4C5Z1	3;3;2	2;2;2	2;2;2	>sp|P49118|BIP_SOLLC Luminal-binding protein OS=Solanum lycopersicum PE=2 SV=1;>tr|K4CPS8|K4CPS8_SOLLC Uncharacterized protein OS=Solanum lycopersicum PE=3 SV=1;>tr|K4C5Z1|K4C5Z1_SOLLC Uncharacterized protein OS=Solanum lycopersicum PE=3 SV=1	3	3	2	2	0	2	1	3	3	2	1	2	3	3	3	3	2	1	2	2	0	1	0	2	2	1	0	1	2	2	2	2	1	1	1	1	0	1	0	2	2	1	0
460	K4CPT2	K4CPT2	2	2	2	>tr|K4CPT2|K4CPT2_SOLLC Trehalase OS=Solanum lycopersicum PE=3 SV=1	1	2	2	2	1	1	2	2	2	2	2	2	2	2	1	2	0	0	0	0	1	1	2	2	2	2	2	2	2	2	1	2	0	0	0	0	1	1	2	2	2	2	2
461	K4CPW5	K4CPW5	4	4	4	>tr|K4CPW5|K4CPW5_SOLLC Endoglucanase OS=Solanum lycopersicum PE=3 SV=1	1	4	4	4	0	2	0	2	3	3	3	3	4	4	4	4	3	2	3	2	0	2	0	2	3	3	3	3	4	4	4	4	3	2	3	2	0	2	0	2	3	3	3
462	K4CPW9	K4CPW9	2	1	1	>tr|K4CPW9|K4CPW9_SOLLC Purple acid phosphatase OS=Solanum lycopersicum PE=3 SV=1	1	2	1	1	1	2	1	2	2	2	2	2	2	2	2	2	2	2	2	2	1	1	1	1	1	1	1	1	1	1	1	1	1	1	1	1	1	1	1	1	1	1	1
463	K4CPX5	K4CPX5	2	2	2	>tr|K4CPX5|K4CPX5_SOLLC Uncharacterized protein OS=Solanum lycopersicum PE=3 SV=1	1	2	2	2	1	2	2	2	2	2	2	2	2	2	2	2	0	1	1	2	1	2	2	2	2	2	2	2	2	2	2	2	0	1	1	2	1	2	2	2	2	2	2
464	K4CQ08	K4CQ08	4	4	4	>tr|K4CQ08|K4CQ08_SOLLC Uncharacterized protein OS=Solanum lycopersicum PE=4 SV=1	1	4	4	4	1	1	3	4	3	4	3	2	4	3	3	4	0	0	1	1	1	1	3	4	3	4	3	2	4	3	3	4	0	0	1	1	1	1	3	4	3	4	3
465	K4CQ62;K4D465;K4D3P5	K4CQ62;K4D465;K4D3P5	1;1;1	1;1;1	1;1;1	>tr|K4CQ62|K4CQ62_SOLLC Uncharacterized protein OS=Solanum lycopersicum PE=3 SV=1;>tr|K4D465|K4D465_SOLLC Uncharacterized protein OS=Solanum lycopersicum PE=3 SV=1;>tr|K4D3P5|K4D3P5_SOLLC Uncharacterized protein OS=Solanum lycopersicum PE=3 SV=1	3	1	1	1	0	1	1	1	1	1	1	0	0	1	1	1	0	0	0	1	0	1	1	1	1	1	1	0	0	1	1	1	0	0	0	1	0	1	1	1	1	1	1
466	K4CQ91	K4CQ91	3	3	3	>tr|K4CQ91|K4CQ91_SOLLC Uncharacterized protein OS=Solanum lycopersicum PE=3 SV=1	1	3	3	3	2	3	3	3	3	3	3	3	3	3	3	3	2	3	3	1	2	3	3	3	3	3	3	3	3	3	3	3	2	3	3	1	2	3	3	3	3	3	3
467	K4CQB8;K4DEQ4	K4CQB8	5;1	5;1	5;1	>tr|K4CQB8|K4CQB8_SOLLC Uncharacterized protein OS=Solanum lycopersicum PE=4 SV=1	2	5	5	5	3	3	5	5	5	4	5	4	4	4	4	4	3	3	3	3	3	3	5	5	5	4	5	4	4	4	4	4	3	3	3	3	3	3	5	5	5	4	5
468	K4CQE0	K4CQE0	1	1	1	>tr|K4CQE0|K4CQE0_SOLLC Uncharacterized protein OS=Solanum lycopersicum PE=4 SV=1	1	1	1	1	0	0	1	1	0	0	0	0	0	0	0	0	0	0	0	0	0	0	1	1	0	0	0	0	0	0	0	0	0	0	0	0	0	0	1	1	0	0	0
469	K4CQE1	K4CQE1	7	7	6	>tr|K4CQE1|K4CQE1_SOLLC Peroxidase OS=Solanum lycopersicum PE=3 SV=1	1	7	7	6	2	2	7	6	7	7	7	7	7	7	6	7	2	2	2	2	2	2	7	6	7	7	7	7	7	7	6	7	2	2	2	2	2	2	6	5	6	6	6
470	K4CQF5;K4CQF4	K4CQF5	3;1	3;1	3;1	>tr|K4CQF5|K4CQF5_SOLLC Uncharacterized protein OS=Solanum lycopersicum PE=4 SV=1	2	3	3	3	2	2	2	2	3	2	2	2	2	2	2	2	1	2	2	2	2	2	2	2	3	2	2	2	2	2	2	2	1	2	2	2	2	2	2	2	3	2	2
471	K4CQP6	K4CQP6	1	1	1	>tr|K4CQP6|K4CQP6_SOLLC Uncharacterized protein OS=Solanum lycopersicum PE=3 SV=1	1	1	1	1	0	0	1	1	1	1	1	0	1	1	1	1	0	0	0	0	0	0	1	1	1	1	1	0	1	1	1	1	0	0	0	0	0	0	1	1	1	1	1
472	K4CQV5;K4D3E4;K4CHR6	K4CQV5;K4D3E4	4;3;1	4;3;1	4;3;1	>tr|K4CQV5|K4CQV5_SOLLC Fructose-bisphosphate aldolase OS=Solanum lycopersicum PE=3 SV=1;>tr|K4D3E4|K4D3E4_SOLLC Fructose-bisphosphate aldolase OS=Solanum lycopersicum PE=3 SV=1	3	4	4	4	1	4	3	4	3	3	4	4	4	4	4	4	4	4	4	4	1	4	3	4	3	3	4	4	4	4	4	4	4	4	4	4	1	4	3	4	3	3	4
473	Q43497;K4CQW8	Q43497;K4CQW8	18;18	18;18	18;18	>sp|Q43497|MDAR_SOLLC Monodehydroascorbate reductase OS=Solanum lycopersicum GN=AFRR PE=1 SV=1;>tr|K4CQW8|K4CQW8_SOLLC Uncharacterized protein OS=Solanum lycopersicum PE=4 SV=1	2	18	18	18	6	11	16	16	14	15	16	13	14	14	14	12	10	9	12	9	6	11	16	16	14	15	16	13	14	14	14	12	10	9	12	9	6	11	16	16	14	15	16
474	K4CR90;K4CB53;K4BLR5	K4CR90	11;4;4	11;4;4	2;0;0	>tr|K4CR90|K4CR90_SOLLC Uncharacterized protein OS=Solanum lycopersicum PE=3 SV=1	3	11	11	2	1	6	9	10	10	8	8	10	9	9	9	8	7	2	5	7	1	6	9	10	10	8	8	10	9	9	9	8	7	2	5	7	0	1	2	2	2	1	1
475	K4CRB9	K4CRB9	3	3	3	>tr|K4CRB9|K4CRB9_SOLLC Uncharacterized protein OS=Solanum lycopersicum PE=4 SV=1	1	3	3	3	1	2	3	2	3	3	2	2	2	3	2	3	2	2	1	2	1	2	3	2	3	3	2	2	2	3	2	3	2	2	1	2	1	2	3	2	3	3	2
476	K4CS23	K4CS23	3	3	3	>tr|K4CS23|K4CS23_SOLLC Uncharacterized protein OS=Solanum lycopersicum PE=4 SV=1	1	3	3	3	0	3	3	2	3	3	3	2	3	2	3	3	3	3	1	1	0	3	3	2	3	3	3	2	3	2	3	3	3	3	1	1	0	3	3	2	3	3	3
477	K4CS51	K4CS51	2	2	2	>tr|K4CS51|K4CS51_SOLLC Uncharacterized protein OS=Solanum lycopersicum PE=4 SV=1	1	2	2	2	1	1	2	1	1	2	2	1	2	2	2	2	0	0	0	0	1	1	2	1	1	2	2	1	2	2	2	2	0	0	0	0	1	1	2	1	1	2	2
478	K4CSC1	K4CSC1	3	1	1	>tr|K4CSC1|K4CSC1_SOLLC Peroxidase OS=Solanum lycopersicum PE=3 SV=1	1	3	1	1	2	2	3	3	3	3	3	3	3	3	3	3	2	1	2	1	0	1	1	1	1	1	1	1	1	1	1	1	0	0	0	0	0	1	1	1	1	1	1
479	K4CSM8	K4CSM8	1	1	1	>tr|K4CSM8|K4CSM8_SOLLC Uncharacterized protein OS=Solanum lycopersicum PE=4 SV=1	1	1	1	1	0	0	0	0	0	0	0	0	0	0	0	0	1	1	1	0	0	0	0	0	0	0	0	0	0	0	0	0	1	1	1	0	0	0	0	0	0	0	0
480	K4CUL6	K4CUL6	2	2	2	>tr|K4CUL6|K4CUL6_SOLLC Uncharacterized protein OS=Solanum lycopersicum PE=3 SV=1	1	2	2	2	0	1	2	2	2	2	2	2	2	2	2	2	0	0	0	0	0	1	2	2	2	2	2	2	2	2	2	2	0	0	0	0	0	1	2	2	2	2	2
481	K4CUU2;K4B7V1	K4CUU2	16;1	16;1	14;0	>tr|K4CUU2|K4CUU2_SOLLC Uncharacterized protein OS=Solanum lycopersicum PE=4 SV=1	2	16	16	14	4	9	16	16	15	16	15	14	16	13	14	13	4	3	4	2	4	9	16	16	15	16	15	14	16	13	14	13	4	3	4	2	3	8	14	14	13	14	13
482	K4CUZ2;K4CUZ1	K4CUZ2;K4CUZ1	1;1	1;1	1;1	>tr|K4CUZ2|K4CUZ2_SOLLC Uncharacterized protein OS=Solanum lycopersicum PE=4 SV=1;>tr|K4CUZ1|K4CUZ1_SOLLC Uncharacterized protein OS=Solanum lycopersicum PE=4 SV=1	2	1	1	1	0	0	0	0	0	1	0	0	0	0	0	1	0	0	0	0	0	0	0	0	0	1	0	0	0	0	0	1	0	0	0	0	0	0	0	0	0	1	0
483	K4CVB2;K4B0T1	K4CVB2	5;1	5;1	4;1	>tr|K4CVB2|K4CVB2_SOLLC Pectinesterase OS=Solanum lycopersicum PE=4 SV=1	2	5	5	4	1	3	3	4	4	2	3	4	3	3	2	4	4	4	2	5	1	3	3	4	4	2	3	4	3	3	2	4	4	4	2	5	1	3	3	3	3	2	3
484	K4CVC3	K4CVC3	9	9	9	>tr|K4CVC3|K4CVC3_SOLLC Uncharacterized protein OS=Solanum lycopersicum PE=3 SV=1	1	9	9	9	4	6	9	9	9	7	8	8	8	8	9	8	4	3	4	5	4	6	9	9	9	7	8	8	8	8	9	8	4	3	4	5	4	6	9	9	9	7	8
485	K4CVF0	K4CVF0	3	3	3	>tr|K4CVF0|K4CVF0_SOLLC Uncharacterized protein OS=Solanum lycopersicum PE=4 SV=1	1	3	3	3	2	2	2	3	3	2	3	3	2	2	2	2	2	1	1	1	2	2	2	3	3	2	3	3	2	2	2	2	2	1	1	1	2	2	2	3	3	2	3
486	K4CVF8	K4CVF8	2	2	2	>tr|K4CVF8|K4CVF8_SOLLC Uncharacterized protein OS=Solanum lycopersicum PE=4 SV=1	1	2	2	2	2	2	2	2	2	2	2	2	2	2	2	2	2	2	2	2	2	2	2	2	2	2	2	2	2	2	2	2	2	2	2	2	2	2	2	2	2	2	2
487	K4CW25	K4CW25	1	1	1	>tr|K4CW25|K4CW25_SOLLC Uncharacterized protein OS=Solanum lycopersicum PE=3 SV=1	1	1	1	1	0	1	1	1	1	1	1	1	1	1	1	1	0	0	0	0	0	1	1	1	1	1	1	1	1	1	1	1	0	0	0	0	0	1	1	1	1	1	1
488	K4CW40;Q645N0	K4CW40	11;1	11;1	11;1	>tr|K4CW40|K4CW40_SOLLC Malate dehydrogenase OS=Solanum lycopersicum PE=3 SV=1	2	11	11	11	1	5	7	11	8	8	7	8	7	10	9	9	5	4	5	5	1	5	7	11	8	8	7	8	7	10	9	9	5	4	5	5	1	5	7	11	8	8	7
489	K4CW94	K4CW94	2	2	2	>tr|K4CW94|K4CW94_SOLLC Uncharacterized protein OS=Solanum lycopersicum PE=4 SV=1	1	2	2	2	1	2	2	1	1	0	2	1	1	2	1	1	2	1	1	2	1	2	2	1	1	0	2	1	1	2	1	1	2	1	1	2	1	2	2	1	1	0	2
490	K4CWC4	K4CWC4	2	1	1	>tr|K4CWC4|K4CWC4_SOLLC PR10 protein OS=Solanum lycopersicum PE=2 SV=1	1	2	1	1	0	0	0	1	0	0	0	1	1	1	0	1	2	2	2	2	0	0	0	1	0	0	0	0	0	0	0	0	1	1	1	1	0	0	0	1	0	0	0
491	K4CWC5	K4CWC5	5	5	4	>tr|K4CWC5|K4CWC5_SOLLC PR10 protein OS=Solanum lycopersicum PE=2 SV=1	1	5	5	4	0	0	0	0	0	0	0	1	1	1	0	1	5	4	3	3	0	0	0	0	0	0	0	1	1	1	0	1	5	4	3	3	0	0	0	0	0	0	0
492	K4CWC6	K4CWC6	3	3	3	>tr|K4CWC6|K4CWC6_SOLLC Uncharacterized protein OS=Solanum lycopersicum PE=3 SV=1	1	3	3	3	0	0	0	0	0	0	0	0	1	1	1	1	3	2	2	2	0	0	0	0	0	0	0	0	1	1	1	1	3	2	2	2	0	0	0	0	0	0	0
493	K4CWL0	K4CWL0	7	7	7	>tr|K4CWL0|K4CWL0_SOLLC Uncharacterized protein OS=Solanum lycopersicum PE=3 SV=1	1	7	7	7	0	3	5	7	7	7	3	5	6	7	7	7	2	1	2	3	0	3	5	7	7	7	3	5	6	7	7	7	2	1	2	3	0	3	5	7	7	7	3
494	K4CWP2	K4CWP2	3	3	3	>tr|K4CWP2|K4CWP2_SOLLC Beta-galactosidase OS=Solanum lycopersicum PE=3 SV=1	1	3	3	3	0	2	3	3	1	3	3	2	3	2	3	1	0	0	0	2	0	2	3	3	1	3	3	2	3	2	3	1	0	0	0	2	0	2	3	3	1	3	3
495	Q9SWF5;K4CWR5;K4CWR4;K4DHM3;W9JZM2;tr|A0A0D2XZ51|A0A0D2XZ51_FUSO4 Adenosylhomocysteinase OS=Fusarium oxysporum f. sp. lycopersici (strain 4287 / CBS 123668 / FGSC 9935 / NRRL 34936) GN=FOXG_09273 PE=3 SV=1	Q9SWF5;K4CWR5;K4CWR4;K4DHM3	3;3;3;2;1;1	3;3;3;2;1;1	3;3;3;2;1;1	>sp|Q9SWF5|SAHH_SOLLC Adenosylhomocysteinase OS=Solanum lycopersicum GN=SAHH PE=2 SV=1;>tr|K4CWR5|K4CWR5_SOLLC Adenosylhomocysteinase OS=Solanum lycopersicum PE=3 SV=1;>tr|K4CWR4|K4CWR4_SOLLC Adenosylhomocysteinase OS=Solanum lycopersicum PE=3 SV=1;>tr|K4D	6	3	3	3	0	2	0	2	1	0	2	2	0	2	2	2	3	1	2	3	0	2	0	2	1	0	2	2	0	2	2	2	3	1	2	3	0	2	0	2	1	0	2
496	K4CX04	K4CX04	5	5	5	>tr|K4CX04|K4CX04_SOLLC Uncharacterized protein OS=Solanum lycopersicum PE=3 SV=1	1	5	5	5	1	4	5	4	4	4	3	4	4	4	4	4	3	3	2	2	1	4	5	4	4	4	3	4	4	4	4	4	3	3	2	2	1	4	5	4	4	4	3
497	K4CX24	K4CX24	1	1	1	>tr|K4CX24|K4CX24_SOLLC Uncharacterized protein OS=Solanum lycopersicum PE=3 SV=1	1	1	1	1	0	1	1	1	1	1	1	1	1	1	1	1	0	0	1	0	0	1	1	1	1	1	1	1	1	1	1	1	0	0	1	0	0	1	1	1	1	1	1
498	K4CX83;W9L0Y8	K4CX83	3;1	2;1	2;1	>tr|K4CX83|K4CX83_SOLLC Glyceraldehyde-3-phosphate dehydrogenase OS=Solanum lycopersicum PE=3 SV=1	2	3	2	2	0	1	1	1	1	1	1	1	1	1	2	1	3	2	3	3	0	0	0	0	0	0	0	0	0	0	1	0	2	1	2	2	0	0	0	0	0	0	0
499	K4CXC8	K4CXC8	12	12	12	>tr|K4CXC8|K4CXC8_SOLLC Uncharacterized protein OS=Solanum lycopersicum PE=4 SV=1	1	12	12	12	8	9	11	11	11	11	11	10	9	10	10	9	8	7	8	7	8	9	11	11	11	11	11	10	9	10	10	9	8	7	8	7	8	9	11	11	11	11	11
500	K4CXG1	K4CXG1	1	1	1	>tr|K4CXG1|K4CXG1_SOLLC Purple acid phosphatase OS=Solanum lycopersicum PE=3 SV=1	1	1	1	1	0	1	1	1	1	0	1	0	1	1	0	0	0	0	0	0	0	1	1	1	1	0	1	0	1	1	0	0	0	0	0	0	0	1	1	1	1	0	1
501	K4CXN7	K4CXN7	8	8	8	>tr|K4CXN7|K4CXN7_SOLLC Uncharacterized protein OS=Solanum lycopersicum PE=4 SV=1	1	8	8	8	5	4	8	8	8	8	8	8	6	7	6	7	3	3	3	3	5	4	8	8	8	8	8	8	6	7	6	7	3	3	3	3	5	4	8	8	8	8	8
502	K4CXR2	K4CXR2	1	1	1	>tr|K4CXR2|K4CXR2_SOLLC Uncharacterized protein OS=Solanum lycopersicum PE=4 SV=1	1	1	1	1	0	1	1	1	1	1	1	1	0	1	1	1	0	0	0	0	0	1	1	1	1	1	1	1	0	1	1	1	0	0	0	0	0	1	1	1	1	1	1
503	K4CYB7;K4AZZ3	K4CYB7	7;1	7;1	7;1	>tr|K4CYB7|K4CYB7_SOLLC Uncharacterized protein OS=Solanum lycopersicum PE=3 SV=1	2	7	7	7	2	3	3	5	5	6	4	6	6	5	6	7	4	4	4	4	2	3	3	5	5	6	4	6	6	5	6	7	4	4	4	4	2	3	3	5	5	6	4
504	K4CYC4	K4CYC4	2	2	2	>tr|K4CYC4|K4CYC4_SOLLC Uncharacterized protein OS=Solanum lycopersicum PE=4 SV=1	1	2	2	2	1	1	2	0	1	1	2	1	2	2	1	1	0	0	1	1	1	1	2	0	1	1	2	1	2	2	1	1	0	0	1	1	1	1	2	0	1	1	2
505	K4CYL5	K4CYL5	1	1	1	>tr|K4CYL5|K4CYL5_SOLLC Uncharacterized protein OS=Solanum lycopersicum PE=4 SV=1	1	1	1	1	1	1	1	1	1	1	0	0	1	1	1	0	0	0	1	0	1	1	1	1	1	1	0	0	1	1	1	0	0	0	1	0	1	1	1	1	1	1	0
506	K4CZD6	K4CZD6	14	14	14	>tr|K4CZD6|K4CZD6_SOLLC Uncharacterized protein OS=Solanum lycopersicum PE=4 SV=1	1	14	14	14	5	9	12	13	13	13	13	14	13	13	14	13	4	3	5	5	5	9	12	13	13	13	13	14	13	13	14	13	4	3	5	5	5	9	12	13	13	13	13
507	K4CZW8	K4CZW8	5	3	3	>tr|K4CZW8|K4CZW8_SOLLC Uncharacterized protein OS=Solanum lycopersicum PE=4 SV=1	1	5	3	3	3	5	3	4	4	5	4	4	4	3	5	3	4	4	4	3	1	3	2	2	2	3	2	2	2	2	3	2	2	2	2	1	1	3	2	2	2	3	2
508	K4D0P3	K4D0P3	1	1	1	>tr|K4D0P3|K4D0P3_SOLLC Uncharacterized protein OS=Solanum lycopersicum PE=4 SV=1	1	1	1	1	0	0	0	0	0	0	0	1	0	0	1	1	0	0	0	1	0	0	0	0	0	0	0	1	0	0	1	1	0	0	0	1	0	0	0	0	0	0	0
509	K4D0Y5	K4D0Y5	27	27	27	>tr|K4D0Y5|K4D0Y5_SOLLC Uncharacterized protein OS=Solanum lycopersicum PE=4 SV=1	1	27	27	27	16	17	23	24	26	26	23	26	26	24	24	26	8	16	16	12	16	17	23	24	26	26	23	26	26	24	24	26	8	16	16	12	16	17	23	24	26	26	23
510	K4D153	K4D153	2	1	1	>tr|K4D153|K4D153_SOLLC Uncharacterized protein OS=Solanum lycopersicum PE=4 SV=1	1	2	1	1	1	0	2	2	2	2	2	1	2	2	2	2	0	0	0	0	1	0	1	1	1	1	1	1	1	1	1	1	0	0	0	0	1	0	1	1	1	1	1
511	K4D1H0	K4D1H0	10	10	5	>tr|K4D1H0|K4D1H0_SOLLC Uncharacterized protein OS=Solanum lycopersicum PE=3 SV=1	1	10	10	5	3	3	4	7	7	8	8	7	7	9	8	8	4	3	4	4	3	3	4	7	7	8	8	7	7	9	8	8	4	3	4	4	0	0	1	3	3	4	4
512	K4D1H1	K4D1H1	4	1	1	>tr|K4D1H1|K4D1H1_SOLLC Uncharacterized protein OS=Solanum lycopersicum PE=3 SV=1	1	4	1	1	2	3	3	4	4	3	3	2	3	4	4	4	3	2	2	2	0	1	1	1	1	1	0	0	1	1	1	1	1	1	0	1	0	1	1	1	1	1	0
513	K4D1N6;K4D1N8;K4D1N1;K4D1M5;K4D1M8;K4D1N2	K4D1N6	10;3;3;1;1;1	8;2;2;1;1;1	7;2;2;1;0;1	>tr|K4D1N6|K4D1N6_SOLLC Uncharacterized protein OS=Solanum lycopersicum PE=3 SV=1	6	10	8	7	2	4	8	8	8	8	6	6	8	8	9	8	3	3	3	2	1	3	7	7	7	6	5	5	7	7	8	6	2	2	2	2	1	2	6	6	6	5	4
514	K4D1S4	K4D1S4	1	1	1	>tr|K4D1S4|K4D1S4_SOLLC Uncharacterized protein OS=Solanum lycopersicum PE=4 SV=1	1	1	1	1	0	0	1	1	1	1	1	1	0	1	1	1	0	0	0	0	0	0	1	1	1	1	1	1	0	1	1	1	0	0	0	0	0	0	1	1	1	1	1
515	K4D1T4	K4D1T4	9	9	9	>tr|K4D1T4|K4D1T4_SOLLC Uncharacterized protein OS=Solanum lycopersicum PE=3 SV=1	1	9	9	9	3	6	9	8	7	9	8	9	8	9	9	9	5	3	5	6	3	6	9	8	7	9	8	9	8	9	9	9	5	3	5	6	3	6	9	8	7	9	8
516	K4D1W4;K4D1W3;K4CSC2;K4D1V3;K4D1W6	K4D1W4;K4D1W3	3;3;1;1;1	3;3;1;1;1	3;3;1;1;1	>tr|K4D1W4|K4D1W4_SOLLC Peroxidase OS=Solanum lycopersicum PE=3 SV=1;>tr|K4D1W3|K4D1W3_SOLLC Peroxidase OS=Solanum lycopersicum PE=3 SV=1	5	3	3	3	0	1	1	3	2	1	2	2	2	2	1	2	0	0	0	0	0	1	1	3	2	1	2	2	2	2	1	2	0	0	0	0	0	1	1	3	2	1	2
517	K4D300;K4D245	K4D300;K4D245	1;1	1;1	1;1	>tr|K4D300|K4D300_SOLLC Proteasome subunit alpha type OS=Solanum lycopersicum PE=3 SV=1;>tr|K4D245|K4D245_SOLLC Proteasome subunit alpha type OS=Solanum lycopersicum PE=3 SV=1	2	1	1	1	0	0	0	1	0	0	1	1	0	1	1	1	1	0	0	1	0	0	0	1	0	0	1	1	0	1	1	1	1	0	0	1	0	0	0	1	0	0	1
518	K4D297;P93541	K4D297;P93541	1;1	1;1	1;1	>tr|K4D297|K4D297_SOLLC Glutamate dehydrogenase OS=Solanum lycopersicum PE=3 SV=1;>sp|P93541|DHE3_SOLLC Glutamate dehydrogenase OS=Solanum lycopersicum GN=GDH1 PE=2 SV=1	2	1	1	1	0	0	0	1	1	1	1	0	1	1	1	1	0	0	0	0	0	0	0	1	1	1	1	0	1	1	1	1	0	0	0	0	0	0	0	1	1	1	1
519	K4D2E2	K4D2E2	1	1	1	>tr|K4D2E2|K4D2E2_SOLLC Uncharacterized protein OS=Solanum lycopersicum PE=4 SV=1	1	1	1	1	0	0	0	0	0	0	0	0	0	1	0	0	0	0	0	0	0	0	0	0	0	0	0	0	0	1	0	0	0	0	0	0	0	0	0	0	0	0	0
520	K4D2M7	K4D2M7	9	9	9	>tr|K4D2M7|K4D2M7_SOLLC Uncharacterized protein OS=Solanum lycopersicum PE=3 SV=1	1	9	9	9	4	6	7	7	7	8	8	7	9	9	9	9	5	5	5	5	4	6	7	7	7	8	8	7	9	9	9	9	5	5	5	5	4	6	7	7	7	8	8
521	K4D2P6	K4D2P6	1	1	1	>tr|K4D2P6|K4D2P6_SOLLC Uncharacterized protein OS=Solanum lycopersicum PE=4 SV=1	1	1	1	1	0	0	0	0	0	0	0	1	0	0	0	0	0	0	0	0	0	0	0	0	0	0	0	1	0	0	0	0	0	0	0	0	0	0	0	0	0	0	0
522	K4D338	K4D338	38	38	26	>tr|K4D338|K4D338_SOLLC Uncharacterized protein OS=Solanum lycopersicum PE=3 SV=1	1	38	38	26	24	23	34	37	33	32	34	32	35	36	35	36	20	19	19	16	24	23	34	37	33	32	34	32	35	36	35	36	20	19	19	16	16	18	24	25	25	23	24
523	K4D358	K4D358	5	5	5	>tr|K4D358|K4D358_SOLLC Uncharacterized protein OS=Solanum lycopersicum PE=4 SV=1	1	5	5	5	1	2	4	3	4	4	5	5	5	4	4	5	1	1	1	1	1	2	4	3	4	4	5	5	5	4	4	5	1	1	1	1	1	2	4	3	4	4	5
524	K4D3D1	K4D3D1	2	2	2	>tr|K4D3D1|K4D3D1_SOLLC Glycosyltransferase OS=Solanum lycopersicum PE=3 SV=1	1	2	2	2	0	0	1	2	1	1	2	1	2	1	2	1	0	0	0	0	0	0	1	2	1	1	2	1	2	1	2	1	0	0	0	0	0	0	1	2	1	1	2
525	K4D530;K4D3F8;K4CQR9	K4D530;K4D3F8;K4CQR9	2;2;1	2;2;1	2;2;1	>tr|K4D530|K4D530_SOLLC Pyruvate kinase OS=Solanum lycopersicum PE=3 SV=1;>tr|K4D3F8|K4D3F8_SOLLC Pyruvate kinase OS=Solanum lycopersicum PE=3 SV=1;>tr|K4CQR9|K4CQR9_SOLLC Pyruvate kinase OS=Solanum lycopersicum PE=3 SV=1	3	2	2	2	0	1	0	0	0	0	0	0	0	0	1	1	2	1	1	2	0	1	0	0	0	0	0	0	0	0	1	1	2	1	1	2	0	1	0	0	0	0	0
526	K4D3G7	K4D3G7	3	3	3	>tr|K4D3G7|K4D3G7_SOLLC Pectinesterase OS=Solanum lycopersicum PE=4 SV=1	1	3	3	3	0	2	3	3	3	2	2	3	2	3	3	3	0	0	1	0	0	2	3	3	3	2	2	3	2	3	3	3	0	0	1	0	0	2	3	3	3	2	2
527	K4D3G8	K4D3G8	2	2	2	>tr|K4D3G8|K4D3G8_SOLLC Pectinesterase OS=Solanum lycopersicum PE=4 SV=1	1	2	2	2	1	1	2	1	2	2	2	1	2	2	2	2	1	1	2	1	1	1	2	1	2	2	2	1	2	2	2	2	1	1	2	1	1	1	2	1	2	2	2
528	K4D3L0	K4D3L0	3	2	2	>tr|K4D3L0|K4D3L0_SOLLC Peroxidase OS=Solanum lycopersicum PE=3 SV=1	1	3	2	2	1	2	3	3	3	3	3	3	3	3	2	3	2	2	2	1	1	2	2	2	2	2	2	2	2	2	2	2	2	2	2	1	1	2	2	2	2	2	2
529	K4D3L8;K4D3P2	K4D3L8;K4D3P2	8;6	6;4	6;4	>tr|K4D3L8|K4D3L8_SOLLC Uncharacterized protein OS=Solanum lycopersicum PE=4 SV=1;>tr|K4D3P2|K4D3P2_SOLLC Uncharacterized protein OS=Solanum lycopersicum PE=4 SV=1	2	8	6	6	3	5	7	8	8	8	8	8	8	8	8	8	5	4	6	5	3	5	5	6	6	6	6	6	6	6	6	6	3	3	4	4	3	5	5	6	6	6	6
530	K4D3S0	K4D3S0	2	2	2	>tr|K4D3S0|K4D3S0_SOLLC Clade XI lectin receptor kinase OS=Solanum lycopersicum GN=LecRK PE=4 SV=1	1	2	2	2	0	1	0	1	1	1	1	0	0	1	1	1	0	1	0	0	0	1	0	1	1	1	1	0	0	1	1	1	0	1	0	0	0	1	0	1	1	1	1
531	K4D3V6	K4D3V6	7	7	7	>tr|K4D3V6|K4D3V6_SOLLC Uncharacterized protein OS=Solanum lycopersicum PE=3 SV=1	1	7	7	7	2	6	7	7	7	7	6	6	7	6	6	6	4	4	3	4	2	6	7	7	7	7	6	6	7	6	6	6	4	4	3	4	2	6	7	7	7	7	6
532	K4D3Y9	K4D3Y9	12	2	2	>tr|K4D3Y9|K4D3Y9_SOLLC Uncharacterized protein OS=Solanum lycopersicum PE=3 SV=1	1	12	2	2	2	6	7	11	9	8	9	6	8	9	8	8	7	4	5	7	1	2	1	2	1	0	2	1	2	2	2	1	2	1	1	2	1	2	1	2	1	0	2
533	K4D401	K4D401	2	2	2	>tr|K4D401|K4D401_SOLLC Uncharacterized protein OS=Solanum lycopersicum PE=3 SV=1	1	2	2	2	0	2	2	2	2	2	2	2	2	2	2	2	2	1	2	2	0	2	2	2	2	2	2	2	2	2	2	2	2	1	2	2	0	2	2	2	2	2	2
534	K4D473;K4D9L5;P27322;K4C9W3;K4D9L9;P24629;W9KAG8;tr|A0A0D2XX39|A0A0D2XX39_FUSO4 Hsp70-like protein OS=Fusarium oxysporum f. sp. lycopersici (strain 4287 / CBS 123668 / FGSC 9935 / NRRL 34936) GN=FOXG_08555 PE=3 SV=1	K4D473;K4D9L5;P27322;K4C9W3;K4D9L9;P24629	10;10;9;8;8;6;1;1	1;1;1;1;1;1;0;0	1;1;1;1;1;1;0;0	>tr|K4D473|K4D473_SOLLC Uncharacterized protein OS=Solanum lycopersicum PE=3 SV=1;>tr|K4D9L5|K4D9L5_SOLLC Uncharacterized protein OS=Solanum lycopersicum PE=3 SV=1;>sp|P27322|HSP72_SOLLC Heat shock cognate 70 kDa protein 2 OS=Solanum lycopersicum GN=HSC-2	8	10	1	1	1	6	8	9	9	8	8	10	8	7	8	7	5	2	5	6	0	1	1	1	1	1	1	1	0	0	0	0	0	0	0	1	0	1	1	1	1	1	1
535	K4D4G1	K4D4G1	2	2	2	>tr|K4D4G1|K4D4G1_SOLLC Uncharacterized protein OS=Solanum lycopersicum PE=4 SV=1	1	2	2	2	1	2	2	2	2	2	2	1	2	2	2	1	2	2	2	2	1	2	2	2	2	2	2	1	2	2	2	1	2	2	2	2	1	2	2	2	2	2	2
536	K4D4J0;K4D4I8	K4D4J0	19;1	19;1	19;1	>tr|K4D4J0|K4D4J0_SOLLC Pectinesterase OS=Solanum lycopersicum PE=4 SV=1	2	19	19	19	10	10	18	16	16	15	15	15	16	16	16	15	9	8	10	8	10	10	18	16	16	15	15	15	16	16	16	15	9	8	10	8	10	10	18	16	16	15	15
537	K4D4M0	K4D4M0	2	2	2	>tr|K4D4M0|K4D4M0_SOLLC Peptidyl-prolyl cis-trans isomerase OS=Solanum lycopersicum PE=3 SV=1	1	2	2	2	0	1	2	0	1	1	1	1	1	1	1	1	1	0	1	0	0	1	2	0	1	1	1	1	1	1	1	1	1	0	1	0	0	1	2	0	1	1	1
538	K4D551	K4D551	1	1	1	>tr|K4D551|K4D551_SOLLC Uncharacterized protein OS=Solanum lycopersicum PE=4 SV=1	1	1	1	1	0	1	1	1	1	1	1	1	1	1	0	1	0	0	0	0	0	1	1	1	1	1	1	1	1	1	0	1	0	0	0	0	0	1	1	1	1	1	1
539	K4D556	K4D556	1	1	1	>tr|K4D556|K4D556_SOLLC Uncharacterized protein OS=Solanum lycopersicum PE=4 SV=1	1	1	1	1	0	0	0	0	0	0	0	0	0	0	0	0	0	0	0	1	0	0	0	0	0	0	0	0	0	0	0	0	0	0	0	1	0	0	0	0	0	0	0
540	K4D574;K4D6X2	K4D574;K4D6X2	1;1	1;1	1;1	>tr|K4D574|K4D574_SOLLC Uncharacterized protein OS=Solanum lycopersicum PE=4 SV=1;>tr|K4D6X2|K4D6X2_SOLLC Uncharacterized protein OS=Solanum lycopersicum PE=4 SV=1	2	1	1	1	0	0	1	1	1	1	1	0	1	1	1	1	0	0	0	0	0	0	1	1	1	1	1	0	1	1	1	1	0	0	0	0	0	0	1	1	1	1	1
541	K4D5C2	K4D5C2	1	1	1	>tr|K4D5C2|K4D5C2_SOLLC Uncharacterized protein OS=Solanum lycopersicum PE=4 SV=1	1	1	1	1	0	0	1	1	1	1	1	0	1	1	1	1	0	0	0	0	0	0	1	1	1	1	1	0	1	1	1	1	0	0	0	0	0	0	1	1	1	1	1
542	K4D5E1	K4D5E1	1	1	1	>tr|K4D5E1|K4D5E1_SOLLC Beta-hexosaminidase OS=Solanum lycopersicum PE=3 SV=1	1	1	1	1	0	0	0	0	0	1	0	1	0	0	0	0	0	0	0	0	0	0	0	0	0	1	0	1	0	0	0	0	0	0	0	0	0	0	0	0	0	1	0
543	K4D5E7	K4D5E7	2	2	2	>tr|K4D5E7|K4D5E7_SOLLC Methylenetetrahydrofolate reductase OS=Solanum lycopersicum PE=3 SV=1	1	2	2	2	0	1	0	0	1	1	1	1	0	2	2	2	0	0	0	2	0	1	0	0	1	1	1	1	0	2	2	2	0	0	0	2	0	1	0	0	1	1	1
544	K4D5S0	K4D5S0	1	1	1	>tr|K4D5S0|K4D5S0_SOLLC Uncharacterized protein OS=Solanum lycopersicum PE=4 SV=1	1	1	1	1	1	0	1	1	1	1	1	1	1	1	1	1	0	0	1	1	1	0	1	1	1	1	1	1	1	1	1	1	0	0	1	1	1	0	1	1	1	1	1
545	K4D5U1	K4D5U1	1	1	1	>tr|K4D5U1|K4D5U1_SOLLC Uncharacterized protein OS=Solanum lycopersicum PE=4 SV=1	1	1	1	1	1	1	1	1	0	0	0	0	0	1	1	1	1	0	1	0	1	1	1	1	0	0	0	0	0	1	1	1	1	0	1	0	1	1	1	1	0	0	0
546	K4D5U3	K4D5U3	1	1	1	>tr|K4D5U3|K4D5U3_SOLLC Glutamine synthetase OS=Solanum lycopersicum PE=3 SV=1	1	1	1	1	0	0	0	0	0	0	0	0	0	0	0	0	1	1	1	1	0	0	0	0	0	0	0	0	0	0	0	0	1	1	1	1	0	0	0	0	0	0	0
547	K4D601;K4C285	K4D601	8;1	8;1	8;1	>tr|K4D601|K4D601_SOLLC Uncharacterized protein OS=Solanum lycopersicum PE=4 SV=1	2	8	8	8	1	5	7	8	6	5	8	7	7	8	7	8	5	4	3	6	1	5	7	8	6	5	8	7	7	8	7	8	5	4	3	6	1	5	7	8	6	5	8
548	K4D691	K4D691	8	8	8	>tr|K4D691|K4D691_SOLLC Uncharacterized protein OS=Solanum lycopersicum PE=4 SV=1	1	8	8	8	2	5	6	6	7	6	6	7	5	5	5	6	2	2	2	3	2	5	6	6	7	6	6	7	5	5	5	6	2	2	2	3	2	5	6	6	7	6	6
549	K4D6C1	K4D6C1	2	2	2	>tr|K4D6C1|K4D6C1_SOLLC Uncharacterized protein OS=Solanum lycopersicum PE=4 SV=1	1	2	2	2	0	0	0	0	1	0	1	1	1	2	1	1	0	0	0	1	0	0	0	0	1	0	1	1	1	2	1	1	0	0	0	1	0	0	0	0	1	0	1
550	K4D6N0;K4D6N1	K4D6N0;K4D6N1	4;2	4;2	4;2	>tr|K4D6N0|K4D6N0_SOLLC Uncharacterized protein OS=Solanum lycopersicum PE=4 SV=1;>tr|K4D6N1|K4D6N1_SOLLC Uncharacterized protein OS=Solanum lycopersicum PE=4 SV=1	2	4	4	4	0	2	1	1	2	2	3	2	1	2	2	2	4	3	3	2	0	2	1	1	2	2	3	2	1	2	2	2	4	3	3	2	0	2	1	1	2	2	3
551	K4D6Q3	K4D6Q3	4	2	2	>tr|K4D6Q3|K4D6Q3_SOLLC Beta-galactosidase OS=Solanum lycopersicum PE=3 SV=1	1	4	2	2	1	2	1	2	1	2	2	0	2	2	3	2	0	0	2	0	0	1	0	1	1	1	1	0	1	1	2	1	0	0	1	0	0	1	0	1	1	1	1
552	K4D6Q4	K4D6Q4	6	5	3	>tr|K4D6Q4|K4D6Q4_SOLLC Beta-galactosidase OS=Solanum lycopersicum PE=3 SV=1	1	6	5	3	2	4	5	2	2	5	5	2	4	3	4	3	1	1	4	1	1	3	4	1	1	4	4	1	3	2	3	2	0	0	3	0	0	2	3	0	1	3	3
553	K4D6T3	K4D6T3	1	1	1	>tr|K4D6T3|K4D6T3_SOLLC Peroxidase OS=Solanum lycopersicum PE=3 SV=1	1	1	1	1	0	1	1	0	0	0	1	0	0	1	0	0	0	0	0	1	0	1	1	0	0	0	1	0	0	1	0	0	0	0	0	1	0	1	1	0	0	0	1
554	K4D804	K4D804	7	7	7	>tr|K4D804|K4D804_SOLLC Uncharacterized protein OS=Solanum lycopersicum PE=4 SV=1	1	7	7	7	0	5	7	6	5	7	7	7	7	7	7	5	3	3	2	5	0	5	7	6	5	7	7	7	7	7	7	5	3	3	2	5	0	5	7	6	5	7	7
555	K4D8J7	K4D8J7	4	4	3	>tr|K4D8J7|K4D8J7_SOLLC Uncharacterized protein OS=Solanum lycopersicum PE=4 SV=1	1	4	4	3	2	3	4	4	4	4	4	4	4	4	3	3	3	0	0	1	2	3	4	4	4	4	4	4	4	4	3	3	3	0	0	1	1	2	3	3	3	3	3
556	K4D8S6	K4D8S6	5	5	4	>tr|K4D8S6|K4D8S6_SOLLC Uncharacterized protein OS=Solanum lycopersicum PE=4 SV=1	1	5	5	4	1	2	0	4	2	2	2	5	2	4	2	5	1	2	2	4	1	2	0	4	2	2	2	5	2	4	2	5	1	2	2	4	0	1	0	3	1	2	2
557	K4D9H0;Q40144	K4D9H0	3;1	2;1	2;1	>tr|K4D9H0|K4D9H0_SOLLC Xyloglucan endotransglucosylase/hydrolase OS=Solanum lycopersicum PE=3 SV=1	2	3	2	2	0	2	3	3	3	3	3	3	3	3	3	3	1	0	1	1	0	2	2	2	2	2	2	2	2	2	2	2	1	0	1	1	0	2	2	2	2	2	2
558	K4D9N3;K4C4B4;K4D588	K4D9N3	10;4;1	9;3;1	8;2;0	>tr|K4D9N3|K4D9N3_SOLLC Carboxypeptidase OS=Solanum lycopersicum PE=3 SV=1	3	10	9	8	7	8	8	8	10	8	7	8	8	7	8	7	7	6	7	7	7	8	8	8	9	8	7	8	8	7	8	7	7	6	7	7	6	7	7	7	8	7	6
559	K4D9N5	K4D9N5	5	5	5	>tr|K4D9N5|K4D9N5_SOLLC Xyloglucan endotransglucosylase/hydrolase OS=Solanum lycopersicum PE=3 SV=1	1	5	5	5	0	3	3	4	3	4	3	4	4	4	3	3	0	0	1	3	0	3	3	4	3	4	3	4	4	4	3	3	0	0	1	3	0	3	3	4	3	4	3
560	K4D9N7	K4D9N7	5	5	5	>tr|K4D9N7|K4D9N7_SOLLC Uncharacterized protein OS=Solanum lycopersicum PE=4 SV=1	1	5	5	5	1	2	5	5	5	5	5	5	4	4	4	3	1	1	1	1	1	2	5	5	5	5	5	5	4	4	4	3	1	1	1	1	1	2	5	5	5	5	5
561	K4D9Q9	K4D9Q9	3	3	3	>tr|K4D9Q9|K4D9Q9_SOLLC Carboxypeptidase OS=Solanum lycopersicum PE=3 SV=1	1	3	3	3	1	1	2	3	2	3	2	3	3	1	3	3	1	1	0	0	1	1	2	3	2	3	2	3	3	1	3	3	1	1	0	0	1	1	2	3	2	3	2
562	K4D9R9	K4D9R9	5	5	5	>tr|K4D9R9|K4D9R9_SOLLC Uncharacterized protein OS=Solanum lycopersicum PE=3 SV=1	1	5	5	5	3	3	5	5	3	5	4	5	3	5	4	5	3	2	2	2	3	3	5	5	3	5	4	5	3	5	4	5	3	2	2	2	3	3	5	5	3	5	4
563	K4DA02	K4DA02	1	1	1	>tr|K4DA02|K4DA02_SOLLC Uncharacterized protein OS=Solanum lycopersicum PE=3 SV=1	1	1	1	1	0	0	1	1	1	0	1	0	1	1	0	0	0	0	0	0	0	0	1	1	1	0	1	0	1	1	0	0	0	0	0	0	0	0	1	1	1	0	1
564	K4DA58	K4DA58	2	2	2	>tr|K4DA58|K4DA58_SOLLC Uncharacterized protein OS=Solanum lycopersicum PE=4 SV=1	1	2	2	2	0	1	2	2	2	2	2	2	2	2	2	2	0	0	1	0	0	1	2	2	2	2	2	2	2	2	2	2	0	0	1	0	0	1	2	2	2	2	2
565	K4DA81	K4DA81	1	1	1	>tr|K4DA81|K4DA81_SOLLC Uncharacterized protein OS=Solanum lycopersicum PE=4 SV=1	1	1	1	1	0	0	1	1	1	1	1	1	1	1	1	1	0	0	1	0	0	0	1	1	1	1	1	1	1	1	1	1	0	0	1	0	0	0	1	1	1	1	1
566	K4DAM1	K4DAM1	7	5	4	>tr|K4DAM1|K4DAM1_SOLLC Uncharacterized protein OS=Solanum lycopersicum PE=4 SV=1	1	7	5	4	2	5	6	4	6	6	4	5	6	7	6	6	2	1	7	4	0	3	4	3	4	5	3	3	5	5	4	4	0	0	5	3	0	2	3	2	3	4	2
567	K4DAS4	K4DAS4	1	1	1	>tr|K4DAS4|K4DAS4_SOLLC Uncharacterized protein OS=Solanum lycopersicum PE=4 SV=1	1	1	1	1	1	1	1	1	1	1	1	1	1	1	1	1	0	0	0	0	1	1	1	1	1	1	1	1	1	1	1	1	0	0	0	0	1	1	1	1	1	1	1
568	K4DAZ0	K4DAZ0	2	2	2	>tr|K4DAZ0|K4DAZ0_SOLLC Uncharacterized protein OS=Solanum lycopersicum PE=3 SV=1	1	2	2	2	2	2	2	2	2	2	2	2	1	2	2	2	1	1	2	2	2	2	2	2	2	2	2	2	1	2	2	2	1	1	2	2	2	2	2	2	2	2	2
569	K4DAZ7	K4DAZ7	4	4	4	>tr|K4DAZ7|K4DAZ7_SOLLC Uncharacterized protein OS=Solanum lycopersicum PE=4 SV=1	1	4	4	4	2	2	4	4	3	4	4	4	2	4	2	2	2	2	2	2	2	2	4	4	3	4	4	4	2	4	2	2	2	2	2	2	2	2	4	4	3	4	4
570	K4DBB0	K4DBB0	21	21	21	>tr|K4DBB0|K4DBB0_SOLLC Uncharacterized protein OS=Solanum lycopersicum PE=4 SV=1	1	21	21	21	14	18	19	21	20	21	19	20	20	20	20	21	19	15	19	13	14	18	19	21	20	21	19	20	20	20	20	21	19	15	19	13	14	18	19	21	20	21	19
571	K4DBC4	K4DBC4	18	18	9	>tr|K4DBC4|K4DBC4_SOLLC Aconitate hydratase OS=Solanum lycopersicum PE=3 SV=1	1	18	18	9	5	12	13	14	13	12	14	15	14	16	15	15	13	9	10	13	5	12	13	14	13	12	14	15	14	16	15	15	13	9	10	13	3	6	6	7	6	5	7
572	K4DBE8	K4DBE8	2	2	2	>tr|K4DBE8|K4DBE8_SOLLC Uncharacterized protein OS=Solanum lycopersicum PE=4 SV=1	1	2	2	2	2	1	2	2	2	2	2	2	2	2	2	2	2	2	2	1	2	1	2	2	2	2	2	2	2	2	2	2	2	2	2	1	2	1	2	2	2	2	2
573	K4DBR8	K4DBR8	1	1	1	>tr|K4DBR8|K4DBR8_SOLLC Uncharacterized protein OS=Solanum lycopersicum PE=4 SV=1	1	1	1	1	0	0	1	1	1	1	1	0	1	1	1	1	0	0	0	0	0	0	1	1	1	1	1	0	1	1	1	1	0	0	0	0	0	0	1	1	1	1	1
574	K4DBU6	K4DBU6	8	8	8	>tr|K4DBU6|K4DBU6_SOLLC Uncharacterized protein OS=Solanum lycopersicum PE=3 SV=1	1	8	8	8	6	7	8	8	8	8	8	8	8	8	7	8	7	7	7	6	6	7	8	8	8	8	8	8	8	8	7	8	7	7	7	6	6	7	8	8	8	8	8
575	K4DBV2	K4DBV2	3	3	3	>tr|K4DBV2|K4DBV2_SOLLC Uncharacterized protein OS=Solanum lycopersicum PE=4 SV=1	1	3	3	3	0	3	3	2	3	2	2	2	2	2	2	2	1	0	2	2	0	3	3	2	3	2	2	2	2	2	2	2	1	0	2	2	0	3	3	2	3	2	2
576	K4DC06	K4DC06	2	2	2	>tr|K4DC06|K4DC06_SOLLC Uncharacterized protein OS=Solanum lycopersicum PE=4 SV=1	1	2	2	2	2	2	1	1	2	2	2	2	1	2	1	1	1	1	1	1	2	2	1	1	2	2	2	2	1	2	1	1	1	1	1	1	2	2	1	1	2	2	2
577	K4DC13	K4DC13	1	1	1	>tr|K4DC13|K4DC13_SOLLC Uncharacterized protein OS=Solanum lycopersicum PE=3 SV=1	1	1	1	1	0	0	0	0	0	0	0	0	0	0	0	0	1	1	0	1	0	0	0	0	0	0	0	0	0	0	0	0	1	1	0	1	0	0	0	0	0	0	0
578	K4DC68	K4DC68	10	8	8	>tr|K4DC68|K4DC68_SOLLC Purple acid phosphatase OS=Solanum lycopersicum PE=3 SV=1	1	10	8	8	3	7	10	10	10	10	8	10	10	10	10	8	2	1	4	2	3	6	8	8	8	8	6	8	8	8	8	6	2	1	3	2	3	6	8	8	8	8	6
579	K4DCS5	K4DCS5	12	12	12	>tr|K4DCS5|K4DCS5_SOLLC Uncharacterized protein OS=Solanum lycopersicum PE=4 SV=1	1	12	12	12	6	8	12	12	12	12	11	12	11	11	11	12	6	6	6	5	6	8	12	12	12	12	11	12	11	11	11	12	6	6	6	5	6	8	12	12	12	12	11
580	K4DCW2	K4DCW2	6	6	6	>tr|K4DCW2|K4DCW2_SOLLC Uncharacterized protein OS=Solanum lycopersicum PE=4 SV=1	1	6	6	6	3	4	6	5	5	5	5	5	5	5	4	4	5	4	2	3	3	4	6	5	5	5	5	5	5	5	4	4	5	4	2	3	3	4	6	5	5	5	5
581	K4DCX0	K4DCX0	2	2	2	>tr|K4DCX0|K4DCX0_SOLLC Uncharacterized protein OS=Solanum lycopersicum PE=4 SV=1	1	2	2	2	0	1	1	2	2	2	2	2	2	2	2	2	0	0	0	0	0	1	1	2	2	2	2	2	2	2	2	2	0	0	0	0	0	1	1	2	2	2	2
582	K4DCX7	K4DCX7	18	18	18	>tr|K4DCX7|K4DCX7_SOLLC Uncharacterized protein OS=Solanum lycopersicum PE=3 SV=1	1	18	18	18	13	15	17	17	17	18	17	17	17	17	18	17	13	11	16	9	13	15	17	17	17	18	17	17	17	17	18	17	13	11	16	9	13	15	17	17	17	18	17
583	K4DCX9	K4DCX9	7	7	7	>tr|K4DCX9|K4DCX9_SOLLC Uncharacterized protein OS=Solanum lycopersicum PE=4 SV=1	1	7	7	7	3	3	7	6	6	6	6	6	6	6	4	5	3	3	3	1	3	3	7	6	6	6	6	6	6	6	4	5	3	3	3	1	3	3	7	6	6	6	6
584	K4DCZ2	K4DCZ2	2	2	2	>tr|K4DCZ2|K4DCZ2_SOLLC Uncharacterized protein OS=Solanum lycopersicum PE=4 SV=1	1	2	2	2	0	1	2	1	2	1	2	1	1	1	1	1	1	1	1	1	0	1	2	1	2	1	2	1	1	1	1	1	1	1	1	1	0	1	2	1	2	1	2
585	K4DD05	K4DD05	2	2	2	>tr|K4DD05|K4DD05_SOLLC Uncharacterized protein OS=Solanum lycopersicum PE=4 SV=1	1	2	2	2	1	1	2	2	2	2	2	2	2	2	2	2	1	1	1	1	1	1	2	2	2	2	2	2	2	2	2	2	1	1	1	1	1	1	2	2	2	2	2
586	K4DD79	K4DD79	10	10	10	>tr|K4DD79|K4DD79_SOLLC Uncharacterized protein OS=Solanum lycopersicum PE=4 SV=1	1	10	10	10	3	4	7	9	9	8	7	9	8	7	7	10	2	3	4	3	3	4	7	9	9	8	7	9	8	7	7	10	2	3	4	3	3	4	7	9	9	8	7
587	K4DDL2	K4DDL2	8	8	8	>tr|K4DDL2|K4DDL2_SOLLC Uncharacterized protein OS=Solanum lycopersicum PE=3 SV=1	1	8	8	8	2	4	5	5	6	5	5	5	6	6	6	6	3	3	5	4	2	4	5	5	6	5	5	5	6	6	6	6	3	3	5	4	2	4	5	5	6	5	5
588	K4DDZ5	K4DDZ5	1	1	1	>tr|K4DDZ5|K4DDZ5_SOLLC Uncharacterized protein OS=Solanum lycopersicum PE=4 SV=1	1	1	1	1	0	1	1	1	1	1	1	1	0	0	0	1	1	1	1	1	0	1	1	1	1	1	1	1	0	0	0	1	1	1	1	1	0	1	1	1	1	1	1
589	K4DE50	K4DE50	1	1	1	>tr|K4DE50|K4DE50_SOLLC Uncharacterized protein OS=Solanum lycopersicum PE=3 SV=1	1	1	1	1	0	1	1	1	1	1	1	1	1	1	1	1	1	1	1	1	0	1	1	1	1	1	1	1	1	1	1	1	1	1	1	1	0	1	1	1	1	1	1
590	K4DEQ3	K4DEQ3	1	1	1	>tr|K4DEQ3|K4DEQ3_SOLLC Uncharacterized protein OS=Solanum lycopersicum PE=4 SV=1	1	1	1	1	0	0	1	1	1	1	1	1	1	1	1	1	0	0	0	0	0	0	1	1	1	1	1	1	1	1	1	1	0	0	0	0	0	0	1	1	1	1	1
591	K4DF31	K4DF31	1	1	1	>tr|K4DF31|K4DF31_SOLLC Uncharacterized protein OS=Solanum lycopersicum PE=4 SV=1	1	1	1	1	0	1	1	0	0	1	1	0	1	1	1	0	1	1	1	1	0	1	1	0	0	1	1	0	1	1	1	0	1	1	1	1	0	1	1	0	0	1	1
592	K4DF49	K4DF49	1	1	1	>tr|K4DF49|K4DF49_SOLLC Uncharacterized protein OS=Solanum lycopersicum PE=4 SV=1	1	1	1	1	1	1	1	1	1	1	1	1	1	1	1	1	1	1	1	1	1	1	1	1	1	1	1	1	1	1	1	1	1	1	1	1	1	1	1	1	1	1	1
593	K4DF81	K4DF81	1	1	1	>tr|K4DF81|K4DF81_SOLLC Uncharacterized protein OS=Solanum lycopersicum PE=4 SV=1	1	1	1	1	1	1	1	1	1	1	1	1	1	1	1	1	1	1	1	1	1	1	1	1	1	1	1	1	1	1	1	1	1	1	1	1	1	1	1	1	1	1	1
594	K4DFH6	K4DFH6	1	1	1	>tr|K4DFH6|K4DFH6_SOLLC Phospholipid-transporting ATPase OS=Solanum lycopersicum PE=3 SV=1	1	1	1	1	0	0	1	0	0	1	0	1	0	0	0	0	0	0	0	0	0	0	1	0	0	1	0	1	0	0	0	0	0	0	0	0	0	0	1	0	0	1	0
595	K4DFR5	K4DFR5	1	1	1	>tr|K4DFR5|K4DFR5_SOLLC Uncharacterized protein OS=Solanum lycopersicum PE=3 SV=1	1	1	1	1	1	1	1	1	1	1	1	1	1	1	1	1	1	0	1	1	1	1	1	1	1	1	1	1	1	1	1	1	1	0	1	1	1	1	1	1	1	1	1
596	K4DFT5	K4DFT5	1	1	1	>tr|K4DFT5|K4DFT5_SOLLC Uncharacterized protein OS=Solanum lycopersicum PE=4 SV=1	1	1	1	1	1	1	1	1	1	1	1	1	1	1	1	1	1	1	1	1	1	1	1	1	1	1	1	1	1	1	1	1	1	1	1	1	1	1	1	1	1	1	1
597	K4DFV3	K4DFV3	3	3	1	>tr|K4DFV3|K4DFV3_SOLLC Plasmamembrane intrinsic protein 13 OS=Solanum lycopersicum GN=PIP1;3 PE=2 SV=1	1	3	3	1	1	2	3	3	2	3	3	3	3	3	3	3	1	1	3	3	1	2	3	3	2	3	3	3	3	3	3	3	1	1	3	3	0	0	1	1	0	1	1
598	K4DFX0	K4DFX0	1	1	1	>tr|K4DFX0|K4DFX0_SOLLC Uncharacterized protein OS=Solanum lycopersicum PE=4 SV=1	1	1	1	1	1	1	1	1	1	1	1	1	1	1	1	1	1	1	1	1	1	1	1	1	1	1	1	1	1	1	1	1	1	1	1	1	1	1	1	1	1	1	1
599	K4DG27	K4DG27	33	33	33	>tr|K4DG27|K4DG27_SOLLC Uncharacterized protein OS=Solanum lycopersicum PE=3 SV=1	1	33	33	33	18	23	29	29	32	27	29	27	28	31	29	30	22	18	18	19	18	23	29	29	32	27	29	27	28	31	29	30	22	18	18	19	18	23	29	29	32	27	29
600	K4DGL5	K4DGL5	4	3	3	>tr|K4DGL5|K4DGL5_SOLLC Uncharacterized protein OS=Solanum lycopersicum PE=3 SV=1	1	4	3	3	2	3	4	4	4	4	4	4	4	4	4	4	1	2	2	2	1	2	3	3	3	3	3	3	3	3	3	3	1	1	1	1	1	2	3	3	3	3	3
601	K4DGU7;K4DGU9	K4DGU7	22;2	22;2	22;2	>tr|K4DGU7|K4DGU7_SOLLC Uncharacterized protein OS=Solanum lycopersicum PE=4 SV=1	2	22	22	22	15	15	20	20	21	20	19	19	19	19	16	19	14	6	15	11	15	15	20	20	21	20	19	19	19	19	16	19	14	6	15	11	15	15	20	20	21	20	19
602	K4DGZ6	K4DGZ6	2	2	2	>tr|K4DGZ6|K4DGZ6_SOLLC Uncharacterized protein OS=Solanum lycopersicum PE=4 SV=1	1	2	2	2	0	2	1	1	1	1	1	1	1	1	1	1	1	1	1	1	0	2	1	1	1	1	1	1	1	1	1	1	1	1	1	1	0	2	1	1	1	1	1
603	K4DH18	K4DH18	6	5	5	>tr|K4DH18|K4DH18_SOLLC Uncharacterized protein OS=Solanum lycopersicum PE=4 SV=1	1	6	5	5	4	5	6	6	6	6	6	6	6	6	6	6	5	5	5	5	3	4	5	5	5	5	5	5	5	5	5	5	4	4	4	4	3	4	5	5	5	5	5
604	K4DH19	K4DH19	2	1	1	>tr|K4DH19|K4DH19_SOLLC Uncharacterized protein OS=Solanum lycopersicum PE=4 SV=1	1	2	1	1	0	2	2	2	2	2	2	2	1	1	1	2	1	0	1	0	0	1	1	1	1	1	1	1	0	0	0	1	0	0	0	0	0	1	1	1	1	1	1
605	P30264;K4DH34	P30264;K4DH34	2;2	2;2	2;2	>sp|P30264|CATA1_SOLLC Catalase isozyme 1 OS=Solanum lycopersicum GN=CAT1 PE=2 SV=1;>tr|K4DH34|K4DH34_SOLLC Catalase OS=Solanum lycopersicum PE=3 SV=1	2	2	2	2	0	0	0	1	0	1	1	1	0	1	1	2	0	0	0	0	0	0	0	1	0	1	1	1	0	1	1	2	0	0	0	0	0	0	0	1	0	1	1
606	K4DHE9;K4DCI1	K4DHE9	8;1	8;1	8;1	>tr|K4DHE9|K4DHE9_SOLLC Uncharacterized protein OS=Solanum lycopersicum PE=4 SV=1	2	8	8	8	1	5	5	8	6	7	3	6	7	7	7	6	2	2	4	3	1	5	5	8	6	7	3	6	7	7	7	6	2	2	4	3	1	5	5	8	6	7	3
607	K4DHI3	K4DHI3	1	1	1	>tr|K4DHI3|K4DHI3_SOLLC Uncharacterized protein OS=Solanum lycopersicum PE=3 SV=1	1	1	1	1	0	0	0	0	0	0	0	0	0	0	1	1	0	0	0	1	0	0	0	0	0	0	0	0	0	0	1	1	0	0	0	1	0	0	0	0	0	0	0
608	K4DHM7	K4DHM7	4	4	4	>tr|K4DHM7|K4DHM7_SOLLC Uncharacterized protein OS=Solanum lycopersicum PE=3 SV=1	1	4	4	4	2	4	3	4	4	4	4	4	4	4	4	4	2	3	3	2	2	4	3	4	4	4	4	4	4	4	4	4	2	3	3	2	2	4	3	4	4	4	4
609	K4DHT1	K4DHT1	7	7	4	>tr|K4DHT1|K4DHT1_SOLLC Dihydrolipoyl dehydrogenase OS=Solanum lycopersicum PE=4 SV=1	1	7	7	4	1	5	4	5	5	6	3	5	4	5	4	7	4	4	6	6	1	5	4	5	5	6	3	5	4	5	4	7	4	4	6	6	0	4	2	2	3	3	2
610	K4DHT7	K4DHT7	6	6	6	>tr|K4DHT7|K4DHT7_SOLLC Carboxypeptidase OS=Solanum lycopersicum PE=3 SV=1	1	6	6	6	1	2	5	5	6	5	4	5	4	5	5	5	1	0	2	1	1	2	5	5	6	5	4	5	4	5	5	5	1	0	2	1	1	2	5	5	6	5	4
611	K4DI33;K4D8Y2	K4DI33	22;1	22;1	22;1	>tr|K4DI33|K4DI33_SOLLC Uncharacterized protein OS=Solanum lycopersicum PE=4 SV=1	2	22	22	22	7	14	22	11	18	20	20	12	20	18	21	20	8	6	13	7	7	14	22	11	18	20	20	12	20	18	21	20	8	6	13	7	7	14	22	11	18	20	20
612	O04678	O04678	27	27	11	>tr|O04678|O04678_SOLLC P69B protein OS=Solanum lycopersicum GN=P69B PE=2 SV=1	1	27	27	11	7	12	20	18	19	20	20	17	22	22	23	21	21	17	19	18	7	12	20	18	19	20	20	17	22	22	23	21	21	17	19	18	2	3	7	7	6	8	7
613	O49877;P20721	O49877;P20721	7;6	7;6	7;6	>tr|O49877|O49877_SOLLC CYP1 OS=Solanum lycopersicum GN=C14 PE=2 SV=1;>sp|P20721|CYSPL_SOLLC Low-temperature-induced cysteine proteinase (Fragment) OS=Solanum lycopersicum PE=2 SV=1	2	7	7	7	6	7	7	7	6	6	7	6	6	5	6	6	6	7	6	6	6	7	7	7	6	6	7	6	6	5	6	6	6	7	6	6	6	7	7	7	6	6	7
614	O82006	O82006	6	1	0	>tr|O82006|O82006_SOLLC Subtilisin-like protease OS=Solanum lycopersicum GN=sbt4a PE=2 SV=1	1	6	1	0	2	4	6	6	6	6	6	5	6	6	6	6	5	4	5	4	1	1	1	1	1	1	1	1	1	1	1	1	0	1	1	0	0	0	0	0	0	0	0
615	O82777;K4AYG4	O82777	11;3	11;3	7;0	>tr|O82777|O82777_SOLLC Subtilisin-like protease OS=Solanum lycopersicum GN=sbt3 PE=1 SV=1	2	11	11	7	4	5	7	9	11	10	9	9	11	9	9	10	8	6	8	7	4	5	7	9	11	10	9	9	11	9	9	10	8	6	8	7	3	3	3	5	7	6	5
616	P04284;Q04108	P04284;Q04108	6;4	6;4	6;4	>sp|P04284|PR06_SOLLC Pathogenesis-related leaf protein 6 OS=Solanum lycopersicum GN=PR1B1 PE=1 SV=2;>sp|Q04108|PR04_SOLLC Pathogenesis-related leaf protein 4 OS=Solanum lycopersicum PE=2 SV=1	2	6	6	6	1	2	2	3	3	3	2	3	3	4	3	3	6	6	5	5	1	2	2	3	3	3	2	3	3	4	3	3	6	6	5	5	1	2	2	3	3	3	2
617	P12670	P12670	4	2	2	>sp|P12670|NP24_SOLLC Protein NP24 OS=Solanum lycopersicum PE=1 SV=2	1	4	2	2	1	2	3	2	4	4	4	4	3	4	4	4	3	2	3	3	1	1	1	1	2	2	2	2	2	2	2	2	1	1	1	1	1	1	1	1	2	2	2
618	Q7XAV2;P14831	Q7XAV2;P14831	4;4	4;4	4;4	>tr|Q7XAV2|Q7XAV2_SOLLC Superoxide dismutase [Cu-Zn] OS=Solanum lycopersicum PE=2 SV=1;>sp|P14831|SODCP_SOLLC Superoxide dismutase [Cu-Zn], chloroplastic OS=Solanum lycopersicum GN=SODCP.2 PE=1 SV=1	2	4	4	4	1	4	4	4	4	4	4	4	4	4	4	3	2	3	4	2	1	4	4	4	4	4	4	4	4	4	4	3	2	3	4	2	1	4	4	4	4	4	4
619	P15003	P15003	5	5	4	>sp|P15003|PER1_SOLLC Suberization-associated anionic peroxidase 1 OS=Solanum lycopersicum GN=TAP1 PE=3 SV=1	1	5	5	4	4	5	5	5	5	5	5	5	5	5	4	5	4	4	4	4	4	5	5	5	5	5	5	5	5	5	4	5	4	4	4	4	3	4	4	4	4	4	4
620	P15004	P15004	4	3	3	>sp|P15004|PER2_SOLLC Suberization-associated anionic peroxidase 2 OS=Solanum lycopersicum GN=TAP2 PE=3 SV=1	1	4	3	3	2	3	3	3	3	3	4	3	3	3	3	3	3	3	3	3	1	2	2	2	2	2	3	2	2	2	2	2	2	2	2	2	1	2	2	2	2	2	3
621	P25306	P25306	9	9	9	>sp|P25306|THD1_SOLLC Threonine dehydratase biosynthetic, chloroplastic OS=Solanum lycopersicum GN=TD PE=1 SV=1	1	9	9	9	3	7	6	7	6	7	7	7	8	8	7	7	6	5	6	7	3	7	6	7	6	7	7	7	8	8	7	7	6	5	6	7	3	7	6	7	6	7	7
622	P26300;REV__K4CZX2	P26300	14;1	14;1	4;0	>sp|P26300|ENO_SOLLC Enolase OS=Solanum lycopersicum GN=PGH1 PE=2 SV=1	2	14	14	4	1	7	9	13	12	12	11	8	10	11	10	11	6	4	5	7	1	7	9	13	12	12	11	8	10	11	10	11	6	4	5	7	0	3	3	4	4	4	4
623	P27065;K4DG81;K4CCX8	P27065	5;1;1	5;1;1	5;1;1	>sp|P27065|RBL_SOLLC Ribulose bisphosphate carboxylase large chain OS=Solanum lycopersicum GN=rbcL PE=1 SV=4	3	5	5	5	0	2	1	5	2	2	3	5	3	4	5	4	2	2	3	3	0	2	1	5	2	2	3	5	3	4	5	4	2	2	3	3	0	2	1	5	2	2	3
624	P32045	P32045	2	2	2	>sp|P32045|PRP2_SOLLC Pathogenesis-related protein P2 OS=Solanum lycopersicum PE=2 SV=1	1	2	2	2	1	2	2	2	2	2	2	2	2	2	2	2	2	2	2	2	1	2	2	2	2	2	2	2	2	2	2	2	2	2	2	2	1	2	2	2	2	2	2
625	P54928	P54928	2	2	2	>sp|P54928|IMP3_SOLLC Inositol monophosphatase 3 OS=Solanum lycopersicum GN=IMP3 PE=1 SV=1	1	2	2	2	1	1	1	1	2	1	1	1	1	1	2	1	1	0	1	1	1	1	1	1	2	1	1	1	1	1	2	1	1	0	1	1	1	1	1	1	2	1	1
626	Q01413	Q01413	6	6	6	>sp|Q01413|E13B_SOLLC Glucan endo-1,3-beta-glucosidase B OS=Solanum lycopersicum PE=2 SV=1	1	6	6	6	1	1	3	5	4	4	4	4	4	4	4	5	5	4	3	0	1	1	3	5	4	4	4	4	4	4	4	5	5	4	3	0	1	1	3	5	4	4	4
627	Q05538	Q05538	8	4	4	>sp|Q05538|CHIC_SOLLC Basic 30 kDa endochitinase OS=Solanum lycopersicum GN=CHI9 PE=1 SV=1	1	8	4	4	3	4	7	8	7	7	7	6	7	8	7	7	4	3	4	1	1	1	4	4	3	4	3	3	4	4	3	3	2	2	2	0	1	1	4	4	3	4	3
628	Q05539	Q05539	7	7	7	>sp|Q05539|CHIA_SOLLC Acidic 26 kDa endochitinase OS=Solanum lycopersicum GN=CHI3 PE=1 SV=1	1	7	7	7	1	4	5	5	6	4	6	5	6	6	7	7	5	2	5	2	1	4	5	5	6	4	6	5	6	6	7	7	5	2	5	2	1	4	5	5	6	4	6
629	Q05540	Q05540	6	6	6	>sp|Q05540|CHIB_SOLLC Acidic 27 kDa endochitinase OS=Solanum lycopersicum GN=CHI17 PE=1 SV=1	1	6	6	6	1	4	6	6	6	6	6	5	5	4	6	4	2	1	2	1	1	4	6	6	6	6	6	5	5	4	6	4	2	1	2	1	1	4	6	6	6	6	6
630	Q08451	Q08451	3	1	1	>sp|Q08451|PIP1_SOLLC Probable aquaporin PIP-type pTOM75 OS=Solanum lycopersicum PE=2 SV=1	1	3	1	1	1	3	2	3	3	3	3	3	3	2	3	3	1	1	2	3	0	1	0	1	1	1	1	1	1	0	1	1	0	0	0	1	0	1	0	1	1	1	1
631	Q10712;K4DC90	Q10712;K4DC90	4;3	3;2	3;2	>sp|Q10712|AMPL1_SOLLC Leucine aminopeptidase 1, chloroplastic OS=Solanum lycopersicum GN=LAPA1 PE=1 SV=1;>tr|K4DC90|K4DC90_SOLLC Uncharacterized protein OS=Solanum lycopersicum PE=4 SV=1	2	4	3	3	1	3	3	3	3	4	3	3	4	3	4	4	2	2	3	3	0	2	2	2	2	3	2	2	3	2	3	3	1	1	2	2	0	2	2	2	2	3	2
632	Q1PCD2	Q1PCD2	1	1	1	>tr|Q1PCD2|Q1PCD2_SOLLC Glucose-6-phosphate isomerase OS=Solanum lycopersicum GN=GPI PE=2 SV=1	1	1	1	1	0	1	0	1	1	1	1	1	1	1	1	1	0	0	0	1	0	1	0	1	1	1	1	1	1	1	1	1	0	0	0	1	0	1	0	1	1	1	1
633	Q2VY16	Q2VY16	1	1	1	>tr|Q2VY16|Q2VY16_SOLLC CONSTANS interacting protein 3 OS=Solanum lycopersicum GN=CIP3 PE=2 SV=1	1	1	1	1	1	1	1	1	1	1	1	1	1	1	1	1	1	1	0	1	1	1	1	1	1	1	1	1	1	1	1	1	1	1	0	1	1	1	1	1	1	1	1
634	Q40143;K4CE56	Q40143	10;1	10;1	10;1	>sp|Q40143|CYSP3_SOLLC Cysteine proteinase 3 OS=Solanum lycopersicum GN=CYP-3 PE=2 SV=1	2	10	10	10	6	6	9	10	10	9	9	10	8	9	7	9	5	5	5	5	6	6	9	10	10	9	9	10	8	9	7	9	5	5	5	5	6	6	9	10	10	9	9
635	Q42896;K4BCU7	Q42896	14;1	14;1	14;1	>sp|Q42896|SCRK2_SOLLC Fructokinase-2 OS=Solanum lycopersicum GN=FRK2 PE=2 SV=2	2	14	14	14	4	11	13	13	12	12	12	13	13	13	12	14	9	10	10	10	4	11	13	13	12	12	12	13	13	13	12	14	9	10	10	10	4	11	13	13	12	12	12
636	Q49B52	Q49B52	4	4	4	>tr|Q49B52|Q49B52_SOLLC Monodehydroascorbate reductase OS=Solanum lycopersicum GN=MDHAR PE=2 SV=2	1	4	4	4	0	2	4	2	2	2	4	2	3	3	3	1	2	0	1	2	0	2	4	2	2	2	4	2	3	3	3	1	2	0	1	2	0	2	4	2	2	2	4
637	Q4PS96	Q4PS96	6	6	6	>tr|Q4PS96|Q4PS96_SOLLC Phosphotransferase OS=Solanum lycopersicum GN=HXK4 PE=2 SV=1	1	6	6	6	1	4	4	6	5	5	4	5	5	5	5	5	3	3	3	4	1	4	4	6	5	5	4	5	5	5	5	5	3	3	3	4	1	4	4	6	5	5	4
638	Q53U35	Q53U35	1	1	1	>tr|Q53U35|Q53U35_SOLLC Similar to pathogenesis-related protein STH-2 OS=Solanum lycopersicum PE=2 SV=1	1	1	1	1	1	0	0	0	0	0	0	0	0	0	0	0	1	1	1	1	1	0	0	0	0	0	0	0	0	0	0	0	1	1	1	1	1	0	0	0	0	0	0
639	Q5UNS1	Q5UNS1	1	1	1	>tr|Q5UNS1|Q5UNS1_SOLLC Arginase 2 OS=Solanum lycopersicum GN=ARG2 PE=2 SV=1	1	1	1	1	0	0	0	0	0	0	0	0	0	0	0	0	0	0	0	1	0	0	0	0	0	0	0	0	0	0	0	0	0	0	0	1	0	0	0	0	0	0	0
640	Q672Q3	Q672Q3	1	1	1	>tr|Q672Q3|Q672Q3_SOLLC Uncharacterized protein OS=Solanum lycopersicum PE=2 SV=1	1	1	1	1	1	1	1	1	1	1	1	1	1	1	1	1	0	1	1	1	1	1	1	1	1	1	1	1	1	1	1	1	0	1	1	1	1	1	1	1	1	1	1
641	Q7Y240	Q7Y240	1	1	1	>tr|Q7Y240|Q7Y240_SOLLC Thioredoxin peroxidase 1 OS=Solanum lycopersicum GN=TPx1 PE=2 SV=1	1	1	1	1	0	1	1	0	1	1	0	1	1	1	1	1	1	0	1	1	0	1	1	0	1	1	0	1	1	1	1	1	1	0	1	1	0	1	1	0	1	1	0
642	Q84XK7	Q84XK7	3	3	3	>tr|Q84XK7|Q84XK7_SOLLC SP9D OS=Solanum lycopersicum GN=SP9D PE=4 SV=1	1	3	3	3	0	2	3	3	2	3	3	2	3	3	3	3	0	0	2	0	0	2	3	3	2	3	3	2	3	3	3	3	0	0	2	0	0	2	3	3	2	3	3
643	Q8GT30	Q8GT30	5	2	2	>tr|Q8GT30|Q8GT30_SOLLC Dihydrolipoyl dehydrogenase OS=Solanum lycopersicum PE=2 SV=1	1	5	2	2	3	2	3	4	3	4	2	5	3	4	2	4	1	2	2	3	2	1	1	1	1	1	1	2	1	2	1	1	0	1	0	1	2	1	1	1	1	1	1
644	Q8GZD8;Q42876	Q8GZD8;Q42876	22;21	22;21	21;20	>tr|Q8GZD8|Q8GZD8_SOLLC Neutral leucine aminopeptidase preprotein OS=Solanum lycopersicum GN=LapN PE=2 SV=1;>sp|Q42876|AMPL2_SOLLC Leucine aminopeptidase 2, chloroplastic OS=Solanum lycopersicum GN=LAPA2 PE=2 SV=1	2	22	22	21	8	19	17	20	18	19	18	21	20	21	20	19	12	9	15	11	8	19	17	20	18	19	18	21	20	21	20	19	12	9	15	11	7	18	16	19	17	18	17
645	Q8H0Q2	Q8H0Q2	1	1	1	>tr|Q8H0Q2|Q8H0Q2_SOLLC Phosphotransferase OS=Solanum lycopersicum GN=hxk1 PE=2 SV=1	1	1	1	1	0	1	1	1	1	1	0	1	1	0	0	1	0	0	0	0	0	1	1	1	1	1	0	1	1	0	0	1	0	0	0	0	0	1	1	1	1	1	0
646	Q8LPU1	Q8LPU1	6	6	4	>tr|Q8LPU1|Q8LPU1_SOLLC PR-5x OS=Solanum lycopersicum GN=PR-5 PE=2 SV=1	1	6	6	4	0	2	2	1	6	6	6	6	5	6	6	6	4	2	4	4	0	2	2	1	6	6	6	6	5	6	6	6	4	2	4	4	0	1	0	0	4	4	4
647	Q8S333	Q8S333	4	4	4	>tr|Q8S333|Q8S333_SOLLC Cysteine protease OS=Solanum lycopersicum GN=Rcr3 PE=3 SV=1	1	4	4	4	1	2	4	3	4	3	4	3	3	4	4	3	3	2	4	3	1	2	4	3	4	3	4	3	3	4	4	3	3	2	4	3	1	2	4	3	4	3	4
648	Q944F3;K4D250	Q944F3	32;2	32;2	32;2	>tr|Q944F3|Q944F3_SOLLC Arabinosidase ARA-1 OS=Solanum lycopersicum PE=2 SV=1	2	32	32	32	15	21	29	28	30	27	28	29	26	29	25	30	16	17	16	16	15	21	29	28	30	27	28	29	26	29	25	30	16	17	16	16	15	21	29	28	30	27	28
649	Q9LEG5	Q9LEG5	2	2	2	>tr|Q9LEG5|Q9LEG5_SOLLC Allene oxide cyclase OS=Solanum lycopersicum GN=aoc PE=2 SV=1	1	2	2	2	0	2	1	2	2	2	2	1	1	2	2	1	0	0	0	2	0	2	1	2	2	2	2	1	1	2	2	1	0	0	0	2	0	2	1	2	2	2	2
650	Q9XGI9	Q9XGI9	1	1	1	>sp|Q9XGI9|AGUB_SOLLC N-carbamoylputrescine amidase OS=Solanum lycopersicum GN=CPA PE=2 SV=1	1	1	1	1	0	1	1	0	0	1	1	1	0	1	0	0	1	1	1	1	0	1	1	0	0	1	1	1	0	1	0	0	1	1	1	1	0	1	1	0	0	1	1
651	Q9ZS44;K4AYH4;K4AYH1;K4AYH0	Q9ZS44;K4AYH4	9;5;3;3	6;2;1;1	4;0;0;0	>tr|Q9ZS44|Q9ZS44_SOLLC SBT4B protein OS=Solanum lycopersicum GN=sbt4b PE=4 SV=1;>tr|K4AYH4|K4AYH4_SOLLC Uncharacterized protein OS=Solanum lycopersicum PE=4 SV=1	4	9	6	4	2	4	8	9	9	9	9	9	9	9	9	9	6	4	7	4	1	3	5	6	6	6	6	6	6	6	6	6	3	2	4	2	1	2	3	4	4	4	4
652	Q9ZS45;tr|A0A0D2XMI8|A0A0D2XMI8_FUSO4 Uncharacterized protein OS=Fusarium oxysporum f. sp. lycopersici (strain 4287 / CBS 123668 / FGSC 9935 / NRRL 34936) GN=FOXG_05165 PE=3 SV=1;K4BR45;W9JYA1;tr|A0A0J9URG9|A0A0J9URG9_FUSO4 Spermidine synthase OS=Fusarium oxysporum f. sp. lycopersici (strain 4287 / CBS 123668 / FGSC 9935 / NRRL 34936) GN=FOXG_18989 PE=3 SV=1;W9K517;W9K2S7;tr|A0A0J9UTA6|A0A0J9UTA6…	Q9ZS45;tr|A0A0D2XMI8|A0A0D2XMI8_FUSO4 Uncharacterized protein OS=Fusarium oxysporum f. sp. lycopersici (strain 4287 / CBS 123668 / FGSC 9935 / NRRL 34936) GN=FOXG_05165 PE=3 SV=1;K4BR45;W9JYA1;tr|A0A0J9URG9|A0A0J9URG9_FUSO4 Spermidine synthase OS=Fusarium oxysporum f. sp. lycopersici (strain 4287 / CBS 123668 / FGSC 9935 / NRRL 34936) GN=FOXG_18989 PE=3 SV=1;W9K517;W9K2S7;tr|A0A0J9UTA6|A0A0J9UTA6…	2;1;1;1;1;1;1;1;1	2;1;1;1;1;1;1;1;1	2;1;1;1;1;1;1;1;1	>sp|Q9ZS45|SPDE_SOLLC Spermidine synthase OS=Solanum lycopersicum GN=SPDSYN PE=2 SV=1;>tr|A0A0D2XMI8|A0A0D2XMI8_FUSO4 Uncharacterized protein OS=Fusarium oxysporum f. sp. lycopersici (strain 4287 / CBS 123668 / FGSC 9935 / NRRL 34936) GN=FOXG_05165 PE=3 SV	9	2	2	2	0	1	1	2	1	2	1	2	2	2	2	2	1	1	1	1	0	1	1	2	1	2	1	2	2	2	2	2	1	1	1	1	0	1	1	2	1	2	1
653	REV__K4AXS9	REV__K4AXS9	1	1	1	>tr|K4AXS9|K4AXS9_SOLLC Uncharacterized protein OS=Solanum lycopersicum PE=4 SV=1	1	1	1	1	0	0	0	1	1	1	1	1	1	0	1	1	0	0	0	0	0	0	0	1	1	1	1	1	1	0	1	1	0	0	0	0	0	0	0	1	1	1	1
654	REV__K4AZ16	REV__K4AZ16	1	1	1	>tr|K4AZ16|K4AZ16_SOLLC Uncharacterized protein OS=Solanum lycopersicum PE=3 SV=1	1	1	1	1	0	0	0	0	0	0	0	0	1	0	0	0	0	0	0	0	0	0	0	0	0	0	0	0	1	0	0	0	0	0	0	0	0	0	0	0	0	0	0
655	REV__K4B496	REV__K4B496	1	1	1	>tr|K4B496|K4B496_SOLLC Uncharacterized protein OS=Solanum lycopersicum PE=4 SV=1	1	1	1	1	0	0	1	0	1	0	0	0	0	0	1	0	0	0	0	0	0	0	1	0	1	0	0	0	0	0	1	0	0	0	0	0	0	0	1	0	1	0	0
656	REV__K4B5K9	REV__K4B5K9	1	1	1	>tr|K4B5K9|K4B5K9_SOLLC Uncharacterized protein OS=Solanum lycopersicum PE=3 SV=1	1	1	1	1	1	1	1	1	1	1	1	1	1	1	1	1	1	1	0	1	1	1	1	1	1	1	1	1	1	1	1	1	1	1	0	1	1	1	1	1	1	1	1
657	REV__K4BAI5	REV__K4BAI5	1	1	1	>tr|K4BAI5|K4BAI5_SOLLC Uncharacterized protein OS=Solanum lycopersicum PE=4 SV=1	1	1	1	1	1	1	1	1	1	0	0	1	0	0	1	1	1	1	0	1	1	1	1	1	1	0	0	1	0	0	1	1	1	1	0	1	1	1	1	1	1	0	0
658	REV__K4CB70	REV__K4CB70	1	1	1	>tr|K4CB70|K4CB70_SOLLC Uncharacterized protein OS=Solanum lycopersicum PE=4 SV=1	1	1	1	1	1	1	1	1	1	1	1	1	1	1	1	1	1	1	1	1	1	1	1	1	1	1	1	1	1	1	1	1	1	1	1	1	1	1	1	1	1	1	1
659	REV__W9LAY3;REV__tr|A0A0J9U7Y7|A0A0J9U7Y7_FUSO4 Uncharacterized protein OS=Fusarium oxysporum f. sp. lycopersici (strain 4287 / CBS 123668 / FGSC 9935 / NRRL 34936) GN=FOXG_00824 PE=4 SV=1;REV__W9L922;REV__tr|A0A0J9U7E8|A0A0J9U7E8_FUSO4 Uncharacterized protein OS=Fusarium oxysporum f. sp. lycopersici (strain 4287 / CBS 123668 / FGSC 9935 / NRRL 34936) GN=FOXG_00824 PE=4 SV=1;REV__W9LEG9;REV__tr|A…	REV__W9LAY3;REV__tr|A0A0J9U7Y7|A0A0J9U7Y7_FUSO4 Uncharacterized protein OS=Fusarium oxysporum f. sp. lycopersici (strain 4287 / CBS 123668 / FGSC 9935 / NRRL 34936) GN=FOXG_00824 PE=4 SV=1;REV__W9L922;REV__tr|A0A0J9U7E8|A0A0J9U7E8_FUSO4 Uncharacterized protein OS=Fusarium oxysporum f. sp. lycopersici (strain 4287 / CBS 123668 / FGSC 9935 / NRRL 34936) GN=FOXG_00824 PE=4 SV=1;REV__W9LEG9;REV__tr|A…	1;1;1;1;1;1	1;1;1;1;1;1	1;1;1;1;1;1	>tr|W9LAY3|W9LAY3_FUSOX Uncharacterized protein OS=Fusarium oxysporum Fo47 GN=FOZG_01568 PE=4 SV=1;>tr|A0A0J9U7Y7|A0A0J9U7Y7_FUSO4 Uncharacterized protein OS=Fusarium oxysporum f. sp. lycopersici (strain 4287 / CBS 123668 / FGSC 9935 / NRRL 34936) GN=FOXG_	6	1	1	1	1	1	1	1	1	1	0	1	1	1	1	1	1	1	1	1	1	1	1	1	1	1	0	1	1	1	1	1	1	1	1	1	1	1	1	1	1	1	0
660	REV__W9KN87;REV__tr|A0A0J9UXM5|A0A0J9UXM5_FUSO4 Uncharacterized protein OS=Fusarium oxysporum f. sp. lycopersici (strain 4287 / CBS 123668 / FGSC 9935 / NRRL 34936) GN=FOXG_06059 PE=4 SV=1;REV__W9KE61;REV__tr|A0A0J9WLE3|A0A0J9WLE3_FUSO4 Uncharacterized protein OS=Fusarium oxysporum f. sp. lycopersici (strain 4287 / CBS 123668 / FGSC 9935 / NRRL 34936) GN=FOXG_06059 PE=4 SV=1;REV__W9KE87;REV__tr|A…	REV__W9KN87;REV__tr|A0A0J9UXM5|A0A0J9UXM5_FUSO4 Uncharacterized protein OS=Fusarium oxysporum f. sp. lycopersici (strain 4287 / CBS 123668 / FGSC 9935 / NRRL 34936) GN=FOXG_06059 PE=4 SV=1;REV__W9KE61;REV__tr|A0A0J9WLE3|A0A0J9WLE3_FUSO4 Uncharacterized protein OS=Fusarium oxysporum f. sp. lycopersici (strain 4287 / CBS 123668 / FGSC 9935 / NRRL 34936) GN=FOXG_06059 PE=4 SV=1;REV__W9KE87;REV__tr|A…	1;1;1;1;1;1	1;1;1;1;1;1	1;1;1;1;1;1	>tr|W9KN87|W9KN87_FUSOX Uncharacterized protein OS=Fusarium oxysporum Fo47 GN=FOZG_07525 PE=4 SV=1;>tr|A0A0J9UXM5|A0A0J9UXM5_FUSO4 Uncharacterized protein OS=Fusarium oxysporum f. sp. lycopersici (strain 4287 / CBS 123668 / FGSC 9935 / NRRL 34936) GN=FOXG_	6	1	1	1	0	1	1	1	1	1	1	1	1	1	1	1	0	0	1	1	0	1	1	1	1	1	1	1	1	1	1	1	0	0	1	1	0	1	1	1	1	1	1
661	REV__W9KN32	REV__W9KN32	1	1	1	>tr|W9KN32|W9KN32_FUSOX Beta-glucosidase OS=Fusarium oxysporum Fo47 GN=FOZG_05091 PE=3 SV=1	1	1	1	1	1	1	1	1	0	0	0	0	0	0	0	1	1	1	1	1	1	1	1	1	0	0	0	0	0	0	0	1	1	1	1	1	1	1	1	1	0	0	0
662	REV__W9L6L2	REV__W9L6L2	1	1	1	>tr|W9L6L2|W9L6L2_FUSOX Uncharacterized protein OS=Fusarium oxysporum Fo47 GN=FOZG_02179 PE=4 SV=1	1	1	1	1	0	0	1	1	1	1	0	0	0	0	0	1	0	0	0	0	0	0	1	1	1	1	0	0	0	0	0	1	0	0	0	0	0	0	1	1	1	1	0
663	REV__W9L7A1	REV__W9L7A1	1	1	1	>tr|W9L7A1|W9L7A1_FUSOX Uncharacterized protein OS=Fusarium oxysporum Fo47 GN=FOZG_00061 PE=4 SV=1	1	1	1	1	0	1	0	1	1	0	0	0	1	0	1	0	0	0	0	0	0	1	0	1	1	0	0	0	1	0	1	0	0	0	0	0	0	1	0	1	1	0	0
664	W9L262;tr|A0A0C4DHP0|A0A0C4DHP0_FUSO4 Glucanase OS=Fusarium oxysporum f. sp. lycopersici (strain 4287 / CBS 123668 / FGSC 9935 / NRRL 34936) GN=FOXG_00480 PE=3 SV=1	W9L262;tr|A0A0C4DHP0|A0A0C4DHP0_FUSO4 Glucanase OS=Fusarium oxysporum f. sp. lycopersici (strain 4287 / CBS 123668 / FGSC 9935 / NRRL 34936) GN=FOXG_00480 PE=3 SV=1	1;1	1;1	1;1	>tr|W9L262|W9L262_FUSOX Glucanase OS=Fusarium oxysporum Fo47 GN=FOZG_01175 PE=3 SV=1;>tr|A0A0C4DHP0|A0A0C4DHP0_FUSO4 Glucanase OS=Fusarium oxysporum f. sp. lycopersici (strain 4287 / CBS 123668 / FGSC 9935 / NRRL 34936) GN=FOXG_00480 PE=3 SV=1	2	1	1	1	0	0	0	0	0	0	0	0	0	0	0	0	1	1	0	0	0	0	0	0	0	0	0	0	0	0	0	0	1	1	0	0	0	0	0	0	0	0	0
665	tr|A0A0C4DHP1|A0A0C4DHP1_FUSO4 Uncharacterized protein OS=Fusarium oxysporum f. sp. lycopersici (strain 4287 / CBS 123668 / FGSC 9935 / NRRL 34936) GN=FOXG_00537 PE=4 SV=1	tr|A0A0C4DHP1|A0A0C4DHP1_FUSO4 Uncharacterized protein OS=Fusarium oxysporum f. sp. lycopersici (strain 4287 / CBS 123668 / FGSC 9935 / NRRL 34936) GN=FOXG_00537 PE=4 SV=1	1	1	1	>tr|A0A0C4DHP1|A0A0C4DHP1_FUSO4 Uncharacterized protein OS=Fusarium oxysporum f. sp. lycopersici (strain 4287 / CBS 123668 / FGSC 9935 / NRRL 34936) GN=FOXG_00537 PE=4 SV=1	1	1	1	1	0	0	0	0	0	0	0	0	0	0	0	0	1	1	1	1	0	0	0	0	0	0	0	0	0	0	0	0	1	1	1	1	0	0	0	0	0	0	0
666	tr|A0A0C4DHV8|A0A0C4DHV8_FUSO4 Uncharacterized protein OS=Fusarium oxysporum f. sp. lycopersici (strain 4287 / CBS 123668 / FGSC 9935 / NRRL 34936) GN=FOXG_10638 PE=4 SV=1;W9K2M9;tr|A0A0J9WQA5|A0A0J9WQA5_FUSO4 Endoglucanase type K OS=Fusarium oxysporum f. sp. lycopersici (strain 4287 / CBS 123668 / FGSC 9935 / NRRL 34936) GN=FOXG_10638 PE=4 SV=1;W9K9E4;tr|A0A0J9VI04|A0A0J9VI04_FUSO4 Endoglucanase…	tr|A0A0C4DHV8|A0A0C4DHV8_FUSO4 Uncharacterized protein OS=Fusarium oxysporum f. sp. lycopersici (strain 4287 / CBS 123668 / FGSC 9935 / NRRL 34936) GN=FOXG_10638 PE=4 SV=1;W9K2M9;tr|A0A0J9WQA5|A0A0J9WQA5_FUSO4 Endoglucanase type K OS=Fusarium oxysporum f. sp. lycopersici (strain 4287 / CBS 123668 / FGSC 9935 / NRRL 34936) GN=FOXG_10638 PE=4 SV=1;W9K9E4;tr|A0A0J9VI04|A0A0J9VI04_FUSO4 Endoglucanase…	2;2;2;2;2	2;2;2;2;2	2;2;2;2;2	>tr|A0A0C4DHV8|A0A0C4DHV8_FUSO4 Uncharacterized protein OS=Fusarium oxysporum f. sp. lycopersici (strain 4287 / CBS 123668 / FGSC 9935 / NRRL 34936) GN=FOXG_10638 PE=4 SV=1;>tr|W9K2M9|W9K2M9_FUSOX Endoglucanase type K OS=Fusarium oxysporum Fo47 GN=FOZG_101	5	2	2	2	0	0	0	0	0	0	1	0	0	0	0	0	1	2	1	1	0	0	0	0	0	0	1	0	0	0	0	0	1	2	1	1	0	0	0	0	0	0	1
667	tr|A0A0C4DHW8|A0A0C4DHW8_FUSO4 Uncharacterized protein OS=Fusarium oxysporum f. sp. lycopersici (strain 4287 / CBS 123668 / FGSC 9935 / NRRL 34936) GN=FOXG_13229 PE=3 SV=1;W9JP49;tr|A0A0J9VTN9|A0A0J9VTN9_FUSO4 Uncharacterized protein OS=Fusarium oxysporum f. sp. lycopersici (strain 4287 / CBS 123668 / FGSC 9935 / NRRL 34936) GN=FOXG_13229 PE=3 SV=1	tr|A0A0C4DHW8|A0A0C4DHW8_FUSO4 Uncharacterized protein OS=Fusarium oxysporum f. sp. lycopersici (strain 4287 / CBS 123668 / FGSC 9935 / NRRL 34936) GN=FOXG_13229 PE=3 SV=1;W9JP49;tr|A0A0J9VTN9|A0A0J9VTN9_FUSO4 Uncharacterized protein OS=Fusarium oxysporum f. sp. lycopersici (strain 4287 / CBS 123668 / FGSC 9935 / NRRL 34936) GN=FOXG_13229 PE=3 SV=1	1;1;1	1;1;1	1;1;1	>tr|A0A0C4DHW8|A0A0C4DHW8_FUSO4 Uncharacterized protein OS=Fusarium oxysporum f. sp. lycopersici (strain 4287 / CBS 123668 / FGSC 9935 / NRRL 34936) GN=FOXG_13229 PE=3 SV=1;>tr|W9JP49|W9JP49_FUSOX Uncharacterized protein OS=Fusarium oxysporum Fo47 GN=FOZG_	3	1	1	1	0	0	0	0	0	0	0	0	0	0	0	0	1	1	1	0	0	0	0	0	0	0	0	0	0	0	0	0	1	1	1	0	0	0	0	0	0	0	0
668	tr|A0A0J9WTF1|A0A0J9WTF1_FUSO4 Uncharacterized protein OS=Fusarium oxysporum f. sp. lycopersici (strain 4287 / CBS 123668 / FGSC 9935 / NRRL 34936) GN=FOXG_14246 PE=4 SV=1;tr|A0A0C4DHX7|A0A0C4DHX7_FUSO4 Uncharacterized protein OS=Fusarium oxysporum f. sp. lycopersici (strain 4287 / CBS 123668 / FGSC 9935 / NRRL 34936) GN=FOXG_14246 PE=4 SV=1	tr|A0A0J9WTF1|A0A0J9WTF1_FUSO4 Uncharacterized protein OS=Fusarium oxysporum f. sp. lycopersici (strain 4287 / CBS 123668 / FGSC 9935 / NRRL 34936) GN=FOXG_14246 PE=4 SV=1;tr|A0A0C4DHX7|A0A0C4DHX7_FUSO4 Uncharacterized protein OS=Fusarium oxysporum f. sp. lycopersici (strain 4287 / CBS 123668 / FGSC 9935 / NRRL 34936) GN=FOXG_14246 PE=4 SV=1	8;8	8;8	8;8	>tr|A0A0J9WTF1|A0A0J9WTF1_FUSO4 Uncharacterized protein OS=Fusarium oxysporum f. sp. lycopersici (strain 4287 / CBS 123668 / FGSC 9935 / NRRL 34936) GN=FOXG_14246 PE=4 SV=1;>tr|A0A0C4DHX7|A0A0C4DHX7_FUSO4 Uncharacterized protein OS=Fusarium oxysporum f. sp	2	8	8	8	0	0	0	0	0	0	0	0	3	3	1	2	7	7	6	7	0	0	0	0	0	0	0	0	3	3	1	2	7	7	6	7	0	0	0	0	0	0	0
669	tr|A0A0C4DHX8|A0A0C4DHX8_FUSO4 Uncharacterized protein OS=Fusarium oxysporum f. sp. lycopersici (strain 4287 / CBS 123668 / FGSC 9935 / NRRL 34936) GN=FOXG_14258 PE=3 SV=1;tr|A0A0J9VZF9|A0A0J9VZF9_FUSO4 Uncharacterized protein OS=Fusarium oxysporum f. sp. lycopersici (strain 4287 / CBS 123668 / FGSC 9935 / NRRL 34936) GN=FOXG_14236 PE=3 SV=1;tr|A0A0D2YD54|A0A0D2YD54_FUSO4 Uncharacterized protein …	tr|A0A0C4DHX8|A0A0C4DHX8_FUSO4 Uncharacterized protein OS=Fusarium oxysporum f. sp. lycopersici (strain 4287 / CBS 123668 / FGSC 9935 / NRRL 34936) GN=FOXG_14258 PE=3 SV=1;tr|A0A0J9VZF9|A0A0J9VZF9_FUSO4 Uncharacterized protein OS=Fusarium oxysporum f. sp. lycopersici (strain 4287 / CBS 123668 / FGSC 9935 / NRRL 34936) GN=FOXG_14236 PE=3 SV=1;tr|A0A0D2YD54|A0A0D2YD54_FUSO4 Uncharacterized protein …	15;9;9	15;9;9	11;5;5	>tr|A0A0C4DHX8|A0A0C4DHX8_FUSO4 Uncharacterized protein OS=Fusarium oxysporum f. sp. lycopersici (strain 4287 / CBS 123668 / FGSC 9935 / NRRL 34936) GN=FOXG_14258 PE=3 SV=1;>tr|A0A0J9VZF9|A0A0J9VZF9_FUSO4 Uncharacterized protein OS=Fusarium oxysporum f. sp	3	15	15	11	1	0	0	0	0	0	0	0	9	8	7	8	14	10	14	14	1	0	0	0	0	0	0	0	9	8	7	8	14	10	14	14	1	0	0	0	0	0	0
670	W9JJK9;tr|A0A0C4DHX9|A0A0C4DHX9_FUSO4 Uncharacterized protein OS=Fusarium oxysporum f. sp. lycopersici (strain 4287 / CBS 123668 / FGSC 9935 / NRRL 34936) GN=FOXG_14489 PE=3 SV=1	W9JJK9;tr|A0A0C4DHX9|A0A0C4DHX9_FUSO4 Uncharacterized protein OS=Fusarium oxysporum f. sp. lycopersici (strain 4287 / CBS 123668 / FGSC 9935 / NRRL 34936) GN=FOXG_14489 PE=3 SV=1	4;4	4;4	4;4	>tr|W9JJK9|W9JJK9_FUSOX Uncharacterized protein OS=Fusarium oxysporum Fo47 GN=FOZG_16153 PE=3 SV=1;>tr|A0A0C4DHX9|A0A0C4DHX9_FUSO4 Uncharacterized protein OS=Fusarium oxysporum f. sp. lycopersici (strain 4287 / CBS 123668 / FGSC 9935 / NRRL 34936) GN=FOXG_	2	4	4	4	0	0	0	0	0	0	0	0	0	0	0	0	4	4	4	2	0	0	0	0	0	0	0	0	0	0	0	0	4	4	4	2	0	0	0	0	0	0	0
671	tr|A0A0C4DI32|A0A0C4DI32_FUSO4 Uncharacterized protein OS=Fusarium oxysporum f. sp. lycopersici (strain 4287 / CBS 123668 / FGSC 9935 / NRRL 34936) GN=FOXG_16398 PE=4 SV=1;tr|A0A0J9W8V2|A0A0J9W8V2_FUSO4 Uncharacterized protein OS=Fusarium oxysporum f. sp. lycopersici (strain 4287 / CBS 123668 / FGSC 9935 / NRRL 34936) GN=FOXG_16398 PE=4 SV=1	tr|A0A0C4DI32|A0A0C4DI32_FUSO4 Uncharacterized protein OS=Fusarium oxysporum f. sp. lycopersici (strain 4287 / CBS 123668 / FGSC 9935 / NRRL 34936) GN=FOXG_16398 PE=4 SV=1;tr|A0A0J9W8V2|A0A0J9W8V2_FUSO4 Uncharacterized protein OS=Fusarium oxysporum f. sp. lycopersici (strain 4287 / CBS 123668 / FGSC 9935 / NRRL 34936) GN=FOXG_16398 PE=4 SV=1	5;5	5;5	5;5	>tr|A0A0C4DI32|A0A0C4DI32_FUSO4 Uncharacterized protein OS=Fusarium oxysporum f. sp. lycopersici (strain 4287 / CBS 123668 / FGSC 9935 / NRRL 34936) GN=FOXG_16398 PE=4 SV=1;>tr|A0A0J9W8V2|A0A0J9W8V2_FUSO4 Uncharacterized protein OS=Fusarium oxysporum f. sp	2	5	5	5	0	0	0	0	0	0	0	0	5	4	4	4	5	4	5	5	0	0	0	0	0	0	0	0	5	4	4	4	5	4	5	5	0	0	0	0	0	0	0
672	tr|A0A0J9W9U9|A0A0J9W9U9_FUSO4 Uncharacterized protein OS=Fusarium oxysporum f. sp. lycopersici (strain 4287 / CBS 123668 / FGSC 9935 / NRRL 34936) GN=FOXG_16416 PE=4 SV=1;tr|A0A0C4DI34|A0A0C4DI34_FUSO4 Uncharacterized protein OS=Fusarium oxysporum f. sp. lycopersici (strain 4287 / CBS 123668 / FGSC 9935 / NRRL 34936) GN=FOXG_16416 PE=4 SV=1	tr|A0A0J9W9U9|A0A0J9W9U9_FUSO4 Uncharacterized protein OS=Fusarium oxysporum f. sp. lycopersici (strain 4287 / CBS 123668 / FGSC 9935 / NRRL 34936) GN=FOXG_16416 PE=4 SV=1;tr|A0A0C4DI34|A0A0C4DI34_FUSO4 Uncharacterized protein OS=Fusarium oxysporum f. sp. lycopersici (strain 4287 / CBS 123668 / FGSC 9935 / NRRL 34936) GN=FOXG_16416 PE=4 SV=1	5;5	5;5	5;5	>tr|A0A0J9W9U9|A0A0J9W9U9_FUSO4 Uncharacterized protein OS=Fusarium oxysporum f. sp. lycopersici (strain 4287 / CBS 123668 / FGSC 9935 / NRRL 34936) GN=FOXG_16416 PE=4 SV=1;>tr|A0A0C4DI34|A0A0C4DI34_FUSO4 Uncharacterized protein OS=Fusarium oxysporum f. sp	2	5	5	5	0	0	0	1	0	0	0	0	3	3	1	2	5	5	5	4	0	0	0	1	0	0	0	0	3	3	1	2	5	5	5	4	0	0	0	1	0	0	0
673	tr|A0A0C4DIJ6|A0A0C4DIJ6_FUSO4 Catalase-peroxidase OS=Fusarium oxysporum f. sp. lycopersici (strain 4287 / CBS 123668 / FGSC 9935 / NRRL 34936) GN=KATG PE=3 SV=1;tr|A0A0J9WCD4|A0A0J9WCD4_FUSO4 Catalase-peroxidase OS=Fusarium oxysporum f. sp. lycopersici (strain 4287 / CBS 123668 / FGSC 9935 / NRRL 34936) GN=FOXG_17180 PE=3 SV=1	tr|A0A0C4DIJ6|A0A0C4DIJ6_FUSO4 Catalase-peroxidase OS=Fusarium oxysporum f. sp. lycopersici (strain 4287 / CBS 123668 / FGSC 9935 / NRRL 34936) GN=KATG PE=3 SV=1;tr|A0A0J9WCD4|A0A0J9WCD4_FUSO4 Catalase-peroxidase OS=Fusarium oxysporum f. sp. lycopersici (strain 4287 / CBS 123668 / FGSC 9935 / NRRL 34936) GN=FOXG_17180 PE=3 SV=1	18;15	1;1	1;1	>tr|A0A0C4DIJ6|A0A0C4DIJ6_FUSO4 Catalase-peroxidase OS=Fusarium oxysporum f. sp. lycopersici (strain 4287 / CBS 123668 / FGSC 9935 / NRRL 34936) GN=KATG PE=3 SV=1;>tr|A0A0J9WCD4|A0A0J9WCD4_FUSO4 Catalase-peroxidase OS=Fusarium oxysporum f. sp. lycopersici	2	18	1	1	0	1	1	0	1	1	1	1	9	11	8	10	17	15	15	16	0	0	0	0	0	0	0	0	0	0	0	0	1	1	1	1	0	0	0	0	0	0	0
674	tr|A0A0C4DIY1|A0A0C4DIY1_FUSO4 Uncharacterized protein OS=Fusarium oxysporum f. sp. lycopersici (strain 4287 / CBS 123668 / FGSC 9935 / NRRL 34936) GN=FOXG_17400 PE=4 SV=1;tr|A0A0J9WVY5|A0A0J9WVY5_FUSO4 Uncharacterized protein OS=Fusarium oxysporum f. sp. lycopersici (strain 4287 / CBS 123668 / FGSC 9935 / NRRL 34936) GN=FOXG_17400 PE=4 SV=1	tr|A0A0C4DIY1|A0A0C4DIY1_FUSO4 Uncharacterized protein OS=Fusarium oxysporum f. sp. lycopersici (strain 4287 / CBS 123668 / FGSC 9935 / NRRL 34936) GN=FOXG_17400 PE=4 SV=1;tr|A0A0J9WVY5|A0A0J9WVY5_FUSO4 Uncharacterized protein OS=Fusarium oxysporum f. sp. lycopersici (strain 4287 / CBS 123668 / FGSC 9935 / NRRL 34936) GN=FOXG_17400 PE=4 SV=1	1;1	1;1	1;1	>tr|A0A0C4DIY1|A0A0C4DIY1_FUSO4 Uncharacterized protein OS=Fusarium oxysporum f. sp. lycopersici (strain 4287 / CBS 123668 / FGSC 9935 / NRRL 34936) GN=FOXG_17400 PE=4 SV=1;>tr|A0A0J9WVY5|A0A0J9WVY5_FUSO4 Uncharacterized protein OS=Fusarium oxysporum f. sp	2	1	1	1	0	0	0	0	0	0	1	0	0	0	0	0	0	0	0	0	0	0	0	0	0	0	1	0	0	0	0	0	0	0	0	0	0	0	0	0	0	0	1
675	W9L4U7;tr|A0A0J9U4A9|A0A0J9U4A9_FUSO4 Beta-N-acetylhexosaminidase OS=Fusarium oxysporum f. sp. lycopersici (strain 4287 / CBS 123668 / FGSC 9935 / NRRL 34936) GN=FOXG_00102 PE=4 SV=1;W9LA39;tr|A0A0D2X893|A0A0D2X893_FUSO4 Beta-hexosaminidase OS=Fusarium oxysporum f. sp. lycopersici (strain 4287 / CBS 123668 / FGSC 9935 / NRRL 34936) GN=FOXG_00102 PE=3 SV=1;W9KZW2;tr|A0A0J9U6L5|A0A0J9U6L5_FUSO4 Bet…	W9L4U7;tr|A0A0J9U4A9|A0A0J9U4A9_FUSO4 Beta-N-acetylhexosaminidase OS=Fusarium oxysporum f. sp. lycopersici (strain 4287 / CBS 123668 / FGSC 9935 / NRRL 34936) GN=FOXG_00102 PE=4 SV=1;W9LA39;tr|A0A0D2X893|A0A0D2X893_FUSO4 Beta-hexosaminidase OS=Fusarium oxysporum f. sp. lycopersici (strain 4287 / CBS 123668 / FGSC 9935 / NRRL 34936) GN=FOXG_00102 PE=3 SV=1;W9KZW2;tr|A0A0J9U6L5|A0A0J9U6L5_FUSO4 Bet…	2;2;2;2;2;2	2;2;2;2;2;2	2;2;2;2;2;2	>tr|W9L4U7|W9L4U7_FUSOX Beta-N-acetylhexosaminidase OS=Fusarium oxysporum Fo47 GN=FOZG_00746 PE=4 SV=1;>tr|A0A0J9U4A9|A0A0J9U4A9_FUSO4 Beta-N-acetylhexosaminidase OS=Fusarium oxysporum f. sp. lycopersici (strain 4287 / CBS 123668 / FGSC 9935 / NRRL 34936)	6	2	2	2	0	0	0	0	0	0	0	0	0	0	0	0	2	2	1	1	0	0	0	0	0	0	0	0	0	0	0	0	2	2	1	1	0	0	0	0	0	0	0
676	W9LAM5;tr|A0A0D2XA39|A0A0D2XA39_FUSO4 Uncharacterized protein OS=Fusarium oxysporum f. sp. lycopersici (strain 4287 / CBS 123668 / FGSC 9935 / NRRL 34936) GN=FOXG_00754 PE=4 SV=1	W9LAM5;tr|A0A0D2XA39|A0A0D2XA39_FUSO4 Uncharacterized protein OS=Fusarium oxysporum f. sp. lycopersici (strain 4287 / CBS 123668 / FGSC 9935 / NRRL 34936) GN=FOXG_00754 PE=4 SV=1	1;1	1;1	1;1	>tr|W9LAM5|W9LAM5_FUSOX Uncharacterized protein OS=Fusarium oxysporum Fo47 GN=FOZG_01487 PE=4 SV=1;>tr|A0A0D2XA39|A0A0D2XA39_FUSO4 Uncharacterized protein OS=Fusarium oxysporum f. sp. lycopersici (strain 4287 / CBS 123668 / FGSC 9935 / NRRL 34936) GN=FOXG_	2	1	1	1	0	0	0	0	0	0	0	0	0	1	0	0	1	1	1	1	0	0	0	0	0	0	0	0	0	1	0	0	1	1	1	1	0	0	0	0	0	0	0
677	W9LBP2;tr|A0A0J9U8N8|A0A0J9U8N8_FUSO4 Uncharacterized protein OS=Fusarium oxysporum f. sp. lycopersici (strain 4287 / CBS 123668 / FGSC 9935 / NRRL 34936) GN=FOXG_00944 PE=4 SV=1;W9LBN8;tr|A0A0D2XAM8|A0A0D2XAM8_FUSO4 Uncharacterized protein OS=Fusarium oxysporum f. sp. lycopersici (strain 4287 / CBS 123668 / FGSC 9935 / NRRL 34936) GN=FOXG_00944 PE=4 SV=1	W9LBP2;tr|A0A0J9U8N8|A0A0J9U8N8_FUSO4 Uncharacterized protein OS=Fusarium oxysporum f. sp. lycopersici (strain 4287 / CBS 123668 / FGSC 9935 / NRRL 34936) GN=FOXG_00944 PE=4 SV=1;W9LBN8;tr|A0A0D2XAM8|A0A0D2XAM8_FUSO4 Uncharacterized protein OS=Fusarium oxysporum f. sp. lycopersici (strain 4287 / CBS 123668 / FGSC 9935 / NRRL 34936) GN=FOXG_00944 PE=4 SV=1	1;1;1;1	1;1;1;1	1;1;1;1	>tr|W9LBP2|W9LBP2_FUSOX Uncharacterized protein OS=Fusarium oxysporum Fo47 GN=FOZG_01705 PE=4 SV=1;>tr|A0A0J9U8N8|A0A0J9U8N8_FUSO4 Uncharacterized protein OS=Fusarium oxysporum f. sp. lycopersici (strain 4287 / CBS 123668 / FGSC 9935 / NRRL 34936) GN=FOXG_	4	1	1	1	0	0	1	1	0	1	1	1	1	1	1	1	1	1	0	0	0	0	1	1	0	1	1	1	1	1	1	1	1	1	0	0	0	0	1	1	0	1	1
678	W9L5Z9;tr|A0A0D2XBD6|A0A0D2XBD6_FUSO4 Uncharacterized protein OS=Fusarium oxysporum f. sp. lycopersici (strain 4287 / CBS 123668 / FGSC 9935 / NRRL 34936) GN=FOXG_01205 PE=4 SV=1;tr|A0A0J9WGX2|A0A0J9WGX2_FUSO4 Uncharacterized protein OS=Fusarium oxysporum f. sp. lycopersici (strain 4287 / CBS 123668 / FGSC 9935 / NRRL 34936) GN=FOXG_01205 PE=4 SV=1	W9L5Z9;tr|A0A0D2XBD6|A0A0D2XBD6_FUSO4 Uncharacterized protein OS=Fusarium oxysporum f. sp. lycopersici (strain 4287 / CBS 123668 / FGSC 9935 / NRRL 34936) GN=FOXG_01205 PE=4 SV=1;tr|A0A0J9WGX2|A0A0J9WGX2_FUSO4 Uncharacterized protein OS=Fusarium oxysporum f. sp. lycopersici (strain 4287 / CBS 123668 / FGSC 9935 / NRRL 34936) GN=FOXG_01205 PE=4 SV=1	1;1;1	1;1;1	1;1;1	>tr|W9L5Z9|W9L5Z9_FUSOX Uncharacterized protein OS=Fusarium oxysporum Fo47 GN=FOZG_01999 PE=4 SV=1;>tr|A0A0D2XBD6|A0A0D2XBD6_FUSO4 Uncharacterized protein OS=Fusarium oxysporum f. sp. lycopersici (strain 4287 / CBS 123668 / FGSC 9935 / NRRL 34936) GN=FOXG_	3	1	1	1	0	1	1	1	1	1	1	1	0	1	0	1	0	1	0	0	0	1	1	1	1	1	1	1	0	1	0	1	0	1	0	0	0	1	1	1	1	1	1
679	W9LDC3;tr|A0A0D2XBM5|A0A0D2XBM5_FUSO4 Uncharacterized protein OS=Fusarium oxysporum f. sp. lycopersici (strain 4287 / CBS 123668 / FGSC 9935 / NRRL 34936) GN=FOXG_01297 PE=4 SV=1;W9LBF6;tr|A0A0J9UCU8|A0A0J9UCU8_FUSO4 Uncharacterized protein OS=Fusarium oxysporum f. sp. lycopersici (strain 4287 / CBS 123668 / FGSC 9935 / NRRL 34936) GN=FOXG_01297 PE=4 SV=1	W9LDC3;tr|A0A0D2XBM5|A0A0D2XBM5_FUSO4 Uncharacterized protein OS=Fusarium oxysporum f. sp. lycopersici (strain 4287 / CBS 123668 / FGSC 9935 / NRRL 34936) GN=FOXG_01297 PE=4 SV=1;W9LBF6;tr|A0A0J9UCU8|A0A0J9UCU8_FUSO4 Uncharacterized protein OS=Fusarium oxysporum f. sp. lycopersici (strain 4287 / CBS 123668 / FGSC 9935 / NRRL 34936) GN=FOXG_01297 PE=4 SV=1	1;1;1;1	1;1;1;1	1;1;1;1	>tr|W9LDC3|W9LDC3_FUSOX Uncharacterized protein OS=Fusarium oxysporum Fo47 GN=FOZG_02106 PE=4 SV=1;>tr|A0A0D2XBM5|A0A0D2XBM5_FUSO4 Uncharacterized protein OS=Fusarium oxysporum f. sp. lycopersici (strain 4287 / CBS 123668 / FGSC 9935 / NRRL 34936) GN=FOXG_	4	1	1	1	1	1	0	0	1	0	0	1	0	0	1	0	0	0	0	1	1	1	0	0	1	0	0	1	0	0	1	0	0	0	0	1	1	1	0	0	1	0	0
680	W9KHB4;tr|A0A0J9UFE2|A0A0J9UFE2_FUSO4 Beta-glucosidase OS=Fusarium oxysporum f. sp. lycopersici (strain 4287 / CBS 123668 / FGSC 9935 / NRRL 34936) GN=FOXG_02349 PE=3 SV=1;W9KHE7;tr|A0A0J9UG69|A0A0J9UG69_FUSO4 Beta-glucosidase OS=Fusarium oxysporum f. sp. lycopersici (strain 4287 / CBS 123668 / FGSC 9935 / NRRL 34936) GN=FOXG_02349 PE=3 SV=1;tr|A0A0D2XEL4|A0A0D2XEL4_FUSO4 Beta-glucosidase OS=Fusa…	W9KHB4;tr|A0A0J9UFE2|A0A0J9UFE2_FUSO4 Beta-glucosidase OS=Fusarium oxysporum f. sp. lycopersici (strain 4287 / CBS 123668 / FGSC 9935 / NRRL 34936) GN=FOXG_02349 PE=3 SV=1;W9KHE7;tr|A0A0J9UG69|A0A0J9UG69_FUSO4 Beta-glucosidase OS=Fusarium oxysporum f. sp. lycopersici (strain 4287 / CBS 123668 / FGSC 9935 / NRRL 34936) GN=FOXG_02349 PE=3 SV=1;tr|A0A0D2XEL4|A0A0D2XEL4_FUSO4 Beta-glucosidase OS=Fusa…	6;6;6;6;6	6;6;6;6;6	6;6;6;6;6	>tr|W9KHB4|W9KHB4_FUSOX Beta-glucosidase OS=Fusarium oxysporum Fo47 GN=FOZG_04840 PE=3 SV=1;>tr|A0A0J9UFE2|A0A0J9UFE2_FUSO4 Beta-glucosidase OS=Fusarium oxysporum f. sp. lycopersici (strain 4287 / CBS 123668 / FGSC 9935 / NRRL 34936) GN=FOXG_02349 PE=3 SV=	5	6	6	6	0	0	0	0	0	0	0	0	0	0	0	0	6	6	4	4	0	0	0	0	0	0	0	0	0	0	0	0	6	6	4	4	0	0	0	0	0	0	0
681	W9KNQ0;tr|A0A0D2XEX9|A0A0D2XEX9_FUSO4 Uncharacterized protein OS=Fusarium oxysporum f. sp. lycopersici (strain 4287 / CBS 123668 / FGSC 9935 / NRRL 34936) GN=FOXG_02468 PE=4 SV=1	W9KNQ0;tr|A0A0D2XEX9|A0A0D2XEX9_FUSO4 Uncharacterized protein OS=Fusarium oxysporum f. sp. lycopersici (strain 4287 / CBS 123668 / FGSC 9935 / NRRL 34936) GN=FOXG_02468 PE=4 SV=1	3;3	3;3	3;3	>tr|W9KNQ0|W9KNQ0_FUSOX Uncharacterized protein OS=Fusarium oxysporum Fo47 GN=FOZG_04714 PE=4 SV=1;>tr|A0A0D2XEX9|A0A0D2XEX9_FUSO4 Uncharacterized protein OS=Fusarium oxysporum f. sp. lycopersici (strain 4287 / CBS 123668 / FGSC 9935 / NRRL 34936) GN=FOXG_	2	3	3	3	0	0	0	0	0	0	0	0	0	0	0	0	3	2	3	3	0	0	0	0	0	0	0	0	0	0	0	0	3	2	3	3	0	0	0	0	0	0	0
682	W9KCU3;tr|A0A0D2XG65|A0A0D2XG65_FUSO4 Uncharacterized protein OS=Fusarium oxysporum f. sp. lycopersici (strain 4287 / CBS 123668 / FGSC 9935 / NRRL 34936) GN=FOXG_02906 PE=4 SV=1	W9KCU3;tr|A0A0D2XG65|A0A0D2XG65_FUSO4 Uncharacterized protein OS=Fusarium oxysporum f. sp. lycopersici (strain 4287 / CBS 123668 / FGSC 9935 / NRRL 34936) GN=FOXG_02906 PE=4 SV=1	2;2	2;2	2;2	>tr|W9KCU3|W9KCU3_FUSOX Uncharacterized protein OS=Fusarium oxysporum Fo47 GN=FOZG_09216 PE=4 SV=1;>tr|A0A0D2XG65|A0A0D2XG65_FUSO4 Uncharacterized protein OS=Fusarium oxysporum f. sp. lycopersici (strain 4287 / CBS 123668 / FGSC 9935 / NRRL 34936) GN=FOXG_	2	2	2	2	0	0	0	0	0	0	0	0	0	0	0	0	2	2	2	2	0	0	0	0	0	0	0	0	0	0	0	0	2	2	2	2	0	0	0	0	0	0	0
683	tr|A0A0D2XH14|A0A0D2XH14_FUSO4 Beta-fructofuranosidase OS=Fusarium oxysporum f. sp. lycopersici (strain 4287 / CBS 123668 / FGSC 9935 / NRRL 34936) GN=FOXG_03211 PE=3 SV=1;W9KB57	tr|A0A0D2XH14|A0A0D2XH14_FUSO4 Beta-fructofuranosidase OS=Fusarium oxysporum f. sp. lycopersici (strain 4287 / CBS 123668 / FGSC 9935 / NRRL 34936) GN=FOXG_03211 PE=3 SV=1;W9KB57	4;3	4;3	4;3	>tr|A0A0D2XH14|A0A0D2XH14_FUSO4 Beta-fructofuranosidase OS=Fusarium oxysporum f. sp. lycopersici (strain 4287 / CBS 123668 / FGSC 9935 / NRRL 34936) GN=FOXG_03211 PE=3 SV=1;>tr|W9KB57|W9KB57_FUSOX Beta-fructofuranosidase OS=Fusarium oxysporum Fo47 GN=FOZG_	2	4	4	4	0	0	0	0	0	0	0	0	0	0	0	0	3	3	4	4	0	0	0	0	0	0	0	0	0	0	0	0	3	3	4	4	0	0	0	0	0	0	0
684	tr|A0A0D2XHG7|A0A0D2XHG7_FUSO4 Uncharacterized protein OS=Fusarium oxysporum f. sp. lycopersici (strain 4287 / CBS 123668 / FGSC 9935 / NRRL 34936) GN=FOXG_03365 PE=4 SV=1;W9KE51	tr|A0A0D2XHG7|A0A0D2XHG7_FUSO4 Uncharacterized protein OS=Fusarium oxysporum f. sp. lycopersici (strain 4287 / CBS 123668 / FGSC 9935 / NRRL 34936) GN=FOXG_03365 PE=4 SV=1;W9KE51	2;2	2;2	2;2	>tr|A0A0D2XHG7|A0A0D2XHG7_FUSO4 Uncharacterized protein OS=Fusarium oxysporum f. sp. lycopersici (strain 4287 / CBS 123668 / FGSC 9935 / NRRL 34936) GN=FOXG_03365 PE=4 SV=1;>tr|W9KE51|W9KE51_FUSOX Uncharacterized protein OS=Fusarium oxysporum Fo47 GN=FOZG_	2	2	2	2	0	0	0	0	0	0	0	0	0	0	0	0	1	2	1	1	0	0	0	0	0	0	0	0	0	0	0	0	1	2	1	1	0	0	0	0	0	0	0
685	W9KCR3;tr|A0A0D2XI82|A0A0D2XI82_FUSO4 Uncharacterized protein OS=Fusarium oxysporum f. sp. lycopersici (strain 4287 / CBS 123668 / FGSC 9935 / NRRL 34936) GN=FOXG_03633 PE=4 SV=1	W9KCR3;tr|A0A0D2XI82|A0A0D2XI82_FUSO4 Uncharacterized protein OS=Fusarium oxysporum f. sp. lycopersici (strain 4287 / CBS 123668 / FGSC 9935 / NRRL 34936) GN=FOXG_03633 PE=4 SV=1	2;2	2;2	2;2	>tr|W9KCR3|W9KCR3_FUSOX Uncharacterized protein OS=Fusarium oxysporum Fo47 GN=FOZG_08353 PE=4 SV=1;>tr|A0A0D2XI82|A0A0D2XI82_FUSO4 Uncharacterized protein OS=Fusarium oxysporum f. sp. lycopersici (strain 4287 / CBS 123668 / FGSC 9935 / NRRL 34936) GN=FOXG_	2	2	2	2	0	0	0	0	0	0	0	0	0	0	0	0	2	2	2	2	0	0	0	0	0	0	0	0	0	0	0	0	2	2	2	2	0	0	0	0	0	0	0
686	W9KYM0;tr|A0A0D2XJD9|A0A0D2XJD9_FUSO4 Uncharacterized protein OS=Fusarium oxysporum f. sp. lycopersici (strain 4287 / CBS 123668 / FGSC 9935 / NRRL 34936) GN=FOXG_04049 PE=4 SV=1	W9KYM0;tr|A0A0D2XJD9|A0A0D2XJD9_FUSO4 Uncharacterized protein OS=Fusarium oxysporum f. sp. lycopersici (strain 4287 / CBS 123668 / FGSC 9935 / NRRL 34936) GN=FOXG_04049 PE=4 SV=1	1;1	1;1	1;1	>tr|W9KYM0|W9KYM0_FUSOX Uncharacterized protein OS=Fusarium oxysporum Fo47 GN=FOZG_03098 PE=4 SV=1;>tr|A0A0D2XJD9|A0A0D2XJD9_FUSO4 Uncharacterized protein OS=Fusarium oxysporum f. sp. lycopersici (strain 4287 / CBS 123668 / FGSC 9935 / NRRL 34936) GN=FOXG_	2	1	1	1	0	0	0	0	0	0	0	0	0	0	0	0	1	1	0	1	0	0	0	0	0	0	0	0	0	0	0	0	1	1	0	1	0	0	0	0	0	0	0
687	W9KWA9;tr|A0A0D2XJI0|A0A0D2XJI0_FUSO4 Protein-L-isoaspartate O-methyltransferase OS=Fusarium oxysporum f. sp. lycopersici (strain 4287 / CBS 123668 / FGSC 9935 / NRRL 34936) GN=FOXG_04090 PE=4 SV=1	W9KWA9;tr|A0A0D2XJI0|A0A0D2XJI0_FUSO4 Protein-L-isoaspartate O-methyltransferase OS=Fusarium oxysporum f. sp. lycopersici (strain 4287 / CBS 123668 / FGSC 9935 / NRRL 34936) GN=FOXG_04090 PE=4 SV=1	1;1	1;1	1;1	>tr|W9KWA9|W9KWA9_FUSOX Protein-L-isoaspartate O-methyltransferase OS=Fusarium oxysporum Fo47 GN=FOZG_03050 PE=4 SV=1;>tr|A0A0D2XJI0|A0A0D2XJI0_FUSO4 Protein-L-isoaspartate O-methyltransferase OS=Fusarium oxysporum f. sp. lycopersici (strain 4287 / CBS 123	2	1	1	1	0	0	0	0	1	0	0	0	0	0	0	0	0	0	0	0	0	0	0	0	1	0	0	0	0	0	0	0	0	0	0	0	0	0	0	0	1	0	0
688	W9KWL0;tr|A0A0D2XKK9|A0A0D2XKK9_FUSO4 Uncharacterized protein OS=Fusarium oxysporum f. sp. lycopersici (strain 4287 / CBS 123668 / FGSC 9935 / NRRL 34936) GN=FOXG_04483 PE=3 SV=1	W9KWL0;tr|A0A0D2XKK9|A0A0D2XKK9_FUSO4 Uncharacterized protein OS=Fusarium oxysporum f. sp. lycopersici (strain 4287 / CBS 123668 / FGSC 9935 / NRRL 34936) GN=FOXG_04483 PE=3 SV=1	1;1	1;1	1;1	>tr|W9KWL0|W9KWL0_FUSOX Uncharacterized protein OS=Fusarium oxysporum Fo47 GN=FOZG_02567 PE=3 SV=1;>tr|A0A0D2XKK9|A0A0D2XKK9_FUSO4 Uncharacterized protein OS=Fusarium oxysporum f. sp. lycopersici (strain 4287 / CBS 123668 / FGSC 9935 / NRRL 34936) GN=FOXG_	2	1	1	1	0	0	0	0	0	0	0	0	0	0	0	0	1	1	1	1	0	0	0	0	0	0	0	0	0	0	0	0	1	1	1	1	0	0	0	0	0	0	0
689	W9KW65;tr|A0A0D2XKX7|A0A0D2XKX7_FUSO4 Carboxypeptidase OS=Fusarium oxysporum f. sp. lycopersici (strain 4287 / CBS 123668 / FGSC 9935 / NRRL 34936) GN=FOXG_04601 PE=3 SV=1	W9KW65;tr|A0A0D2XKX7|A0A0D2XKX7_FUSO4 Carboxypeptidase OS=Fusarium oxysporum f. sp. lycopersici (strain 4287 / CBS 123668 / FGSC 9935 / NRRL 34936) GN=FOXG_04601 PE=3 SV=1	3;3	3;3	3;3	>tr|W9KW65|W9KW65_FUSOX Carboxypeptidase OS=Fusarium oxysporum Fo47 GN=FOZG_02414 PE=3 SV=1;>tr|A0A0D2XKX7|A0A0D2XKX7_FUSO4 Carboxypeptidase OS=Fusarium oxysporum f. sp. lycopersici (strain 4287 / CBS 123668 / FGSC 9935 / NRRL 34936) GN=FOXG_04601 PE=3 SV=	2	3	3	3	0	0	0	0	0	0	0	0	0	0	0	0	2	3	2	2	0	0	0	0	0	0	0	0	0	0	0	0	2	3	2	2	0	0	0	0	0	0	0
690	W9K4Z3;W9JWL0;tr|A0A0D2XLH8|A0A0D2XLH8_FUSO4 Uncharacterized protein OS=Fusarium oxysporum f. sp. lycopersici (strain 4287 / CBS 123668 / FGSC 9935 / NRRL 34936) GN=FOXG_04802 PE=4 SV=1	W9K4Z3;W9JWL0;tr|A0A0D2XLH8|A0A0D2XLH8_FUSO4 Uncharacterized protein OS=Fusarium oxysporum f. sp. lycopersici (strain 4287 / CBS 123668 / FGSC 9935 / NRRL 34936) GN=FOXG_04802 PE=4 SV=1	1;1;1	1;1;1	1;1;1	>tr|W9K4Z3|W9K4Z3_FUSOX Uncharacterized protein OS=Fusarium oxysporum Fo47 GN=FOZG_10488 PE=4 SV=1;>tr|W9JWL0|W9JWL0_FUSOX Uncharacterized protein OS=Fusarium oxysporum Fo47 GN=FOZG_10488 PE=4 SV=1;>tr|A0A0D2XLH8|A0A0D2XLH8_FUSO4 Uncharacterized protein OS	3	1	1	1	0	0	0	0	0	0	0	0	0	0	0	0	1	1	0	0	0	0	0	0	0	0	0	0	0	0	0	0	1	1	0	0	0	0	0	0	0	0	0
691	tr|A0A0D2XLZ7|A0A0D2XLZ7_FUSO4 Uncharacterized protein OS=Fusarium oxysporum f. sp. lycopersici (strain 4287 / CBS 123668 / FGSC 9935 / NRRL 34936) GN=FOXG_04971 PE=4 SV=1;W9JXF7;tr|A0A0J9URB0|A0A0J9URB0_FUSO4 Uncharacterized protein OS=Fusarium oxysporum f. sp. lycopersici (strain 4287 / CBS 123668 / FGSC 9935 / NRRL 34936) GN=FOXG_04971 PE=4 SV=1	tr|A0A0D2XLZ7|A0A0D2XLZ7_FUSO4 Uncharacterized protein OS=Fusarium oxysporum f. sp. lycopersici (strain 4287 / CBS 123668 / FGSC 9935 / NRRL 34936) GN=FOXG_04971 PE=4 SV=1;W9JXF7;tr|A0A0J9URB0|A0A0J9URB0_FUSO4 Uncharacterized protein OS=Fusarium oxysporum f. sp. lycopersici (strain 4287 / CBS 123668 / FGSC 9935 / NRRL 34936) GN=FOXG_04971 PE=4 SV=1	1;1;1	1;1;1	1;1;1	>tr|A0A0D2XLZ7|A0A0D2XLZ7_FUSO4 Uncharacterized protein OS=Fusarium oxysporum f. sp. lycopersici (strain 4287 / CBS 123668 / FGSC 9935 / NRRL 34936) GN=FOXG_04971 PE=4 SV=1;>tr|W9JXF7|W9JXF7_FUSOX Uncharacterized protein OS=Fusarium oxysporum Fo47 GN=FOZG_	3	1	1	1	0	0	1	0	0	0	0	0	0	0	0	0	0	0	0	0	0	0	1	0	0	0	0	0	0	0	0	0	0	0	0	0	0	0	1	0	0	0	0
692	W9JY39;tr|A0A0D2XMF1|A0A0D2XMF1_FUSO4 Uncharacterized protein OS=Fusarium oxysporum f. sp. lycopersici (strain 4287 / CBS 123668 / FGSC 9935 / NRRL 34936) GN=FOXG_05128 PE=4 SV=1	W9JY39;tr|A0A0D2XMF1|A0A0D2XMF1_FUSO4 Uncharacterized protein OS=Fusarium oxysporum f. sp. lycopersici (strain 4287 / CBS 123668 / FGSC 9935 / NRRL 34936) GN=FOXG_05128 PE=4 SV=1	1;1	1;1	1;1	>tr|W9JY39|W9JY39_FUSOX Uncharacterized protein OS=Fusarium oxysporum Fo47 GN=FOZG_10881 PE=4 SV=1;>tr|A0A0D2XMF1|A0A0D2XMF1_FUSO4 Uncharacterized protein OS=Fusarium oxysporum f. sp. lycopersici (strain 4287 / CBS 123668 / FGSC 9935 / NRRL 34936) GN=FOXG_	2	1	1	1	0	0	0	0	0	0	0	0	0	0	0	0	1	0	1	1	0	0	0	0	0	0	0	0	0	0	0	0	1	0	1	1	0	0	0	0	0	0	0
693	tr|A0A0D2XMH4|A0A0D2XMH4_FUSO4 Uncharacterized protein OS=Fusarium oxysporum f. sp. lycopersici (strain 4287 / CBS 123668 / FGSC 9935 / NRRL 34936) GN=FOXG_05151 PE=4 SV=1;W9K4Y5	tr|A0A0D2XMH4|A0A0D2XMH4_FUSO4 Uncharacterized protein OS=Fusarium oxysporum f. sp. lycopersici (strain 4287 / CBS 123668 / FGSC 9935 / NRRL 34936) GN=FOXG_05151 PE=4 SV=1;W9K4Y5	1;1	1;1	1;1	>tr|A0A0D2XMH4|A0A0D2XMH4_FUSO4 Uncharacterized protein OS=Fusarium oxysporum f. sp. lycopersici (strain 4287 / CBS 123668 / FGSC 9935 / NRRL 34936) GN=FOXG_05151 PE=4 SV=1;>tr|W9K4Y5|W9K4Y5_FUSOX Uncharacterized protein OS=Fusarium oxysporum Fo47 GN=FOZG_	2	1	1	1	0	0	0	0	0	0	0	0	0	0	0	0	1	1	1	1	0	0	0	0	0	0	0	0	0	0	0	0	1	1	1	1	0	0	0	0	0	0	0
694	W9K2Z9;tr|A0A0D2XMM5|A0A0D2XMM5_FUSO4 5-oxoprolinase (ATP-hydrolysing) OS=Fusarium oxysporum f. sp. lycopersici (strain 4287 / CBS 123668 / FGSC 9935 / NRRL 34936) GN=FOXG_05202 PE=4 SV=1	W9K2Z9;tr|A0A0D2XMM5|A0A0D2XMM5_FUSO4 5-oxoprolinase (ATP-hydrolysing) OS=Fusarium oxysporum f. sp. lycopersici (strain 4287 / CBS 123668 / FGSC 9935 / NRRL 34936) GN=FOXG_05202 PE=4 SV=1	1;1	1;1	1;1	>tr|W9K2Z9|W9K2Z9_FUSOX 5-oxoprolinase (ATP-hydrolysing) OS=Fusarium oxysporum Fo47 GN=FOZG_10962 PE=4 SV=1;>tr|A0A0D2XMM5|A0A0D2XMM5_FUSO4 5-oxoprolinase (ATP-hydrolysing) OS=Fusarium oxysporum f. sp. lycopersici (strain 4287 / CBS 123668 / FGSC 9935 / NR	2	1	1	1	1	0	0	0	0	0	0	0	0	0	0	0	0	0	0	0	1	0	0	0	0	0	0	0	0	0	0	0	0	0	0	0	1	0	0	0	0	0	0
695	tr|A0A0D2XMZ7|A0A0D2XMZ7_FUSO4 Uncharacterized protein OS=Fusarium oxysporum f. sp. lycopersici (strain 4287 / CBS 123668 / FGSC 9935 / NRRL 34936) GN=FOXG_05326 PE=3 SV=1	tr|A0A0D2XMZ7|A0A0D2XMZ7_FUSO4 Uncharacterized protein OS=Fusarium oxysporum f. sp. lycopersici (strain 4287 / CBS 123668 / FGSC 9935 / NRRL 34936) GN=FOXG_05326 PE=3 SV=1	1	1	1	>tr|A0A0D2XMZ7|A0A0D2XMZ7_FUSO4 Uncharacterized protein OS=Fusarium oxysporum f. sp. lycopersici (strain 4287 / CBS 123668 / FGSC 9935 / NRRL 34936) GN=FOXG_05326 PE=3 SV=1	1	1	1	1	0	0	0	0	0	0	0	0	1	1	0	0	0	0	0	0	0	0	0	0	0	0	0	0	1	1	0	0	0	0	0	0	0	0	0	0	0	0	0
696	tr|A0A0D2XP63|A0A0D2XP63_FUSO4 Uncharacterized protein OS=Fusarium oxysporum f. sp. lycopersici (strain 4287 / CBS 123668 / FGSC 9935 / NRRL 34936) GN=FOXG_05750 PE=4 SV=1;W9KMB2	tr|A0A0D2XP63|A0A0D2XP63_FUSO4 Uncharacterized protein OS=Fusarium oxysporum f. sp. lycopersici (strain 4287 / CBS 123668 / FGSC 9935 / NRRL 34936) GN=FOXG_05750 PE=4 SV=1;W9KMB2	6;4	6;4	6;4	>tr|A0A0D2XP63|A0A0D2XP63_FUSO4 Uncharacterized protein OS=Fusarium oxysporum f. sp. lycopersici (strain 4287 / CBS 123668 / FGSC 9935 / NRRL 34936) GN=FOXG_05750 PE=4 SV=1;>tr|W9KMB2|W9KMB2_FUSOX Uncharacterized protein OS=Fusarium oxysporum Fo47 GN=FOZG_	2	6	6	6	0	0	0	0	0	0	0	0	0	1	0	0	6	6	4	6	0	0	0	0	0	0	0	0	0	1	0	0	6	6	4	6	0	0	0	0	0	0	0
697	W9KKY6;tr|A0A0J9UWX2|A0A0J9UWX2_FUSO4 Uncharacterized protein OS=Fusarium oxysporum f. sp. lycopersici (strain 4287 / CBS 123668 / FGSC 9935 / NRRL 34936) GN=FOXG_06076 PE=4 SV=1;tr|A0A0D2XQ36|A0A0D2XQ36_FUSO4 Uncharacterized protein OS=Fusarium oxysporum f. sp. lycopersici (strain 4287 / CBS 123668 / FGSC 9935 / NRRL 34936) GN=FOXG_06076 PE=4 SV=1	W9KKY6;tr|A0A0J9UWX2|A0A0J9UWX2_FUSO4 Uncharacterized protein OS=Fusarium oxysporum f. sp. lycopersici (strain 4287 / CBS 123668 / FGSC 9935 / NRRL 34936) GN=FOXG_06076 PE=4 SV=1;tr|A0A0D2XQ36|A0A0D2XQ36_FUSO4 Uncharacterized protein OS=Fusarium oxysporum f. sp. lycopersici (strain 4287 / CBS 123668 / FGSC 9935 / NRRL 34936) GN=FOXG_06076 PE=4 SV=1	1;1;1	1;1;1	1;1;1	>tr|W9KKY6|W9KKY6_FUSOX Uncharacterized protein OS=Fusarium oxysporum Fo47 GN=FOZG_07509 PE=4 SV=1;>tr|A0A0J9UWX2|A0A0J9UWX2_FUSO4 Uncharacterized protein OS=Fusarium oxysporum f. sp. lycopersici (strain 4287 / CBS 123668 / FGSC 9935 / NRRL 34936) GN=FOXG_	3	1	1	1	1	0	0	0	0	0	0	0	0	0	0	0	0	0	0	0	1	0	0	0	0	0	0	0	0	0	0	0	0	0	0	0	1	0	0	0	0	0	0
698	W9L1E4;tr|A0A0D2XU22|A0A0D2XU22_FUSO4 Carboxypeptidase OS=Fusarium oxysporum f. sp. lycopersici (strain 4287 / CBS 123668 / FGSC 9935 / NRRL 34936) GN=FOXG_07474 PE=3 SV=1	W9L1E4;tr|A0A0D2XU22|A0A0D2XU22_FUSO4 Carboxypeptidase OS=Fusarium oxysporum f. sp. lycopersici (strain 4287 / CBS 123668 / FGSC 9935 / NRRL 34936) GN=FOXG_07474 PE=3 SV=1	5;5	5;5	5;5	>tr|W9L1E4|W9L1E4_FUSOX Carboxypeptidase OS=Fusarium oxysporum Fo47 GN=FOZG_04283 PE=3 SV=1;>tr|A0A0D2XU22|A0A0D2XU22_FUSO4 Carboxypeptidase OS=Fusarium oxysporum f. sp. lycopersici (strain 4287 / CBS 123668 / FGSC 9935 / NRRL 34936) GN=FOXG_07474 PE=3 SV=	2	5	5	5	0	0	0	0	0	0	0	0	0	0	0	0	5	5	5	3	0	0	0	0	0	0	0	0	0	0	0	0	5	5	5	3	0	0	0	0	0	0	0
699	tr|A0A0D2XUU4|A0A0D2XUU4_FUSO4 Uncharacterized protein OS=Fusarium oxysporum f. sp. lycopersici (strain 4287 / CBS 123668 / FGSC 9935 / NRRL 34936) GN=FOXG_07751 PE=4 SV=1;W9L087;tr|A0A0J9V1N7|A0A0J9V1N7_FUSO4 26S proteasome regulatory subunit N3 OS=Fusarium oxysporum f. sp. lycopersici (strain 4287 / CBS 123668 / FGSC 9935 / NRRL 34936) GN=FOXG_07751 PE=4 SV=1	tr|A0A0D2XUU4|A0A0D2XUU4_FUSO4 Uncharacterized protein OS=Fusarium oxysporum f. sp. lycopersici (strain 4287 / CBS 123668 / FGSC 9935 / NRRL 34936) GN=FOXG_07751 PE=4 SV=1;W9L087;tr|A0A0J9V1N7|A0A0J9V1N7_FUSO4 26S proteasome regulatory subunit N3 OS=Fusarium oxysporum f. sp. lycopersici (strain 4287 / CBS 123668 / FGSC 9935 / NRRL 34936) GN=FOXG_07751 PE=4 SV=1	1;1;1	1;1;1	1;1;1	>tr|A0A0D2XUU4|A0A0D2XUU4_FUSO4 Uncharacterized protein OS=Fusarium oxysporum f. sp. lycopersici (strain 4287 / CBS 123668 / FGSC 9935 / NRRL 34936) GN=FOXG_07751 PE=4 SV=1;>tr|W9L087|W9L087_FUSOX 26S proteasome regulatory subunit N3 OS=Fusarium oxysporum	3	1	1	1	0	1	1	1	1	0	1	1	1	1	1	1	1	0	0	0	0	1	1	1	1	0	1	1	1	1	1	1	1	0	0	0	0	1	1	1	1	0	1
700	tr|A0A0J9V3P9|A0A0J9V3P9_FUSO4 Prenylcysteine oxidase/farnesylcysteine lyase OS=Fusarium oxysporum f. sp. lycopersici (strain 4287 / CBS 123668 / FGSC 9935 / NRRL 34936) GN=FOXG_07758 PE=4 SV=1;W9KVF2;tr|A0A0D2XUV1|A0A0D2XUV1_FUSO4 Prenylcysteine oxidase/farnesylcysteine lyase OS=Fusarium oxysporum f. sp. lycopersici (strain 4287 / CBS 123668 / FGSC 9935 / NRRL 34936) GN=FOXG_07758 PE=4 SV=1;tr|A…	tr|A0A0J9V3P9|A0A0J9V3P9_FUSO4 Prenylcysteine oxidase/farnesylcysteine lyase OS=Fusarium oxysporum f. sp. lycopersici (strain 4287 / CBS 123668 / FGSC 9935 / NRRL 34936) GN=FOXG_07758 PE=4 SV=1;W9KVF2;tr|A0A0D2XUV1|A0A0D2XUV1_FUSO4 Prenylcysteine oxidase/farnesylcysteine lyase OS=Fusarium oxysporum f. sp. lycopersici (strain 4287 / CBS 123668 / FGSC 9935 / NRRL 34936) GN=FOXG_07758 PE=4 SV=1;tr|A…	1;1;1;1	1;1;1;1	1;1;1;1	>tr|A0A0J9V3P9|A0A0J9V3P9_FUSO4 Prenylcysteine oxidase/farnesylcysteine lyase OS=Fusarium oxysporum f. sp. lycopersici (strain 4287 / CBS 123668 / FGSC 9935 / NRRL 34936) GN=FOXG_07758 PE=4 SV=1;>tr|W9KVF2|W9KVF2_FUSOX Prenylcysteine oxidase/farnesylcystei	4	1	1	1	0	0	0	0	0	0	1	0	0	1	1	1	0	0	0	1	0	0	0	0	0	0	1	0	0	1	1	1	0	0	0	1	0	0	0	0	0	0	1
701	tr|A0A0D2XUY9|A0A0D2XUY9_FUSO4 Uncharacterized protein OS=Fusarium oxysporum f. sp. lycopersici (strain 4287 / CBS 123668 / FGSC 9935 / NRRL 34936) GN=FOXG_07797 PE=4 SV=1	tr|A0A0D2XUY9|A0A0D2XUY9_FUSO4 Uncharacterized protein OS=Fusarium oxysporum f. sp. lycopersici (strain 4287 / CBS 123668 / FGSC 9935 / NRRL 34936) GN=FOXG_07797 PE=4 SV=1	1	1	1	>tr|A0A0D2XUY9|A0A0D2XUY9_FUSO4 Uncharacterized protein OS=Fusarium oxysporum f. sp. lycopersici (strain 4287 / CBS 123668 / FGSC 9935 / NRRL 34936) GN=FOXG_07797 PE=4 SV=1	1	1	1	1	0	0	0	0	0	0	0	0	0	0	0	0	1	1	0	1	0	0	0	0	0	0	0	0	0	0	0	0	1	1	0	1	0	0	0	0	0	0	0
702	W9KU63;tr|A0A0D2XVI5|A0A0D2XVI5_FUSO4 Uncharacterized protein OS=Fusarium oxysporum f. sp. lycopersici (strain 4287 / CBS 123668 / FGSC 9935 / NRRL 34936) GN=FOXG_07997 PE=4 SV=1	W9KU63;tr|A0A0D2XVI5|A0A0D2XVI5_FUSO4 Uncharacterized protein OS=Fusarium oxysporum f. sp. lycopersici (strain 4287 / CBS 123668 / FGSC 9935 / NRRL 34936) GN=FOXG_07997 PE=4 SV=1	1;1	1;1	1;1	>tr|W9KU63|W9KU63_FUSOX Uncharacterized protein OS=Fusarium oxysporum Fo47 GN=FOZG_03702 PE=4 SV=1;>tr|A0A0D2XVI5|A0A0D2XVI5_FUSO4 Uncharacterized protein OS=Fusarium oxysporum f. sp. lycopersici (strain 4287 / CBS 123668 / FGSC 9935 / NRRL 34936) GN=FOXG_	2	1	1	1	0	0	0	0	0	0	0	1	0	0	0	0	0	0	0	0	0	0	0	0	0	0	0	1	0	0	0	0	0	0	0	0	0	0	0	0	0	0	0
703	tr|A0A0D2XWE0|A0A0D2XWE0_FUSO4 Uncharacterized protein OS=Fusarium oxysporum f. sp. lycopersici (strain 4287 / CBS 123668 / FGSC 9935 / NRRL 34936) GN=FOXG_08306 PE=4 SV=1;W9KBQ1;tr|A0A0J9V5X9|A0A0J9V5X9_FUSO4 Uncharacterized protein OS=Fusarium oxysporum f. sp. lycopersici (strain 4287 / CBS 123668 / FGSC 9935 / NRRL 34936) GN=FOXG_08306 PE=4 SV=1	tr|A0A0D2XWE0|A0A0D2XWE0_FUSO4 Uncharacterized protein OS=Fusarium oxysporum f. sp. lycopersici (strain 4287 / CBS 123668 / FGSC 9935 / NRRL 34936) GN=FOXG_08306 PE=4 SV=1;W9KBQ1;tr|A0A0J9V5X9|A0A0J9V5X9_FUSO4 Uncharacterized protein OS=Fusarium oxysporum f. sp. lycopersici (strain 4287 / CBS 123668 / FGSC 9935 / NRRL 34936) GN=FOXG_08306 PE=4 SV=1	1;1;1	1;1;1	1;1;1	>tr|A0A0D2XWE0|A0A0D2XWE0_FUSO4 Uncharacterized protein OS=Fusarium oxysporum f. sp. lycopersici (strain 4287 / CBS 123668 / FGSC 9935 / NRRL 34936) GN=FOXG_08306 PE=4 SV=1;>tr|W9KBQ1|W9KBQ1_FUSOX Uncharacterized protein OS=Fusarium oxysporum Fo47 GN=FOZG_	3	1	1	1	0	1	1	1	1	0	1	1	1	0	0	0	0	0	1	0	0	1	1	1	1	0	1	1	1	0	0	0	0	0	1	0	0	1	1	1	1	0	1
704	W9KGD7;tr|A0A0D2XWF0|A0A0D2XWF0_FUSO4 Uncharacterized protein OS=Fusarium oxysporum f. sp. lycopersici (strain 4287 / CBS 123668 / FGSC 9935 / NRRL 34936) GN=FOXG_08316 PE=4 SV=1	W9KGD7;tr|A0A0D2XWF0|A0A0D2XWF0_FUSO4 Uncharacterized protein OS=Fusarium oxysporum f. sp. lycopersici (strain 4287 / CBS 123668 / FGSC 9935 / NRRL 34936) GN=FOXG_08316 PE=4 SV=1	3;3	3;3	3;3	>tr|W9KGD7|W9KGD7_FUSOX Uncharacterized protein OS=Fusarium oxysporum Fo47 GN=FOZG_06938 PE=4 SV=1;>tr|A0A0D2XWF0|A0A0D2XWF0_FUSO4 Uncharacterized protein OS=Fusarium oxysporum f. sp. lycopersici (strain 4287 / CBS 123668 / FGSC 9935 / NRRL 34936) GN=FOXG_	2	3	3	3	0	0	0	0	0	1	0	1	0	0	0	0	3	3	3	3	0	0	0	0	0	1	0	1	0	0	0	0	3	3	3	3	0	0	0	0	0	1	0
705	W9KBN6;tr|A0A0D2XWF2|A0A0D2XWF2_FUSO4 ATP-dependent RNA helicase DBP7 OS=Fusarium oxysporum f. sp. lycopersici (strain 4287 / CBS 123668 / FGSC 9935 / NRRL 34936) GN=FOXG_08318 PE=3 SV=1	W9KBN6;tr|A0A0D2XWF2|A0A0D2XWF2_FUSO4 ATP-dependent RNA helicase DBP7 OS=Fusarium oxysporum f. sp. lycopersici (strain 4287 / CBS 123668 / FGSC 9935 / NRRL 34936) GN=FOXG_08318 PE=3 SV=1	1;1	1;1	1;1	>tr|W9KBN6|W9KBN6_FUSOX ATP-dependent RNA helicase DBP7 OS=Fusarium oxysporum Fo47 GN=FOZG_06935 PE=3 SV=1;>tr|A0A0D2XWF2|A0A0D2XWF2_FUSO4 ATP-dependent RNA helicase DBP7 OS=Fusarium oxysporum f. sp. lycopersici (strain 4287 / CBS 123668 / FGSC 9935 / NRRL	2	1	1	1	0	0	0	0	1	1	1	1	1	1	1	1	1	1	1	1	0	0	0	0	1	1	1	1	1	1	1	1	1	1	1	1	0	0	0	0	1	1	1
706	W9KFY8;tr|A0A0J9V7C2|A0A0J9V7C2_FUSO4 Uncharacterized protein OS=Fusarium oxysporum f. sp. lycopersici (strain 4287 / CBS 123668 / FGSC 9935 / NRRL 34936) GN=FOXG_08373 PE=4 SV=1;tr|A0A0D2XWK7|A0A0D2XWK7_FUSO4 Uncharacterized protein OS=Fusarium oxysporum f. sp. lycopersici (strain 4287 / CBS 123668 / FGSC 9935 / NRRL 34936) GN=FOXG_08373 PE=4 SV=1;W9KK59;tr|A0A0J9V7C0|A0A0J9V7C0_FUSO4 Uncharacte…	W9KFY8;tr|A0A0J9V7C2|A0A0J9V7C2_FUSO4 Uncharacterized protein OS=Fusarium oxysporum f. sp. lycopersici (strain 4287 / CBS 123668 / FGSC 9935 / NRRL 34936) GN=FOXG_08373 PE=4 SV=1;tr|A0A0D2XWK7|A0A0D2XWK7_FUSO4 Uncharacterized protein OS=Fusarium oxysporum f. sp. lycopersici (strain 4287 / CBS 123668 / FGSC 9935 / NRRL 34936) GN=FOXG_08373 PE=4 SV=1;W9KK59;tr|A0A0J9V7C0|A0A0J9V7C0_FUSO4 Uncharacte…	1;1;1;1;1	1;1;1;1;1	1;1;1;1;1	>tr|W9KFY8|W9KFY8_FUSOX Uncharacterized protein OS=Fusarium oxysporum Fo47 GN=FOZG_06871 PE=4 SV=1;>tr|A0A0J9V7C2|A0A0J9V7C2_FUSO4 Uncharacterized protein OS=Fusarium oxysporum f. sp. lycopersici (strain 4287 / CBS 123668 / FGSC 9935 / NRRL 34936) GN=FOXG_	5	1	1	1	0	1	1	0	1	1	1	1	1	0	1	0	0	0	0	0	0	1	1	0	1	1	1	1	1	0	1	0	0	0	0	0	0	1	1	0	1	1	1
707	W9KK17;tr|A0A0J9V876|A0A0J9V876_FUSO4 STIP1 likey and U-box containing protein 1 OS=Fusarium oxysporum f. sp. lycopersici (strain 4287 / CBS 123668 / FGSC 9935 / NRRL 34936) GN=FOXG_08397 PE=4 SV=1;W9KB69;tr|A0A0D2XWN1|A0A0D2XWN1_FUSO4 STIP1 likey and U-box containing protein 1 OS=Fusarium oxysporum f. sp. lycopersici (strain 4287 / CBS 123668 / FGSC 9935 / NRRL 34936) GN=FOXG_08397 PE=4 SV=1	W9KK17;tr|A0A0J9V876|A0A0J9V876_FUSO4 STIP1 likey and U-box containing protein 1 OS=Fusarium oxysporum f. sp. lycopersici (strain 4287 / CBS 123668 / FGSC 9935 / NRRL 34936) GN=FOXG_08397 PE=4 SV=1;W9KB69;tr|A0A0D2XWN1|A0A0D2XWN1_FUSO4 STIP1 likey and U-box containing protein 1 OS=Fusarium oxysporum f. sp. lycopersici (strain 4287 / CBS 123668 / FGSC 9935 / NRRL 34936) GN=FOXG_08397 PE=4 SV=1	1;1;1;1	1;1;1;1	1;1;1;1	>tr|W9KK17|W9KK17_FUSOX STIP1 likey and U-box containing protein 1 OS=Fusarium oxysporum Fo47 GN=FOZG_06847 PE=4 SV=1;>tr|A0A0J9V876|A0A0J9V876_FUSO4 STIP1 likey and U-box containing protein 1 OS=Fusarium oxysporum f. sp. lycopersici (strain 4287 / CBS 123	4	1	1	1	0	1	1	1	1	1	1	1	1	1	1	1	0	0	0	1	0	1	1	1	1	1	1	1	1	1	1	1	0	0	0	1	0	1	1	1	1	1	1
708	W9KDZ8;tr|A0A0D2XXW0|A0A0D2XXW0_FUSO4 Uncharacterized protein OS=Fusarium oxysporum f. sp. lycopersici (strain 4287 / CBS 123668 / FGSC 9935 / NRRL 34936) GN=FOXG_08829 PE=4 SV=1	W9KDZ8;tr|A0A0D2XXW0|A0A0D2XXW0_FUSO4 Uncharacterized protein OS=Fusarium oxysporum f. sp. lycopersici (strain 4287 / CBS 123668 / FGSC 9935 / NRRL 34936) GN=FOXG_08829 PE=4 SV=1	1;1	1;1	1;1	>tr|W9KDZ8|W9KDZ8_FUSOX Uncharacterized protein OS=Fusarium oxysporum Fo47 GN=FOZG_06373 PE=4 SV=1;>tr|A0A0D2XXW0|A0A0D2XXW0_FUSO4 Uncharacterized protein OS=Fusarium oxysporum f. sp. lycopersici (strain 4287 / CBS 123668 / FGSC 9935 / NRRL 34936) GN=FOXG_	2	1	1	1	0	0	0	0	0	0	0	0	0	0	0	0	1	1	1	1	0	0	0	0	0	0	0	0	0	0	0	0	1	1	1	1	0	0	0	0	0	0	0
709	tr|A0A0D2XXW8|A0A0D2XXW8_FUSO4 Uncharacterized protein OS=Fusarium oxysporum f. sp. lycopersici (strain 4287 / CBS 123668 / FGSC 9935 / NRRL 34936) GN=FOXG_08837 PE=4 SV=1;tr|A0A0J9V9Z3|A0A0J9V9Z3_FUSO4 Uncharacterized protein OS=Fusarium oxysporum f. sp. lycopersici (strain 4287 / CBS 123668 / FGSC 9935 / NRRL 34936) GN=FOXG_08837 PE=4 SV=1	tr|A0A0D2XXW8|A0A0D2XXW8_FUSO4 Uncharacterized protein OS=Fusarium oxysporum f. sp. lycopersici (strain 4287 / CBS 123668 / FGSC 9935 / NRRL 34936) GN=FOXG_08837 PE=4 SV=1;tr|A0A0J9V9Z3|A0A0J9V9Z3_FUSO4 Uncharacterized protein OS=Fusarium oxysporum f. sp. lycopersici (strain 4287 / CBS 123668 / FGSC 9935 / NRRL 34936) GN=FOXG_08837 PE=4 SV=1	1;1	1;1	1;1	>tr|A0A0D2XXW8|A0A0D2XXW8_FUSO4 Uncharacterized protein OS=Fusarium oxysporum f. sp. lycopersici (strain 4287 / CBS 123668 / FGSC 9935 / NRRL 34936) GN=FOXG_08837 PE=4 SV=1;>tr|A0A0J9V9Z3|A0A0J9V9Z3_FUSO4 Uncharacterized protein OS=Fusarium oxysporum f. sp	2	1	1	1	1	1	0	0	1	1	0	1	1	1	0	1	1	0	1	1	1	1	0	0	1	1	0	1	1	1	0	1	1	0	1	1	1	1	0	0	1	1	0
710	tr|A0A0D2Y036|A0A0D2Y036_FUSO4 Uncharacterized protein OS=Fusarium oxysporum f. sp. lycopersici (strain 4287 / CBS 123668 / FGSC 9935 / NRRL 34936) GN=FOXG_09623 PE=4 SV=1;W9JJY7;tr|A0A0J9WPF3|A0A0J9WPF3_FUSO4 Uncharacterized protein OS=Fusarium oxysporum f. sp. lycopersici (strain 4287 / CBS 123668 / FGSC 9935 / NRRL 34936) GN=FOXG_09623 PE=4 SV=1	tr|A0A0D2Y036|A0A0D2Y036_FUSO4 Uncharacterized protein OS=Fusarium oxysporum f. sp. lycopersici (strain 4287 / CBS 123668 / FGSC 9935 / NRRL 34936) GN=FOXG_09623 PE=4 SV=1;W9JJY7;tr|A0A0J9WPF3|A0A0J9WPF3_FUSO4 Uncharacterized protein OS=Fusarium oxysporum f. sp. lycopersici (strain 4287 / CBS 123668 / FGSC 9935 / NRRL 34936) GN=FOXG_09623 PE=4 SV=1	1;1;1	1;1;1	1;1;1	>tr|A0A0D2Y036|A0A0D2Y036_FUSO4 Uncharacterized protein OS=Fusarium oxysporum f. sp. lycopersici (strain 4287 / CBS 123668 / FGSC 9935 / NRRL 34936) GN=FOXG_09623 PE=4 SV=1;>tr|W9JJY7|W9JJY7_FUSOX Uncharacterized protein OS=Fusarium oxysporum Fo47 GN=FOZG_	3	1	1	1	0	0	0	0	0	0	0	0	0	0	0	0	0	1	0	0	0	0	0	0	0	0	0	0	0	0	0	0	0	1	0	0	0	0	0	0	0	0	0
711	tr|A0A0J9VCC2|A0A0J9VCC2_FUSO4 Uncharacterized protein OS=Fusarium oxysporum f. sp. lycopersici (strain 4287 / CBS 123668 / FGSC 9935 / NRRL 34936) GN=FOXG_09774 PE=3 SV=1;tr|A0A0D2Y0I6|A0A0D2Y0I6_FUSO4 Uncharacterized protein OS=Fusarium oxysporum f. sp. lycopersici (strain 4287 / CBS 123668 / FGSC 9935 / NRRL 34936) GN=FOXG_09774 PE=3 SV=1;W9JK83	tr|A0A0J9VCC2|A0A0J9VCC2_FUSO4 Uncharacterized protein OS=Fusarium oxysporum f. sp. lycopersici (strain 4287 / CBS 123668 / FGSC 9935 / NRRL 34936) GN=FOXG_09774 PE=3 SV=1;tr|A0A0D2Y0I6|A0A0D2Y0I6_FUSO4 Uncharacterized protein OS=Fusarium oxysporum f. sp. lycopersici (strain 4287 / CBS 123668 / FGSC 9935 / NRRL 34936) GN=FOXG_09774 PE=3 SV=1;W9JK83	9;9;7	5;5;4	5;5;4	>tr|A0A0J9VCC2|A0A0J9VCC2_FUSO4 Uncharacterized protein OS=Fusarium oxysporum f. sp. lycopersici (strain 4287 / CBS 123668 / FGSC 9935 / NRRL 34936) GN=FOXG_09774 PE=3 SV=1;>tr|A0A0D2Y0I6|A0A0D2Y0I6_FUSO4 Uncharacterized protein OS=Fusarium oxysporum f. sp	3	9	5	5	0	0	0	0	0	0	0	0	3	2	2	2	9	6	7	8	0	0	0	0	0	0	0	0	0	0	0	0	5	3	4	5	0	0	0	0	0	0	0
712	W9JQN5;tr|A0A0D2Y191|A0A0D2Y191_FUSO4 Uncharacterized protein OS=Fusarium oxysporum f. sp. lycopersici (strain 4287 / CBS 123668 / FGSC 9935 / NRRL 34936) GN=FOXG_10034 PE=4 SV=1	W9JQN5;tr|A0A0D2Y191|A0A0D2Y191_FUSO4 Uncharacterized protein OS=Fusarium oxysporum f. sp. lycopersici (strain 4287 / CBS 123668 / FGSC 9935 / NRRL 34936) GN=FOXG_10034 PE=4 SV=1	4;4	4;4	4;4	>tr|W9JQN5|W9JQN5_FUSOX Uncharacterized protein OS=Fusarium oxysporum Fo47 GN=FOZG_14316 PE=4 SV=1;>tr|A0A0D2Y191|A0A0D2Y191_FUSO4 Uncharacterized protein OS=Fusarium oxysporum f. sp. lycopersici (strain 4287 / CBS 123668 / FGSC 9935 / NRRL 34936) GN=FOXG_	2	4	4	4	0	0	0	0	0	0	0	0	2	2	2	2	2	2	3	2	0	0	0	0	0	0	0	0	2	2	2	2	2	2	3	2	0	0	0	0	0	0	0
713	tr|A0A0D2Y1Y0|A0A0D2Y1Y0_FUSO4 Uncharacterized protein OS=Fusarium oxysporum f. sp. lycopersici (strain 4287 / CBS 123668 / FGSC 9935 / NRRL 34936) GN=FOXG_10273 PE=4 SV=1;W9K915;tr|A0A0J9WPX4|A0A0J9WPX4_FUSO4 Uncharacterized protein OS=Fusarium oxysporum f. sp. lycopersici (strain 4287 / CBS 123668 / FGSC 9935 / NRRL 34936) GN=FOXG_10273 PE=4 SV=1;W9K0G8;tr|A0A0J9VFX4|A0A0J9VFX4_FUSO4 Uncharacte…	tr|A0A0D2Y1Y0|A0A0D2Y1Y0_FUSO4 Uncharacterized protein OS=Fusarium oxysporum f. sp. lycopersici (strain 4287 / CBS 123668 / FGSC 9935 / NRRL 34936) GN=FOXG_10273 PE=4 SV=1;W9K915;tr|A0A0J9WPX4|A0A0J9WPX4_FUSO4 Uncharacterized protein OS=Fusarium oxysporum f. sp. lycopersici (strain 4287 / CBS 123668 / FGSC 9935 / NRRL 34936) GN=FOXG_10273 PE=4 SV=1;W9K0G8;tr|A0A0J9VFX4|A0A0J9VFX4_FUSO4 Uncharacte…	1;1;1;1;1	1;1;1;1;1	1;1;1;1;1	>tr|A0A0D2Y1Y0|A0A0D2Y1Y0_FUSO4 Uncharacterized protein OS=Fusarium oxysporum f. sp. lycopersici (strain 4287 / CBS 123668 / FGSC 9935 / NRRL 34936) GN=FOXG_10273 PE=4 SV=1;>tr|W9K915|W9K915_FUSOX Uncharacterized protein OS=Fusarium oxysporum Fo47 GN=FOZG_	5	1	1	1	0	0	0	0	0	0	1	0	1	1	1	1	0	0	0	0	0	0	0	0	0	0	1	0	1	1	1	1	0	0	0	0	0	0	0	0	0	0	1
714	tr|A0A0D2Y397|A0A0D2Y397_FUSO4 Chitinase OS=Fusarium oxysporum f. sp. lycopersici (strain 4287 / CBS 123668 / FGSC 9935 / NRRL 34936) GN=FOXG_10748 PE=4 SV=1;W9K9W3	tr|A0A0D2Y397|A0A0D2Y397_FUSO4 Chitinase OS=Fusarium oxysporum f. sp. lycopersici (strain 4287 / CBS 123668 / FGSC 9935 / NRRL 34936) GN=FOXG_10748 PE=4 SV=1;W9K9W3	5;4	5;4	5;4	>tr|A0A0D2Y397|A0A0D2Y397_FUSO4 Chitinase OS=Fusarium oxysporum f. sp. lycopersici (strain 4287 / CBS 123668 / FGSC 9935 / NRRL 34936) GN=FOXG_10748 PE=4 SV=1;>tr|W9K9W3|W9K9W3_FUSOX Chitinase OS=Fusarium oxysporum Fo47 GN=FOZG_10260 PE=4 SV=1	2	5	5	5	0	0	0	0	0	0	0	0	1	3	1	2	5	5	4	5	0	0	0	0	0	0	0	0	1	3	1	2	5	5	4	5	0	0	0	0	0	0	0
715	tr|A0A0D2Y3T8|A0A0D2Y3T8_FUSO4 Uncharacterized protein OS=Fusarium oxysporum f. sp. lycopersici (strain 4287 / CBS 123668 / FGSC 9935 / NRRL 34936) GN=FOXG_10940 PE=4 SV=1;W9KXJ2	tr|A0A0D2Y3T8|A0A0D2Y3T8_FUSO4 Uncharacterized protein OS=Fusarium oxysporum f. sp. lycopersici (strain 4287 / CBS 123668 / FGSC 9935 / NRRL 34936) GN=FOXG_10940 PE=4 SV=1;W9KXJ2	5;4	5;4	5;4	>tr|A0A0D2Y3T8|A0A0D2Y3T8_FUSO4 Uncharacterized protein OS=Fusarium oxysporum f. sp. lycopersici (strain 4287 / CBS 123668 / FGSC 9935 / NRRL 34936) GN=FOXG_10940 PE=4 SV=1;>tr|W9KXJ2|W9KXJ2_FUSOX Uncharacterized protein OS=Fusarium oxysporum Fo47 GN=FOZG_	2	5	5	5	0	0	0	0	0	0	0	0	0	1	0	0	5	5	5	4	0	0	0	0	0	0	0	0	0	1	0	0	5	5	5	4	0	0	0	0	0	0	0
716	tr|A0A0D2Y3V7|A0A0D2Y3V7_FUSO4 Uncharacterized protein OS=Fusarium oxysporum f. sp. lycopersici (strain 4287 / CBS 123668 / FGSC 9935 / NRRL 34936) GN=FOXG_10959 PE=4 SV=1;W9KXI9	tr|A0A0D2Y3V7|A0A0D2Y3V7_FUSO4 Uncharacterized protein OS=Fusarium oxysporum f. sp. lycopersici (strain 4287 / CBS 123668 / FGSC 9935 / NRRL 34936) GN=FOXG_10959 PE=4 SV=1;W9KXI9	7;5	7;5	7;5	>tr|A0A0D2Y3V7|A0A0D2Y3V7_FUSO4 Uncharacterized protein OS=Fusarium oxysporum f. sp. lycopersici (strain 4287 / CBS 123668 / FGSC 9935 / NRRL 34936) GN=FOXG_10959 PE=4 SV=1;>tr|W9KXI9|W9KXI9_FUSOX Uncharacterized protein OS=Fusarium oxysporum Fo47 GN=FOZG_	2	7	7	7	0	0	0	1	0	1	0	0	0	0	0	0	7	7	7	4	0	0	0	1	0	1	0	0	0	0	0	0	7	7	7	4	0	0	0	1	0	1	0
717	tr|A0A0D2Y4D9|A0A0D2Y4D9_FUSO4 Uncharacterized protein OS=Fusarium oxysporum f. sp. lycopersici (strain 4287 / CBS 123668 / FGSC 9935 / NRRL 34936) GN=FOXG_11142 PE=4 SV=1;W9KYG7;tr|A0A0J9VJX2|A0A0J9VJX2_FUSO4 Uncharacterized protein OS=Fusarium oxysporum f. sp. lycopersici (strain 4287 / CBS 123668 / FGSC 9935 / NRRL 34936) GN=FOXG_11142 PE=4 SV=1	tr|A0A0D2Y4D9|A0A0D2Y4D9_FUSO4 Uncharacterized protein OS=Fusarium oxysporum f. sp. lycopersici (strain 4287 / CBS 123668 / FGSC 9935 / NRRL 34936) GN=FOXG_11142 PE=4 SV=1;W9KYG7;tr|A0A0J9VJX2|A0A0J9VJX2_FUSO4 Uncharacterized protein OS=Fusarium oxysporum f. sp. lycopersici (strain 4287 / CBS 123668 / FGSC 9935 / NRRL 34936) GN=FOXG_11142 PE=4 SV=1	1;1;1	1;1;1	1;1;1	>tr|A0A0D2Y4D9|A0A0D2Y4D9_FUSO4 Uncharacterized protein OS=Fusarium oxysporum f. sp. lycopersici (strain 4287 / CBS 123668 / FGSC 9935 / NRRL 34936) GN=FOXG_11142 PE=4 SV=1;>tr|W9KYG7|W9KYG7_FUSOX Uncharacterized protein OS=Fusarium oxysporum Fo47 GN=FOZG_	3	1	1	1	0	0	0	1	0	0	0	0	0	0	0	0	0	0	0	0	0	0	0	1	0	0	0	0	0	0	0	0	0	0	0	0	0	0	0	1	0	0	0
718	W9K281;tr|A0A0D2Y529|A0A0D2Y529_FUSO4 Potassium/sodium efflux P-type ATPase, fungal-type OS=Fusarium oxysporum f. sp. lycopersici (strain 4287 / CBS 123668 / FGSC 9935 / NRRL 34936) GN=FOXG_11383 PE=3 SV=1	W9K281;tr|A0A0D2Y529|A0A0D2Y529_FUSO4 Potassium/sodium efflux P-type ATPase, fungal-type OS=Fusarium oxysporum f. sp. lycopersici (strain 4287 / CBS 123668 / FGSC 9935 / NRRL 34936) GN=FOXG_11383 PE=3 SV=1	1;1	1;1	1;1	>tr|W9K281|W9K281_FUSOX Potassium/sodium efflux P-type ATPase, fungal-type OS=Fusarium oxysporum Fo47 GN=FOZG_11455 PE=3 SV=1;>tr|A0A0D2Y529|A0A0D2Y529_FUSO4 Potassium/sodium efflux P-type ATPase, fungal-type OS=Fusarium oxysporum f. sp. lycopersici (strai	2	1	1	1	0	0	0	0	0	0	0	0	0	0	0	0	0	1	0	0	0	0	0	0	0	0	0	0	0	0	0	0	0	1	0	0	0	0	0	0	0	0	0
719	W9JYJ4;tr|A0A0J9VK10|A0A0J9VK10_FUSO4 Uncharacterized protein OS=Fusarium oxysporum f. sp. lycopersici (strain 4287 / CBS 123668 / FGSC 9935 / NRRL 34936) GN=FOXG_11409 PE=4 SV=1;tr|A0A0D2Y555|A0A0D2Y555_FUSO4 Uncharacterized protein OS=Fusarium oxysporum f. sp. lycopersici (strain 4287 / CBS 123668 / FGSC 9935 / NRRL 34936) GN=FOXG_11409 PE=4 SV=1	W9JYJ4;tr|A0A0J9VK10|A0A0J9VK10_FUSO4 Uncharacterized protein OS=Fusarium oxysporum f. sp. lycopersici (strain 4287 / CBS 123668 / FGSC 9935 / NRRL 34936) GN=FOXG_11409 PE=4 SV=1;tr|A0A0D2Y555|A0A0D2Y555_FUSO4 Uncharacterized protein OS=Fusarium oxysporum f. sp. lycopersici (strain 4287 / CBS 123668 / FGSC 9935 / NRRL 34936) GN=FOXG_11409 PE=4 SV=1	1;1;1	1;1;1	1;1;1	>tr|W9JYJ4|W9JYJ4_FUSOX Uncharacterized protein OS=Fusarium oxysporum Fo47 GN=FOZG_11484 PE=4 SV=1;>tr|A0A0J9VK10|A0A0J9VK10_FUSO4 Uncharacterized protein OS=Fusarium oxysporum f. sp. lycopersici (strain 4287 / CBS 123668 / FGSC 9935 / NRRL 34936) GN=FOXG_	3	1	1	1	0	1	0	1	1	1	1	0	0	0	0	1	0	0	0	0	0	1	0	1	1	1	1	0	0	0	0	1	0	0	0	0	0	1	0	1	1	1	1
720	W9JVI1;tr|A0A0D2Y628|A0A0D2Y628_FUSO4 Uncharacterized protein OS=Fusarium oxysporum f. sp. lycopersici (strain 4287 / CBS 123668 / FGSC 9935 / NRRL 34936) GN=FOXG_11736 PE=3 SV=1	W9JVI1;tr|A0A0D2Y628|A0A0D2Y628_FUSO4 Uncharacterized protein OS=Fusarium oxysporum f. sp. lycopersici (strain 4287 / CBS 123668 / FGSC 9935 / NRRL 34936) GN=FOXG_11736 PE=3 SV=1	4;4	4;4	4;4	>tr|W9JVI1|W9JVI1_FUSOX Uncharacterized protein OS=Fusarium oxysporum Fo47 GN=FOZG_11861 PE=3 SV=1;>tr|A0A0D2Y628|A0A0D2Y628_FUSO4 Uncharacterized protein OS=Fusarium oxysporum f. sp. lycopersici (strain 4287 / CBS 123668 / FGSC 9935 / NRRL 34936) GN=FOXG_	2	4	4	4	0	0	0	1	1	0	1	0	1	0	0	1	4	3	3	2	0	0	0	1	1	0	1	0	1	0	0	1	4	3	3	2	0	0	0	1	1	0	1
721	tr|A0A0D2Y661|A0A0D2Y661_FUSO4 alpha-1,2-Mannosidase OS=Fusarium oxysporum f. sp. lycopersici (strain 4287 / CBS 123668 / FGSC 9935 / NRRL 34936) GN=FOXG_11769 PE=3 SV=1;W9JVN2	tr|A0A0D2Y661|A0A0D2Y661_FUSO4 alpha-1,2-Mannosidase OS=Fusarium oxysporum f. sp. lycopersici (strain 4287 / CBS 123668 / FGSC 9935 / NRRL 34936) GN=FOXG_11769 PE=3 SV=1;W9JVN2	4;2	4;2	4;2	>tr|A0A0D2Y661|A0A0D2Y661_FUSO4 alpha-1,2-Mannosidase OS=Fusarium oxysporum f. sp. lycopersici (strain 4287 / CBS 123668 / FGSC 9935 / NRRL 34936) GN=FOXG_11769 PE=3 SV=1;>tr|W9JVN2|W9JVN2_FUSOX alpha-1,2-Mannosidase OS=Fusarium oxysporum Fo47 GN=FOZG_1189	2	4	4	4	0	0	0	0	0	0	0	0	0	0	0	0	4	4	3	3	0	0	0	0	0	0	0	0	0	0	0	0	4	4	3	3	0	0	0	0	0	0	0
722	tr|A0A0J9VMQ7|A0A0J9VMQ7_FUSO4 Phospho-2-dehydro-3-deoxyheptonate aldolase OS=Fusarium oxysporum f. sp. lycopersici (strain 4287 / CBS 123668 / FGSC 9935 / NRRL 34936) GN=FOXG_11902 PE=3 SV=1;tr|A0A0D2Y6J2|A0A0D2Y6J2_FUSO4 Phospho-2-dehydro-3-deoxyheptonate aldolase OS=Fusarium oxysporum f. sp. lycopersici (strain 4287 / CBS 123668 / FGSC 9935 / NRRL 34936) GN=FOXG_11902 PE=3 SV=1	tr|A0A0J9VMQ7|A0A0J9VMQ7_FUSO4 Phospho-2-dehydro-3-deoxyheptonate aldolase OS=Fusarium oxysporum f. sp. lycopersici (strain 4287 / CBS 123668 / FGSC 9935 / NRRL 34936) GN=FOXG_11902 PE=3 SV=1;tr|A0A0D2Y6J2|A0A0D2Y6J2_FUSO4 Phospho-2-dehydro-3-deoxyheptonate aldolase OS=Fusarium oxysporum f. sp. lycopersici (strain 4287 / CBS 123668 / FGSC 9935 / NRRL 34936) GN=FOXG_11902 PE=3 SV=1	1;1	1;1	1;1	>tr|A0A0J9VMQ7|A0A0J9VMQ7_FUSO4 Phospho-2-dehydro-3-deoxyheptonate aldolase OS=Fusarium oxysporum f. sp. lycopersici (strain 4287 / CBS 123668 / FGSC 9935 / NRRL 34936) GN=FOXG_11902 PE=3 SV=1;>tr|A0A0D2Y6J2|A0A0D2Y6J2_FUSO4 Phospho-2-dehydro-3-deoxyhepton	2	1	1	1	0	0	0	0	0	0	0	0	0	0	0	0	1	0	0	0	0	0	0	0	0	0	0	0	0	0	0	0	1	0	0	0	0	0	0	0	0	0	0
723	tr|A0A0D2Y750|A0A0D2Y750_FUSO4 Uncharacterized protein OS=Fusarium oxysporum f. sp. lycopersici (strain 4287 / CBS 123668 / FGSC 9935 / NRRL 34936) GN=FOXG_12110 PE=4 SV=1	tr|A0A0D2Y750|A0A0D2Y750_FUSO4 Uncharacterized protein OS=Fusarium oxysporum f. sp. lycopersici (strain 4287 / CBS 123668 / FGSC 9935 / NRRL 34936) GN=FOXG_12110 PE=4 SV=1	1	1	1	>tr|A0A0D2Y750|A0A0D2Y750_FUSO4 Uncharacterized protein OS=Fusarium oxysporum f. sp. lycopersici (strain 4287 / CBS 123668 / FGSC 9935 / NRRL 34936) GN=FOXG_12110 PE=4 SV=1	1	1	1	1	0	0	0	1	1	1	0	0	1	1	1	1	0	0	0	0	0	0	0	1	1	1	0	0	1	1	1	1	0	0	0	0	0	0	0	1	1	1	0
724	W9JVW6;tr|A0A0D2Y7Q2|A0A0D2Y7Q2_FUSO4 Uncharacterized protein OS=Fusarium oxysporum f. sp. lycopersici (strain 4287 / CBS 123668 / FGSC 9935 / NRRL 34936) GN=FOXG_12317 PE=4 SV=1	W9JVW6;tr|A0A0D2Y7Q2|A0A0D2Y7Q2_FUSO4 Uncharacterized protein OS=Fusarium oxysporum f. sp. lycopersici (strain 4287 / CBS 123668 / FGSC 9935 / NRRL 34936) GN=FOXG_12317 PE=4 SV=1	1;1	1;1	1;1	>tr|W9JVW6|W9JVW6_FUSOX Uncharacterized protein OS=Fusarium oxysporum Fo47 GN=FOZG_13137 PE=4 SV=1;>tr|A0A0D2Y7Q2|A0A0D2Y7Q2_FUSO4 Uncharacterized protein OS=Fusarium oxysporum f. sp. lycopersici (strain 4287 / CBS 123668 / FGSC 9935 / NRRL 34936) GN=FOXG_	2	1	1	1	0	1	1	1	1	0	1	1	1	1	1	1	0	0	0	1	0	1	1	1	1	0	1	1	1	1	1	1	0	0	0	1	0	1	1	1	1	0	1
725	W9JVV3;tr|A0A0D2Y7R5|A0A0D2Y7R5_FUSO4 Pectinesterase OS=Fusarium oxysporum f. sp. lycopersici (strain 4287 / CBS 123668 / FGSC 9935 / NRRL 34936) GN=FOXG_12330 PE=4 SV=1	W9JVV3;tr|A0A0D2Y7R5|A0A0D2Y7R5_FUSO4 Pectinesterase OS=Fusarium oxysporum f. sp. lycopersici (strain 4287 / CBS 123668 / FGSC 9935 / NRRL 34936) GN=FOXG_12330 PE=4 SV=1	2;2	2;2	2;2	>tr|W9JVV3|W9JVV3_FUSOX Pectinesterase OS=Fusarium oxysporum Fo47 GN=FOZG_13120 PE=4 SV=1;>tr|A0A0D2Y7R5|A0A0D2Y7R5_FUSO4 Pectinesterase OS=Fusarium oxysporum f. sp. lycopersici (strain 4287 / CBS 123668 / FGSC 9935 / NRRL 34936) GN=FOXG_12330 PE=4 SV=1	2	2	2	2	0	0	0	0	0	0	0	0	1	1	1	1	2	2	2	2	0	0	0	0	0	0	0	0	1	1	1	1	2	2	2	2	0	0	0	0	0	0	0
726	tr|A0A0D2YCH2|A0A0D2YCH2_FUSO4 Polygalacturonase OS=Fusarium oxysporum f. sp. lycopersici (strain 4287 / CBS 123668 / FGSC 9935 / NRRL 34936) GN=FOXG_14004 PE=3 SV=1;tr|A0A0D2Y8B9|A0A0D2Y8B9_FUSO4 Uncharacterized protein OS=Fusarium oxysporum f. sp. lycopersici (strain 4287 / CBS 123668 / FGSC 9935 / NRRL 34936) GN=FOXG_12535 PE=3 SV=1	tr|A0A0D2YCH2|A0A0D2YCH2_FUSO4 Polygalacturonase OS=Fusarium oxysporum f. sp. lycopersici (strain 4287 / CBS 123668 / FGSC 9935 / NRRL 34936) GN=FOXG_14004 PE=3 SV=1;tr|A0A0D2Y8B9|A0A0D2Y8B9_FUSO4 Uncharacterized protein OS=Fusarium oxysporum f. sp. lycopersici (strain 4287 / CBS 123668 / FGSC 9935 / NRRL 34936) GN=FOXG_12535 PE=3 SV=1	2;2	2;2	2;2	>tr|A0A0D2YCH2|A0A0D2YCH2_FUSO4 Polygalacturonase OS=Fusarium oxysporum f. sp. lycopersici (strain 4287 / CBS 123668 / FGSC 9935 / NRRL 34936) GN=FOXG_14004 PE=3 SV=1;>tr|A0A0D2Y8B9|A0A0D2Y8B9_FUSO4 Uncharacterized protein OS=Fusarium oxysporum f. sp. lyco	2	2	2	2	0	0	0	0	0	0	0	0	0	0	0	0	2	2	2	2	0	0	0	0	0	0	0	0	0	0	0	0	2	2	2	2	0	0	0	0	0	0	0
727	W9JGW1;tr|A0A0D2YA76|A0A0D2YA76_FUSO4 Uncharacterized protein OS=Fusarium oxysporum f. sp. lycopersici (strain 4287 / CBS 123668 / FGSC 9935 / NRRL 34936) GN=FOXG_13198 PE=4 SV=1	W9JGW1;tr|A0A0D2YA76|A0A0D2YA76_FUSO4 Uncharacterized protein OS=Fusarium oxysporum f. sp. lycopersici (strain 4287 / CBS 123668 / FGSC 9935 / NRRL 34936) GN=FOXG_13198 PE=4 SV=1	1;1	1;1	1;1	>tr|W9JGW1|W9JGW1_FUSOX Uncharacterized protein OS=Fusarium oxysporum Fo47 GN=FOZG_15589 PE=4 SV=1;>tr|A0A0D2YA76|A0A0D2YA76_FUSO4 Uncharacterized protein OS=Fusarium oxysporum f. sp. lycopersici (strain 4287 / CBS 123668 / FGSC 9935 / NRRL 34936) GN=FOXG_	2	1	1	1	0	0	0	0	0	0	0	0	0	0	0	0	1	1	1	1	0	0	0	0	0	0	0	0	0	0	0	0	1	1	1	1	0	0	0	0	0	0	0
728	W9JG32;tr|A0A0D2YAL3|A0A0D2YAL3_FUSO4 Uncharacterized protein OS=Fusarium oxysporum f. sp. lycopersici (strain 4287 / CBS 123668 / FGSC 9935 / NRRL 34936) GN=FOXG_13339 PE=4 SV=1	W9JG32;tr|A0A0D2YAL3|A0A0D2YAL3_FUSO4 Uncharacterized protein OS=Fusarium oxysporum f. sp. lycopersici (strain 4287 / CBS 123668 / FGSC 9935 / NRRL 34936) GN=FOXG_13339 PE=4 SV=1	4;4	4;4	4;4	>tr|W9JG32|W9JG32_FUSOX Uncharacterized protein OS=Fusarium oxysporum Fo47 GN=FOZG_15418 PE=4 SV=1;>tr|A0A0D2YAL3|A0A0D2YAL3_FUSO4 Uncharacterized protein OS=Fusarium oxysporum f. sp. lycopersici (strain 4287 / CBS 123668 / FGSC 9935 / NRRL 34936) GN=FOXG_	2	4	4	4	0	0	0	0	0	0	0	0	0	1	0	0	3	3	2	2	0	0	0	0	0	0	0	0	0	1	0	0	3	3	2	2	0	0	0	0	0	0	0
729	W9JFX8;tr|A0A0D2YAZ7|A0A0D2YAZ7_FUSO4 Uncharacterized protein OS=Fusarium oxysporum f. sp. lycopersici (strain 4287 / CBS 123668 / FGSC 9935 / NRRL 34936) GN=FOXG_13475 PE=4 SV=1	W9JFX8;tr|A0A0D2YAZ7|A0A0D2YAZ7_FUSO4 Uncharacterized protein OS=Fusarium oxysporum f. sp. lycopersici (strain 4287 / CBS 123668 / FGSC 9935 / NRRL 34936) GN=FOXG_13475 PE=4 SV=1	1;1	1;1	1;1	>tr|W9JFX8|W9JFX8_FUSOX Uncharacterized protein OS=Fusarium oxysporum Fo47 GN=FOZG_15252 PE=4 SV=1;>tr|A0A0D2YAZ7|A0A0D2YAZ7_FUSO4 Uncharacterized protein OS=Fusarium oxysporum f. sp. lycopersici (strain 4287 / CBS 123668 / FGSC 9935 / NRRL 34936) GN=FOXG_	2	1	1	1	0	0	0	0	0	0	1	0	0	0	0	0	0	0	0	0	0	0	0	0	0	0	1	0	0	0	0	0	0	0	0	0	0	0	0	0	0	0	1
730	tr|A0A0D2YBS3|A0A0D2YBS3_FUSO4 Uncharacterized protein OS=Fusarium oxysporum f. sp. lycopersici (strain 4287 / CBS 123668 / FGSC 9935 / NRRL 34936) GN=FOXG_13751 PE=4 SV=1;tr|A0A0J9VWS0|A0A0J9VWS0_FUSO4 Uncharacterized protein OS=Fusarium oxysporum f. sp. lycopersici (strain 4287 / CBS 123668 / FGSC 9935 / NRRL 34936) GN=FOXG_13751 PE=4 SV=1;W9JHP9	tr|A0A0D2YBS3|A0A0D2YBS3_FUSO4 Uncharacterized protein OS=Fusarium oxysporum f. sp. lycopersici (strain 4287 / CBS 123668 / FGSC 9935 / NRRL 34936) GN=FOXG_13751 PE=4 SV=1;tr|A0A0J9VWS0|A0A0J9VWS0_FUSO4 Uncharacterized protein OS=Fusarium oxysporum f. sp. lycopersici (strain 4287 / CBS 123668 / FGSC 9935 / NRRL 34936) GN=FOXG_13751 PE=4 SV=1;W9JHP9	1;1;1	1;1;1	1;1;1	>tr|A0A0D2YBS3|A0A0D2YBS3_FUSO4 Uncharacterized protein OS=Fusarium oxysporum f. sp. lycopersici (strain 4287 / CBS 123668 / FGSC 9935 / NRRL 34936) GN=FOXG_13751 PE=4 SV=1;>tr|A0A0J9VWS0|A0A0J9VWS0_FUSO4 Uncharacterized protein OS=Fusarium oxysporum f. sp	3	1	1	1	0	1	0	1	1	0	0	0	1	1	0	0	0	0	0	0	0	1	0	1	1	0	0	0	1	1	0	0	0	0	0	0	0	1	0	1	1	0	0
731	tr|A0A0D2YD41|A0A0D2YD41_FUSO4 Uncharacterized protein OS=Fusarium oxysporum f. sp. lycopersici (strain 4287 / CBS 123668 / FGSC 9935 / NRRL 34936) GN=FOXG_14223 PE=4 SV=1	tr|A0A0D2YD41|A0A0D2YD41_FUSO4 Uncharacterized protein OS=Fusarium oxysporum f. sp. lycopersici (strain 4287 / CBS 123668 / FGSC 9935 / NRRL 34936) GN=FOXG_14223 PE=4 SV=1	2	2	2	>tr|A0A0D2YD41|A0A0D2YD41_FUSO4 Uncharacterized protein OS=Fusarium oxysporum f. sp. lycopersici (strain 4287 / CBS 123668 / FGSC 9935 / NRRL 34936) GN=FOXG_14223 PE=4 SV=1	1	2	2	2	0	0	0	0	0	0	0	0	2	2	2	2	0	1	1	1	0	0	0	0	0	0	0	0	2	2	2	2	0	1	1	1	0	0	0	0	0	0	0
732	tr|A0A0D2YD52|A0A0D2YD52_FUSO4 Catalase-peroxidase OS=Fusarium oxysporum f. sp. lycopersici (strain 4287 / CBS 123668 / FGSC 9935 / NRRL 34936) GN=KATG PE=3 SV=1	tr|A0A0D2YD52|A0A0D2YD52_FUSO4 Catalase-peroxidase OS=Fusarium oxysporum f. sp. lycopersici (strain 4287 / CBS 123668 / FGSC 9935 / NRRL 34936) GN=KATG PE=3 SV=1	19	5	2	>tr|A0A0D2YD52|A0A0D2YD52_FUSO4 Catalase-peroxidase OS=Fusarium oxysporum f. sp. lycopersici (strain 4287 / CBS 123668 / FGSC 9935 / NRRL 34936) GN=KATG PE=3 SV=1	1	19	5	2	0	1	1	0	1	1	1	1	10	12	8	9	19	18	18	17	0	0	0	0	0	0	0	0	0	2	0	0	5	5	5	5	0	0	0	0	0	0	0
733	tr|A0A0D2YHN7|A0A0D2YHN7_FUSO4 Uncharacterized protein OS=Fusarium oxysporum f. sp. lycopersici (strain 4287 / CBS 123668 / FGSC 9935 / NRRL 34936) GN=FOXG_15833 PE=3 SV=1;W9JB36;tr|A0A0J9W5S2|A0A0J9W5S2_FUSO4 Uncharacterized protein OS=Fusarium oxysporum f. sp. lycopersici (strain 4287 / CBS 123668 / FGSC 9935 / NRRL 34936) GN=FOXG_15833 PE=3 SV=1	tr|A0A0D2YHN7|A0A0D2YHN7_FUSO4 Uncharacterized protein OS=Fusarium oxysporum f. sp. lycopersici (strain 4287 / CBS 123668 / FGSC 9935 / NRRL 34936) GN=FOXG_15833 PE=3 SV=1;W9JB36;tr|A0A0J9W5S2|A0A0J9W5S2_FUSO4 Uncharacterized protein OS=Fusarium oxysporum f. sp. lycopersici (strain 4287 / CBS 123668 / FGSC 9935 / NRRL 34936) GN=FOXG_15833 PE=3 SV=1	5;5;5	5;5;5	5;5;5	>tr|A0A0D2YHN7|A0A0D2YHN7_FUSO4 Uncharacterized protein OS=Fusarium oxysporum f. sp. lycopersici (strain 4287 / CBS 123668 / FGSC 9935 / NRRL 34936) GN=FOXG_15833 PE=3 SV=1;>tr|W9JB36|W9JB36_FUSOX Uncharacterized protein OS=Fusarium oxysporum Fo47 GN=FOZG_	3	5	5	5	0	0	0	0	0	0	0	0	0	3	0	0	5	5	5	3	0	0	0	0	0	0	0	0	0	3	0	0	5	5	5	3	0	0	0	0	0	0	0
734	tr|A0A0D2YHZ4|A0A0D2YHZ4_FUSO4 Uncharacterized protein OS=Fusarium oxysporum f. sp. lycopersici (strain 4287 / CBS 123668 / FGSC 9935 / NRRL 34936) GN=FOXG_15940 PE=4 SV=1;tr|A0A0J9WUX4|A0A0J9WUX4_FUSO4 Uncharacterized protein OS=Fusarium oxysporum f. sp. lycopersici (strain 4287 / CBS 123668 / FGSC 9935 / NRRL 34936) GN=FOXG_15940 PE=4 SV=1	tr|A0A0D2YHZ4|A0A0D2YHZ4_FUSO4 Uncharacterized protein OS=Fusarium oxysporum f. sp. lycopersici (strain 4287 / CBS 123668 / FGSC 9935 / NRRL 34936) GN=FOXG_15940 PE=4 SV=1;tr|A0A0J9WUX4|A0A0J9WUX4_FUSO4 Uncharacterized protein OS=Fusarium oxysporum f. sp. lycopersici (strain 4287 / CBS 123668 / FGSC 9935 / NRRL 34936) GN=FOXG_15940 PE=4 SV=1	1;1	1;1	1;1	>tr|A0A0D2YHZ4|A0A0D2YHZ4_FUSO4 Uncharacterized protein OS=Fusarium oxysporum f. sp. lycopersici (strain 4287 / CBS 123668 / FGSC 9935 / NRRL 34936) GN=FOXG_15940 PE=4 SV=1;>tr|A0A0J9WUX4|A0A0J9WUX4_FUSO4 Uncharacterized protein OS=Fusarium oxysporum f. sp	2	1	1	1	0	0	0	0	0	0	0	0	0	0	0	0	1	1	1	1	0	0	0	0	0	0	0	0	0	0	0	0	1	1	1	1	0	0	0	0	0	0	0
735	tr|A0A0J9WV46|A0A0J9WV46_FUSO4 Uncharacterized protein OS=Fusarium oxysporum f. sp. lycopersici (strain 4287 / CBS 123668 / FGSC 9935 / NRRL 34936) GN=FOXG_06932 PE=4 SV=1;tr|A0A0D2YIN5|A0A0D2YIN5_FUSO4 Uncharacterized protein OS=Fusarium oxysporum f. sp. lycopersici (strain 4287 / CBS 123668 / FGSC 9935 / NRRL 34936) GN=FOXG_16300 PE=4 SV=1;tr|A0A0J9WUY0|A0A0J9WUY0_FUSO4 Uncharacterized protein …	tr|A0A0J9WV46|A0A0J9WV46_FUSO4 Uncharacterized protein OS=Fusarium oxysporum f. sp. lycopersici (strain 4287 / CBS 123668 / FGSC 9935 / NRRL 34936) GN=FOXG_06932 PE=4 SV=1;tr|A0A0D2YIN5|A0A0D2YIN5_FUSO4 Uncharacterized protein OS=Fusarium oxysporum f. sp. lycopersici (strain 4287 / CBS 123668 / FGSC 9935 / NRRL 34936) GN=FOXG_16300 PE=4 SV=1;tr|A0A0J9WUY0|A0A0J9WUY0_FUSO4 Uncharacterized protein …	1;1;1;1;1	1;1;1;1;1	1;1;1;1;1	>tr|A0A0J9WV46|A0A0J9WV46_FUSO4 Uncharacterized protein OS=Fusarium oxysporum f. sp. lycopersici (strain 4287 / CBS 123668 / FGSC 9935 / NRRL 34936) GN=FOXG_06932 PE=4 SV=1;>tr|A0A0D2YIN5|A0A0D2YIN5_FUSO4 Uncharacterized protein OS=Fusarium oxysporum f. sp	5	1	1	1	0	1	0	0	1	1	1	1	1	0	0	1	0	0	0	0	0	1	0	0	1	1	1	1	1	0	0	1	0	0	0	0	0	1	0	0	1	1	1
736	W9JCS1;tr|A0A0D2YJ55|A0A0D2YJ55_FUSO4 Uncharacterized protein OS=Fusarium oxysporum f. sp. lycopersici (strain 4287 / CBS 123668 / FGSC 9935 / NRRL 34936) GN=FOXG_16569 PE=4 SV=1	W9JCS1;tr|A0A0D2YJ55|A0A0D2YJ55_FUSO4 Uncharacterized protein OS=Fusarium oxysporum f. sp. lycopersici (strain 4287 / CBS 123668 / FGSC 9935 / NRRL 34936) GN=FOXG_16569 PE=4 SV=1	1;1	1;1	1;1	>tr|W9JCS1|W9JCS1_FUSOX Uncharacterized protein OS=Fusarium oxysporum Fo47 GN=FOZG_16568 PE=4 SV=1;>tr|A0A0D2YJ55|A0A0D2YJ55_FUSO4 Uncharacterized protein OS=Fusarium oxysporum f. sp. lycopersici (strain 4287 / CBS 123668 / FGSC 9935 / NRRL 34936) GN=FOXG_	2	1	1	1	0	0	0	0	0	0	0	0	0	0	0	0	1	1	0	0	0	0	0	0	0	0	0	0	0	0	0	0	1	1	0	0	0	0	0	0	0	0	0
737	W9KHH3;tr|A0A0D2YKS3|A0A0D2YKS3_FUSO4 Uncharacterized protein OS=Fusarium oxysporum f. sp. lycopersici (strain 4287 / CBS 123668 / FGSC 9935 / NRRL 34936) GN=FOXG_17741 PE=4 SV=1;W9KPB1;tr|A0A0J9UG34|A0A0J9UG34_FUSO4 Uncharacterized protein OS=Fusarium oxysporum f. sp. lycopersici (strain 4287 / CBS 123668 / FGSC 9935 / NRRL 34936) GN=FOXG_17741 PE=4 SV=1	W9KHH3;tr|A0A0D2YKS3|A0A0D2YKS3_FUSO4 Uncharacterized protein OS=Fusarium oxysporum f. sp. lycopersici (strain 4287 / CBS 123668 / FGSC 9935 / NRRL 34936) GN=FOXG_17741 PE=4 SV=1;W9KPB1;tr|A0A0J9UG34|A0A0J9UG34_FUSO4 Uncharacterized protein OS=Fusarium oxysporum f. sp. lycopersici (strain 4287 / CBS 123668 / FGSC 9935 / NRRL 34936) GN=FOXG_17741 PE=4 SV=1	9;9;9;9	9;9;9;9	9;9;9;9	>tr|W9KHH3|W9KHH3_FUSOX Uncharacterized protein OS=Fusarium oxysporum Fo47 GN=FOZG_04864 PE=4 SV=1;>tr|A0A0D2YKS3|A0A0D2YKS3_FUSO4 Uncharacterized protein OS=Fusarium oxysporum f. sp. lycopersici (strain 4287 / CBS 123668 / FGSC 9935 / NRRL 34936) GN=FOXG_	4	9	9	9	0	0	0	0	0	0	0	0	0	0	0	0	8	9	6	8	0	0	0	0	0	0	0	0	0	0	0	0	8	9	6	8	0	0	0	0	0	0	0
738	tr|A0A0J9U6Z8|A0A0J9U6Z8_FUSO4 Uncharacterized protein OS=Fusarium oxysporum f. sp. lycopersici (strain 4287 / CBS 123668 / FGSC 9935 / NRRL 34936) GN=FOXG_17939 PE=4 SV=1	tr|A0A0J9U6Z8|A0A0J9U6Z8_FUSO4 Uncharacterized protein OS=Fusarium oxysporum f. sp. lycopersici (strain 4287 / CBS 123668 / FGSC 9935 / NRRL 34936) GN=FOXG_17939 PE=4 SV=1	1	1	1	>tr|A0A0J9U6Z8|A0A0J9U6Z8_FUSO4 Uncharacterized protein OS=Fusarium oxysporum f. sp. lycopersici (strain 4287 / CBS 123668 / FGSC 9935 / NRRL 34936) GN=FOXG_17939 PE=4 SV=1	1	1	1	1	1	1	0	0	1	0	1	0	0	1	1	0	0	0	1	1	1	1	0	0	1	0	1	0	0	1	1	0	0	0	1	1	1	1	0	0	1	0	1
739	tr|A0A0J9UGI9|A0A0J9UGI9_FUSO4 Uncharacterized protein OS=Fusarium oxysporum f. sp. lycopersici (strain 4287 / CBS 123668 / FGSC 9935 / NRRL 34936) GN=FOXG_18363 PE=4 SV=1	tr|A0A0J9UGI9|A0A0J9UGI9_FUSO4 Uncharacterized protein OS=Fusarium oxysporum f. sp. lycopersici (strain 4287 / CBS 123668 / FGSC 9935 / NRRL 34936) GN=FOXG_18363 PE=4 SV=1	1	1	1	>tr|A0A0J9UGI9|A0A0J9UGI9_FUSO4 Uncharacterized protein OS=Fusarium oxysporum f. sp. lycopersici (strain 4287 / CBS 123668 / FGSC 9935 / NRRL 34936) GN=FOXG_18363 PE=4 SV=1	1	1	1	1	0	1	1	1	1	1	1	1	1	0	0	0	0	0	0	0	0	1	1	1	1	1	1	1	1	0	0	0	0	0	0	0	0	1	1	1	1	1	1
740	W9K879;tr|A0A0J9UK42|A0A0J9UK42_FUSO4 Uncharacterized protein OS=Fusarium oxysporum f. sp. lycopersici (strain 4287 / CBS 123668 / FGSC 9935 / NRRL 34936) GN=FOXG_02877 PE=4 SV=1;tr|A0A0D2XG36|A0A0D2XG36_FUSO4 Uncharacterized protein OS=Fusarium oxysporum f. sp. lycopersici (strain 4287 / CBS 123668 / FGSC 9935 / NRRL 34936) GN=FOXG_02877 PE=4 SV=1;W9K8C2	W9K879;tr|A0A0J9UK42|A0A0J9UK42_FUSO4 Uncharacterized protein OS=Fusarium oxysporum f. sp. lycopersici (strain 4287 / CBS 123668 / FGSC 9935 / NRRL 34936) GN=FOXG_02877 PE=4 SV=1;tr|A0A0D2XG36|A0A0D2XG36_FUSO4 Uncharacterized protein OS=Fusarium oxysporum f. sp. lycopersici (strain 4287 / CBS 123668 / FGSC 9935 / NRRL 34936) GN=FOXG_02877 PE=4 SV=1;W9K8C2	2;2;1;1	2;2;1;1	2;2;1;1	>tr|W9K879|W9K879_FUSOX Uncharacterized protein OS=Fusarium oxysporum Fo47 GN=FOZG_09250 PE=4 SV=1;>tr|A0A0J9UK42|A0A0J9UK42_FUSO4 Uncharacterized protein OS=Fusarium oxysporum f. sp. lycopersici (strain 4287 / CBS 123668 / FGSC 9935 / NRRL 34936) GN=FOXG_	4	2	2	2	0	0	1	1	1	1	1	1	0	0	1	1	0	0	0	0	0	0	1	1	1	1	1	1	0	0	1	1	0	0	0	0	0	0	1	1	1	1	1
741	W9KDM1;tr|A0A0J9UK53|A0A0J9UK53_FUSO4 Uncharacterized protein OS=Fusarium oxysporum f. sp. lycopersici (strain 4287 / CBS 123668 / FGSC 9935 / NRRL 34936) GN=FOXG_03465 PE=4 SV=1	W9KDM1;tr|A0A0J9UK53|A0A0J9UK53_FUSO4 Uncharacterized protein OS=Fusarium oxysporum f. sp. lycopersici (strain 4287 / CBS 123668 / FGSC 9935 / NRRL 34936) GN=FOXG_03465 PE=4 SV=1	1;1	1;1	1;1	>tr|W9KDM1|W9KDM1_FUSOX Uncharacterized protein OS=Fusarium oxysporum Fo47 GN=FOZG_08566 PE=4 SV=1;>tr|A0A0J9UK53|A0A0J9UK53_FUSO4 Uncharacterized protein OS=Fusarium oxysporum f. sp. lycopersici (strain 4287 / CBS 123668 / FGSC 9935 / NRRL 34936) GN=FOXG_	2	1	1	1	0	1	1	1	1	1	1	1	1	1	1	1	0	0	0	1	0	1	1	1	1	1	1	1	1	1	1	1	0	0	0	1	0	1	1	1	1	1	1
742	W9JX34;tr|A0A0J9UQK2|A0A0J9UQK2_FUSO4 Uncharacterized protein OS=Fusarium oxysporum f. sp. lycopersici (strain 4287 / CBS 123668 / FGSC 9935 / NRRL 34936) GN=FOXG_04931 PE=4 SV=1;W9JX62;tr|A0A0J9US77|A0A0J9US77_FUSO4 Uncharacterized protein OS=Fusarium oxysporum f. sp. lycopersici (strain 4287 / CBS 123668 / FGSC 9935 / NRRL 34936) GN=FOXG_04931 PE=4 SV=1	W9JX34;tr|A0A0J9UQK2|A0A0J9UQK2_FUSO4 Uncharacterized protein OS=Fusarium oxysporum f. sp. lycopersici (strain 4287 / CBS 123668 / FGSC 9935 / NRRL 34936) GN=FOXG_04931 PE=4 SV=1;W9JX62;tr|A0A0J9US77|A0A0J9US77_FUSO4 Uncharacterized protein OS=Fusarium oxysporum f. sp. lycopersici (strain 4287 / CBS 123668 / FGSC 9935 / NRRL 34936) GN=FOXG_04931 PE=4 SV=1	1;1;1;1	1;1;1;1	1;1;1;1	>tr|W9JX34|W9JX34_FUSOX Uncharacterized protein OS=Fusarium oxysporum Fo47 GN=FOZG_10653 PE=4 SV=1;>tr|A0A0J9UQK2|A0A0J9UQK2_FUSO4 Uncharacterized protein OS=Fusarium oxysporum f. sp. lycopersici (strain 4287 / CBS 123668 / FGSC 9935 / NRRL 34936) GN=FOXG_	4	1	1	1	0	1	1	1	1	1	1	0	1	1	1	1	0	0	1	1	0	1	1	1	1	1	1	0	1	1	1	1	0	0	1	1	0	1	1	1	1	1	1
743	tr|A0A0J9UQW6|A0A0J9UQW6_FUSO4 Uncharacterized protein OS=Fusarium oxysporum f. sp. lycopersici (strain 4287 / CBS 123668 / FGSC 9935 / NRRL 34936) GN=FOXG_05025 PE=4 SV=1	tr|A0A0J9UQW6|A0A0J9UQW6_FUSO4 Uncharacterized protein OS=Fusarium oxysporum f. sp. lycopersici (strain 4287 / CBS 123668 / FGSC 9935 / NRRL 34936) GN=FOXG_05025 PE=4 SV=1	1	1	1	>tr|A0A0J9UQW6|A0A0J9UQW6_FUSO4 Uncharacterized protein OS=Fusarium oxysporum f. sp. lycopersici (strain 4287 / CBS 123668 / FGSC 9935 / NRRL 34936) GN=FOXG_05025 PE=4 SV=1	1	1	1	1	0	1	0	0	0	0	0	0	1	1	0	1	0	0	0	1	0	1	0	0	0	0	0	0	1	1	0	1	0	0	0	1	0	1	0	0	0	0	0
744	W9KEQ6;tr|A0A0J9UVK1|A0A0J9UVK1_FUSO4 Uncharacterized protein OS=Fusarium oxysporum f. sp. lycopersici (strain 4287 / CBS 123668 / FGSC 9935 / NRRL 34936) GN=FOXG_19148 PE=4 SV=1	W9KEQ6;tr|A0A0J9UVK1|A0A0J9UVK1_FUSO4 Uncharacterized protein OS=Fusarium oxysporum f. sp. lycopersici (strain 4287 / CBS 123668 / FGSC 9935 / NRRL 34936) GN=FOXG_19148 PE=4 SV=1	1;1	1;1	1;1	>tr|W9KEQ6|W9KEQ6_FUSOX Uncharacterized protein OS=Fusarium oxysporum Fo47 GN=FOZG_07642 PE=4 SV=1;>tr|A0A0J9UVK1|A0A0J9UVK1_FUSO4 Uncharacterized protein OS=Fusarium oxysporum f. sp. lycopersici (strain 4287 / CBS 123668 / FGSC 9935 / NRRL 34936) GN=FOXG_	2	1	1	1	0	0	1	1	1	1	1	1	1	0	1	0	0	0	0	0	0	0	1	1	1	1	1	1	1	0	1	0	0	0	0	0	0	0	1	1	1	1	1
745	tr|A0A0J9V138|A0A0J9V138_FUSO4 Uncharacterized protein OS=Fusarium oxysporum f. sp. lycopersici (strain 4287 / CBS 123668 / FGSC 9935 / NRRL 34936) GN=FOXG_06642 PE=4 SV=1;tr|A0A0J9V4R4|A0A0J9V4R4_FUSO4 Uncharacterized protein OS=Fusarium oxysporum f. sp. lycopersici (strain 4287 / CBS 123668 / FGSC 9935 / NRRL 34936) GN=FOXG_06616 PE=4 SV=1	tr|A0A0J9V138|A0A0J9V138_FUSO4 Uncharacterized protein OS=Fusarium oxysporum f. sp. lycopersici (strain 4287 / CBS 123668 / FGSC 9935 / NRRL 34936) GN=FOXG_06642 PE=4 SV=1;tr|A0A0J9V4R4|A0A0J9V4R4_FUSO4 Uncharacterized protein OS=Fusarium oxysporum f. sp. lycopersici (strain 4287 / CBS 123668 / FGSC 9935 / NRRL 34936) GN=FOXG_06616 PE=4 SV=1	1;1	1;1	1;1	>tr|A0A0J9V138|A0A0J9V138_FUSO4 Uncharacterized protein OS=Fusarium oxysporum f. sp. lycopersici (strain 4287 / CBS 123668 / FGSC 9935 / NRRL 34936) GN=FOXG_06642 PE=4 SV=1;>tr|A0A0J9V4R4|A0A0J9V4R4_FUSO4 Uncharacterized protein OS=Fusarium oxysporum f. sp	2	1	1	1	0	0	1	1	1	1	1	1	1	1	1	1	0	0	0	0	0	0	1	1	1	1	1	1	1	1	1	1	0	0	0	0	0	0	1	1	1	1	1
746	tr|A0A0J9V311|A0A0J9V311_FUSO4 Uncharacterized protein OS=Fusarium oxysporum f. sp. lycopersici (strain 4287 / CBS 123668 / FGSC 9935 / NRRL 34936) GN=FOXG_19506 PE=4 SV=1	tr|A0A0J9V311|A0A0J9V311_FUSO4 Uncharacterized protein OS=Fusarium oxysporum f. sp. lycopersici (strain 4287 / CBS 123668 / FGSC 9935 / NRRL 34936) GN=FOXG_19506 PE=4 SV=1	1	1	1	>tr|A0A0J9V311|A0A0J9V311_FUSO4 Uncharacterized protein OS=Fusarium oxysporum f. sp. lycopersici (strain 4287 / CBS 123668 / FGSC 9935 / NRRL 34936) GN=FOXG_19506 PE=4 SV=1	1	1	1	1	0	0	0	0	0	0	0	0	1	0	0	0	0	0	0	0	0	0	0	0	0	0	0	0	1	0	0	0	0	0	0	0	0	0	0	0	0	0	0
747	W9JU83;tr|A0A0J9VKF6|A0A0J9VKF6_FUSO4 Uncharacterized protein OS=Fusarium oxysporum f. sp. lycopersici (strain 4287 / CBS 123668 / FGSC 9935 / NRRL 34936) GN=FOXG_20535 PE=4 SV=1	W9JU83;tr|A0A0J9VKF6|A0A0J9VKF6_FUSO4 Uncharacterized protein OS=Fusarium oxysporum f. sp. lycopersici (strain 4287 / CBS 123668 / FGSC 9935 / NRRL 34936) GN=FOXG_20535 PE=4 SV=1	1;1	1;1	1;1	>tr|W9JU83|W9JU83_FUSOX Uncharacterized protein OS=Fusarium oxysporum Fo47 GN=FOZG_11515 PE=4 SV=1;>tr|A0A0J9VKF6|A0A0J9VKF6_FUSO4 Uncharacterized protein OS=Fusarium oxysporum f. sp. lycopersici (strain 4287 / CBS 123668 / FGSC 9935 / NRRL 34936) GN=FOXG_	2	1	1	1	0	0	1	1	1	1	1	0	1	1	0	0	0	0	0	0	0	0	1	1	1	1	1	0	1	1	0	0	0	0	0	0	0	0	1	1	1	1	1
748	W9JGZ9;tr|A0A0J9VTU9|A0A0J9VTU9_FUSO4 Uncharacterized protein OS=Fusarium oxysporum f. sp. lycopersici (strain 4287 / CBS 123668 / FGSC 9935 / NRRL 34936) GN=FOXG_13085 PE=4 SV=1	W9JGZ9;tr|A0A0J9VTU9|A0A0J9VTU9_FUSO4 Uncharacterized protein OS=Fusarium oxysporum f. sp. lycopersici (strain 4287 / CBS 123668 / FGSC 9935 / NRRL 34936) GN=FOXG_13085 PE=4 SV=1	2;2	2;2	2;2	>tr|W9JGZ9|W9JGZ9_FUSOX Uncharacterized protein OS=Fusarium oxysporum Fo47 GN=FOZG_15729 PE=4 SV=1;>tr|A0A0J9VTU9|A0A0J9VTU9_FUSO4 Uncharacterized protein OS=Fusarium oxysporum f. sp. lycopersici (strain 4287 / CBS 123668 / FGSC 9935 / NRRL 34936) GN=FOXG_	2	2	2	2	0	0	0	0	0	0	0	0	0	0	0	0	2	2	2	2	0	0	0	0	0	0	0	0	0	0	0	0	2	2	2	2	0	0	0	0	0	0	0
749	tr|A0A0J9W8W9|A0A0J9W8W9_FUSO4 Uncharacterized protein OS=Fusarium oxysporum f. sp. lycopersici (strain 4287 / CBS 123668 / FGSC 9935 / NRRL 34936) GN=FOXG_16418 PE=4 SV=1;tr|A0A0C4DI36|A0A0C4DI36_FUSO4 Uncharacterized protein OS=Fusarium oxysporum f. sp. lycopersici (strain 4287 / CBS 123668 / FGSC 9935 / NRRL 34936) GN=FOXG_16418 PE=4 SV=1	tr|A0A0J9W8W9|A0A0J9W8W9_FUSO4 Uncharacterized protein OS=Fusarium oxysporum f. sp. lycopersici (strain 4287 / CBS 123668 / FGSC 9935 / NRRL 34936) GN=FOXG_16418 PE=4 SV=1	12;5	12;5	12;5	>tr|A0A0J9W8W9|A0A0J9W8W9_FUSO4 Uncharacterized protein OS=Fusarium oxysporum f. sp. lycopersici (strain 4287 / CBS 123668 / FGSC 9935 / NRRL 34936) GN=FOXG_16418 PE=4 SV=1	2	12	12	12	0	0	0	0	0	0	0	0	4	9	4	7	11	12	11	11	0	0	0	0	0	0	0	0	4	9	4	7	11	12	11	11	0	0	0	0	0	0	0
750	W9JCI0;tr|A0A0J9W9A8|A0A0J9W9A8_FUSO4 Uncharacterized protein OS=Fusarium oxysporum f. sp. lycopersici (strain 4287 / CBS 123668 / FGSC 9935 / NRRL 34936) GN=FOXG_22472 PE=4 SV=1	W9JCI0;tr|A0A0J9W9A8|A0A0J9W9A8_FUSO4 Uncharacterized protein OS=Fusarium oxysporum f. sp. lycopersici (strain 4287 / CBS 123668 / FGSC 9935 / NRRL 34936) GN=FOXG_22472 PE=4 SV=1	1;1	1;1	1;1	>tr|W9JCI0|W9JCI0_FUSOX Uncharacterized protein OS=Fusarium oxysporum Fo47 GN=FOZG_16610 PE=4 SV=1;>tr|A0A0J9W9A8|A0A0J9W9A8_FUSO4 Uncharacterized protein OS=Fusarium oxysporum f. sp. lycopersici (strain 4287 / CBS 123668 / FGSC 9935 / NRRL 34936) GN=FOXG_	2	1	1	1	1	1	1	1	1	1	1	1	1	1	1	1	1	1	0	1	1	1	1	1	1	1	1	1	1	1	1	1	1	1	0	1	1	1	1	1	1	1	1
751	tr|A0A0J9W9G5|A0A0J9W9G5_FUSO4 Catalase-peroxidase OS=Fusarium oxysporum f. sp. lycopersici (strain 4287 / CBS 123668 / FGSC 9935 / NRRL 34936) GN=KATG PE=3 SV=1;tr|A0A0D2YKF5|A0A0D2YKF5_FUSO4 Catalase-peroxidase OS=Fusarium oxysporum f. sp. lycopersici (strain 4287 / CBS 123668 / FGSC 9935 / NRRL 34936) GN=FOXG_17130 PE=3 SV=1;tr|A0A0J9W9E5|A0A0J9W9E5_FUSO4 Peroxidase OS=Fusarium oxysporum f. sp…	tr|A0A0J9W9G5|A0A0J9W9G5_FUSO4 Catalase-peroxidase OS=Fusarium oxysporum f. sp. lycopersici (strain 4287 / CBS 123668 / FGSC 9935 / NRRL 34936) GN=KATG PE=3 SV=1;tr|A0A0D2YKF5|A0A0D2YKF5_FUSO4 Catalase-peroxidase OS=Fusarium oxysporum f. sp. lycopersici (strain 4287 / CBS 123668 / FGSC 9935 / NRRL 34936) GN=FOXG_17130 PE=3 SV=1;tr|A0A0J9W9E5|A0A0J9W9E5_FUSO4 Peroxidase OS=Fusarium oxysporum f. sp…	23;22;18;18;5;5	23;22;18;18;5;5	9;9;7;7;2;2	>tr|A0A0J9W9G5|A0A0J9W9G5_FUSO4 Catalase-peroxidase OS=Fusarium oxysporum f. sp. lycopersici (strain 4287 / CBS 123668 / FGSC 9935 / NRRL 34936) GN=KATG PE=3 SV=1;>tr|A0A0D2YKF5|A0A0D2YKF5_FUSO4 Catalase-peroxidase OS=Fusarium oxysporum f. sp. lycopersici	6	23	23	9	0	1	1	0	1	1	2	2	17	17	13	16	23	21	21	19	0	1	1	0	1	1	2	2	17	17	13	16	23	21	21	19	0	0	0	0	0	0	1
752	tr|A0A0J9WIA2|A0A0J9WIA2_FUSO4 Uncharacterized protein OS=Fusarium oxysporum f. sp. lycopersici (strain 4287 / CBS 123668 / FGSC 9935 / NRRL 34936) GN=FOXG_02588 PE=3 SV=1;tr|A0A0D2XF99|A0A0D2XF99_FUSO4 Uncharacterized protein OS=Fusarium oxysporum f. sp. lycopersici (strain 4287 / CBS 123668 / FGSC 9935 / NRRL 34936) GN=FOXG_02588 PE=3 SV=1;W9KL47	tr|A0A0J9WIA2|A0A0J9WIA2_FUSO4 Uncharacterized protein OS=Fusarium oxysporum f. sp. lycopersici (strain 4287 / CBS 123668 / FGSC 9935 / NRRL 34936) GN=FOXG_02588 PE=3 SV=1;tr|A0A0D2XF99|A0A0D2XF99_FUSO4 Uncharacterized protein OS=Fusarium oxysporum f. sp. lycopersici (strain 4287 / CBS 123668 / FGSC 9935 / NRRL 34936) GN=FOXG_02588 PE=3 SV=1;W9KL47	7;6;5	7;6;5	7;6;5	>tr|A0A0J9WIA2|A0A0J9WIA2_FUSO4 Uncharacterized protein OS=Fusarium oxysporum f. sp. lycopersici (strain 4287 / CBS 123668 / FGSC 9935 / NRRL 34936) GN=FOXG_02588 PE=3 SV=1;>tr|A0A0D2XF99|A0A0D2XF99_FUSO4 Uncharacterized protein OS=Fusarium oxysporum f. sp	3	7	7	7	0	0	0	0	0	0	0	0	3	4	1	3	6	5	5	6	0	0	0	0	0	0	0	0	3	4	1	3	6	5	5	6	0	0	0	0	0	0	0
753	tr|A0A0J9WVB5|A0A0J9WVB5_FUSO4 Uncharacterized protein OS=Fusarium oxysporum f. sp. lycopersici (strain 4287 / CBS 123668 / FGSC 9935 / NRRL 34936) GN=FOXG_22493 PE=4 SV=1	tr|A0A0J9WVB5|A0A0J9WVB5_FUSO4 Uncharacterized protein OS=Fusarium oxysporum f. sp. lycopersici (strain 4287 / CBS 123668 / FGSC 9935 / NRRL 34936) GN=FOXG_22493 PE=4 SV=1	1	1	1	>tr|A0A0J9WVB5|A0A0J9WVB5_FUSO4 Uncharacterized protein OS=Fusarium oxysporum f. sp. lycopersici (strain 4287 / CBS 123668 / FGSC 9935 / NRRL 34936) GN=FOXG_22493 PE=4 SV=1	1	1	1	1	0	0	0	0	0	0	0	0	0	0	0	0	1	1	1	1	0	0	0	0	0	0	0	0	0	0	0	0	1	1	1	1	0	0	0	0	0	0	0
754	W9JJI1;tr|E6PBN4|E6PBN4_FUSO4 Galactose oxidase OS=Fusarium oxysporum f. sp. lycopersici (strain 4287 / CBS 123668 / FGSC 9935 / NRRL 34936) GN=gaoB PE=4 SV=1	W9JJI1;tr|E6PBN4|E6PBN4_FUSO4 Galactose oxidase OS=Fusarium oxysporum f. sp. lycopersici (strain 4287 / CBS 123668 / FGSC 9935 / NRRL 34936) GN=gaoB PE=4 SV=1	5;5	5;5	5;5	>tr|W9JJI1|W9JJI1_FUSOX Sialidase-1 OS=Fusarium oxysporum Fo47 GN=FOZG_13775 PE=4 SV=1;>tr|E6PBN4|E6PBN4_FUSO4 Galactose oxidase OS=Fusarium oxysporum f. sp. lycopersici (strain 4287 / CBS 123668 / FGSC 9935 / NRRL 34936) GN=gaoB PE=4 SV=1	2	5	5	5	0	0	0	0	0	0	0	0	1	1	0	0	5	5	5	5	0	0	0	0	0	0	0	0	1	1	0	0	5	5	5	5	0	0	0	0	0	0	0
755	W9JC49;W9JBL1	W9JC49;W9JBL1	18;15	6;5	1;1	>tr|W9JC49|W9JC49_FUSOX Catalase-peroxidase OS=Fusarium oxysporum Fo47 GN=KATG PE=3 SV=1;>tr|W9JBL1|W9JBL1_FUSOX Catalase-peroxidase OS=Fusarium oxysporum Fo47 GN=FOZG_16820 PE=3 SV=1	2	18	6	1	0	1	1	0	1	1	1	1	9	11	8	10	17	15	15	16	0	0	0	0	0	0	0	0	2	3	1	3	5	4	4	6	0	0	0	0	0	0	0
756	W9JF01	W9JF01	1	1	1	>tr|W9JF01|W9JF01_FUSOX Uncharacterized protein OS=Fusarium oxysporum Fo47 GN=FOZG_17338 PE=4 SV=1	1	1	1	1	0	1	1	1	0	1	0	1	1	1	1	1	0	0	1	0	0	1	1	1	0	1	0	1	1	1	1	1	0	0	1	0	0	1	1	1	0	1	0
757	W9JFF2;tr|A0A0C4DHY6|A0A0C4DHY6_FUSO4 Uncharacterized protein OS=Fusarium oxysporum f. sp. lycopersici (strain 4287 / CBS 123668 / FGSC 9935 / NRRL 34936) GN=FOXG_15793 PE=4 SV=1;tr|A0A0J9WUQ0|A0A0J9WUQ0_FUSO4 Uncharacterized protein OS=Fusarium oxysporum f. sp. lycopersici (strain 4287 / CBS 123668 / FGSC 9935 / NRRL 34936) GN=FOXG_15793 PE=4 SV=1	W9JFF2;tr|A0A0C4DHY6|A0A0C4DHY6_FUSO4 Uncharacterized protein OS=Fusarium oxysporum f. sp. lycopersici (strain 4287 / CBS 123668 / FGSC 9935 / NRRL 34936) GN=FOXG_15793 PE=4 SV=1;tr|A0A0J9WUQ0|A0A0J9WUQ0_FUSO4 Uncharacterized protein OS=Fusarium oxysporum f. sp. lycopersici (strain 4287 / CBS 123668 / FGSC 9935 / NRRL 34936) GN=FOXG_15793 PE=4 SV=1	2;1;1	2;1;1	2;1;1	>tr|W9JFF2|W9JFF2_FUSOX Uncharacterized protein OS=Fusarium oxysporum Fo47 GN=FOZG_17063 PE=4 SV=1;>tr|A0A0C4DHY6|A0A0C4DHY6_FUSO4 Uncharacterized protein OS=Fusarium oxysporum f. sp. lycopersici (strain 4287 / CBS 123668 / FGSC 9935 / NRRL 34936) GN=FOXG_	3	2	2	2	0	0	0	0	0	0	0	0	0	0	0	0	2	1	2	2	0	0	0	0	0	0	0	0	0	0	0	0	2	1	2	2	0	0	0	0	0	0	0
758	W9JLQ6	W9JLQ6	8	8	8	>tr|W9JLQ6|W9JLQ6_FUSOX Uncharacterized protein OS=Fusarium oxysporum Fo47 GN=FOZG_16463 PE=4 SV=1	1	8	8	8	0	0	0	0	0	0	0	0	2	3	1	1	8	7	7	7	0	0	0	0	0	0	0	0	2	3	1	1	8	7	7	7	0	0	0	0	0	0	0
759	W9JMR0	W9JMR0	1	1	1	>tr|W9JMR0|W9JMR0_FUSOX Uncharacterized protein OS=Fusarium oxysporum Fo47 GN=FOZG_13002 PE=4 SV=1	1	1	1	1	0	1	1	1	1	1	1	1	1	1	1	1	0	0	0	0	0	1	1	1	1	1	1	1	1	1	1	1	0	0	0	0	0	1	1	1	1	1	1
760	W9JRZ0	W9JRZ0	1	1	1	>tr|W9JRZ0|W9JRZ0_FUSOX Serine/threonine-protein kinase TEL1 OS=Fusarium oxysporum Fo47 GN=FOZG_12670 PE=3 SV=1	1	1	1	1	0	0	0	1	0	0	0	0	0	0	0	0	0	0	0	0	0	0	0	1	0	0	0	0	0	0	0	0	0	0	0	0	0	0	0	1	0	0	0
761	W9JXR7	W9JXR7	1	1	1	>tr|W9JXR7|W9JXR7_FUSOX Uncharacterized protein OS=Fusarium oxysporum Fo47 GN=FOZG_13681 PE=4 SV=1	1	1	1	1	0	0	0	0	0	0	0	0	0	0	0	0	1	0	0	0	0	0	0	0	0	0	0	0	0	0	0	0	1	0	0	0	0	0	0	0	0	0	0
762	W9K3Q4;tr|A0A0J9WKQ5|A0A0J9WKQ5_FUSO4 Uncharacterized protein OS=Fusarium oxysporum f. sp. lycopersici (strain 4287 / CBS 123668 / FGSC 9935 / NRRL 34936) GN=FOXG_19035 PE=4 SV=1;tr|A0A0D2YKT4|A0A0D2YKT4_FUSO4 Uncharacterized protein OS=Fusarium oxysporum f. sp. lycopersici (strain 4287 / CBS 123668 / FGSC 9935 / NRRL 34936) GN=FOXG_17752 PE=4 SV=1	W9K3Q4;tr|A0A0J9WKQ5|A0A0J9WKQ5_FUSO4 Uncharacterized protein OS=Fusarium oxysporum f. sp. lycopersici (strain 4287 / CBS 123668 / FGSC 9935 / NRRL 34936) GN=FOXG_19035 PE=4 SV=1;tr|A0A0D2YKT4|A0A0D2YKT4_FUSO4 Uncharacterized protein OS=Fusarium oxysporum f. sp. lycopersici (strain 4287 / CBS 123668 / FGSC 9935 / NRRL 34936) GN=FOXG_17752 PE=4 SV=1	6;5;4	6;5;4	6;5;4	>tr|W9K3Q4|W9K3Q4_FUSOX Uncharacterized protein OS=Fusarium oxysporum Fo47 GN=FOZG_11101 PE=4 SV=1;>tr|A0A0J9WKQ5|A0A0J9WKQ5_FUSO4 Uncharacterized protein OS=Fusarium oxysporum f. sp. lycopersici (strain 4287 / CBS 123668 / FGSC 9935 / NRRL 34936) GN=FOXG_	3	6	6	6	0	0	0	0	0	0	0	0	0	1	0	1	6	6	6	5	0	0	0	0	0	0	0	0	0	1	0	1	6	6	6	5	0	0	0	0	0	0	0
763	W9K6S5	W9K6S5	1	1	1	>tr|W9K6S5|W9K6S5_FUSOX Uncharacterized protein OS=Fusarium oxysporum Fo47 GN=FOZG_08905 PE=4 SV=1	1	1	1	1	0	1	1	1	1	1	1	1	1	1	1	1	0	0	1	1	0	1	1	1	1	1	1	1	1	1	1	1	0	0	1	1	0	1	1	1	1	1	1
764	W9K7C5	W9K7C5	1	1	1	>tr|W9K7C5|W9K7C5_FUSOX DNA-directed RNA polymerase subunit OS=Fusarium oxysporum Fo47 GN=FOZG_09693 PE=3 SV=1	1	1	1	1	0	0	1	0	0	0	0	0	0	0	0	0	0	0	0	0	0	0	1	0	0	0	0	0	0	0	0	0	0	0	0	0	0	0	1	0	0	0	0
765	W9KG71	W9KG71	1	1	1	>tr|W9KG71|W9KG71_FUSOX Uncharacterized protein OS=Fusarium oxysporum Fo47 GN=FOZG_04517 PE=4 SV=1	1	1	1	1	0	1	1	1	1	1	1	1	1	1	1	1	1	0	1	1	0	1	1	1	1	1	1	1	1	1	1	1	1	0	1	1	0	1	1	1	1	1	1
766	W9KQJ6	W9KQJ6	1	1	1	>tr|W9KQJ6|W9KQJ6_FUSOX Uncharacterized protein OS=Fusarium oxysporum Fo47 GN=FOZG_05552 PE=4 SV=1	1	1	1	1	0	0	0	0	0	0	0	0	0	0	1	1	0	0	1	0	0	0	0	0	0	0	0	0	0	0	1	1	0	0	1	0	0	0	0	0	0	0	0
767	W9KRT3	W9KRT3	1	1	1	>tr|W9KRT3|W9KRT3_FUSOX Ribonuclease Z OS=Fusarium oxysporum Fo47 GN=FOZG_04891 PE=4 SV=1	1	1	1	1	0	0	0	1	0	0	0	0	1	0	0	0	0	0	0	0	0	0	0	1	0	0	0	0	1	0	0	0	0	0	0	0	0	0	0	1	0	0	0
768	W9KV11;tr|A0A0J9UNY6|A0A0J9UNY6_FUSO4 1,3-beta-glucanosyltransferase OS=Fusarium oxysporum f. sp. lycopersici (strain 4287 / CBS 123668 / FGSC 9935 / NRRL 34936) GN=FOXG_18811 PE=3 SV=1;tr|A0A0D2YKT2|A0A0D2YKT2_FUSO4 1,3-beta-glucanosyltransferase OS=Fusarium oxysporum f. sp. lycopersici (strain 4287 / CBS 123668 / FGSC 9935 / NRRL 34936) GN=FOXG_17750 PE=3 SV=1	W9KV11;tr|A0A0J9UNY6|A0A0J9UNY6_FUSO4 1,3-beta-glucanosyltransferase OS=Fusarium oxysporum f. sp. lycopersici (strain 4287 / CBS 123668 / FGSC 9935 / NRRL 34936) GN=FOXG_18811 PE=3 SV=1	6;5;2	6;5;2	6;5;2	>tr|W9KV11|W9KV11_FUSOX 1,3-beta-glucanosyltransferase OS=Fusarium oxysporum Fo47 GN=FOZG_02715 PE=3 SV=1;>tr|A0A0J9UNY6|A0A0J9UNY6_FUSO4 1,3-beta-glucanosyltransferase OS=Fusarium oxysporum f. sp. lycopersici (strain 4287 / CBS 123668 / FGSC 9935 / NRRL 3	3	6	6	6	0	0	0	0	0	0	0	0	0	0	0	0	6	6	6	5	0	0	0	0	0	0	0	0	0	0	0	0	6	6	6	5	0	0	0	0	0	0	0
769	W9KZZ1	W9KZZ1	1	1	1	>tr|W9KZZ1|W9KZZ1_FUSOX Uncharacterized protein OS=Fusarium oxysporum Fo47 GN=FOZG_00734 PE=4 SV=1	1	1	1	1	0	0	1	1	1	0	1	0	0	1	1	1	0	0	0	0	0	0	1	1	1	0	1	0	0	1	1	1	0	0	0	0	0	0	1	1	1	0	1
[truncated: 130 more columns]

## Sheet: proteinGroups
Protein IDs	Majority protein IDs	Peptide counts (all)	Peptide counts (razor+unique)	Peptide counts (unique)	Fasta headers	Number of proteins	Peptides	Razor + unique peptides	Unique peptides	Peptides FR12_Mock_XS1	Peptides FR13_Mock_XS2	Peptides FR14_Mock_XS3	Peptides FR15_Mock_XS4	Peptides FR16_Fo47_XS1	Peptides FR17_Fo47_XS2	Peptides FR18_Fo47_XS3	Peptides FR19_Fo47_XS4	Peptides FR20_Coinoc_XS1	Peptides FR21_Coinoc_XS2	Peptides FR22_Coinoc_XS3	Peptides FR23_Coinoc_XS4	Peptides FR24_Fol007_XS1	Peptides FR25_Fol007_XS2	Peptides FR26_Fol007_XS3	Peptides FR27_Fol007_XS4	Razor + unique peptides FR12_Mock_XS1	Razor + unique peptides FR13_Mock_XS2	Razor + unique peptides FR14_Mock_XS3	Razor + unique peptides FR15_Mock_XS4	Razor + unique peptides FR16_Fo47_XS1	Razor + unique peptides FR17_Fo47_XS2	Razor + unique peptides FR18_Fo47_XS3	Razor + unique peptides FR19_Fo47_XS4	Razor + unique peptides FR20_Coinoc_XS1	Razor + unique peptides FR21_Coinoc_XS2	Razor + unique peptides FR22_Coinoc_XS3	Razor + unique peptides FR23_Coinoc_XS4	Razor + unique peptides FR24_Fol007_XS1	Razor + unique peptides FR25_Fol007_XS2	Razor + unique peptides FR26_Fol007_XS3	Razor + unique peptides FR27_Fol007_XS4	Unique peptides FR12_Mock_XS1	Unique peptides FR13_Mock_XS2	Unique peptides FR14_Mock_XS3	Unique peptides FR15_Mock_XS4	Unique peptides FR16_Fo47_XS1	Unique peptides FR17_Fo47_XS2	Unique peptides FR18_Fo47_XS3	Unique peptides FR19_Fo47_XS4
P42652;A0A0J9YZP8;tr|A0A0D2XDJ9|A0A0D2XDJ9_FUSO4 Uncharacterized protein OS=Fusarium oxysporum f. sp. lycopersici (strain 4287 / CBS 123668 / FGSC 9935 / NRRL 34936) GN=FOXG_01979 PE=4 SV=1;tr|A0A0J9UE43|A0A0J9UE43_FUSO4 Tyrosine 3-monooxygenase/tryptophan 5-monooxygenase activation protein OS=Fusarium oxysporum f. sp. lycopersici (strain 4287 / CBS 123668 / FGSC 9935 / NRRL 34936) GN=FOXG_01979 …	P42652;A0A0J9YZP8;tr|A0A0D2XDJ9|A0A0D2XDJ9_FUSO4 Uncharacterized protein OS=Fusarium oxysporum f. sp. lycopersici (strain 4287 / CBS 123668 / FGSC 9935 / NRRL 34936) GN=FOXG_01979 PE=4 SV=1;tr|A0A0J9UE43|A0A0J9UE43_FUSO4 Tyrosine 3-monooxygenase/tryptophan 5-monooxygenase activation protein OS=Fusarium oxysporum f. sp. lycopersici (strain 4287 / CBS 123668 / FGSC 9935 / NRRL 34936) GN=FOXG_01979 …	2;2;1;1;1;1;1;1;1;1;1;1;1;1;1;1;1;1;1;1;1;1;1;1	2;2;1;1;1;1;1;1;1;1;1;1;1;1;1;1;1;1;1;1;1;1;1;1	2;2;1;1;1;1;1;1;1;1;1;1;1;1;1;1;1;1;1;1;1;1;1;1	>sp|P42652|14334_SOLLC 14-3-3 protein 4 OS=Solanum lycopersicum GN=TFT4 PE=2 SV=1;>tr|A0A0J9YZP8|A0A0J9YZP8_SOLLC Uncharacterized protein OS=Solanum lycopersicum PE=3 SV=1;>tr|A0A0D2XDJ9|A0A0D2XDJ9_FUSO4 Uncharacterized protein OS=Fusarium oxysporum f. sp.	24	2	2	2	0	0	1	1	0	0	1	1	0	1	2	1	0	0	0	1	0	0	1	1	0	0	1	1	0	1	2	1	0	0	0	1	0	0	1	1	0	0	1	1
A7X331	A7X331	8	8	8	>tr|A7X331|A7X331_SOLLC Expansin-like protein OS=Solanum lycopersicum GN=EXLA1 PE=2 SV=1	1	8	8	8	5	5	7	8	7	7	7	8	8	8	8	8	5	5	5	4	5	5	7	8	7	7	7	8	8	8	8	8	5	5	5	4	5	5	7	8	7	7	7	8
B1Q3F1;K4C284;B1Q3F2;K4BQZ8	B1Q3F1	10;4;1;1	10;4;1;1	10;4;1;1	>tr|B1Q3F1|B1Q3F1_SOLLC Glutamate decarboxylase OS=Solanum lycopersicum GN=LeGAD2 PE=2 SV=1	4	10	10	10	2	5	7	10	9	5	9	10	8	8	9	8	7	2	3	6	2	5	7	10	9	5	9	10	8	8	9	8	7	2	3	6	2	5	7	10	9	5	9	10
B2LW68;Q08697;K4B2M8	B2LW68;Q08697;K4B2M8	2;1;1	2;1;1	2;1;1	>tr|B2LW68|B2LW68_SOLLC PR1 protein OS=Solanum lycopersicum PE=2 SV=1;>sp|Q08697|PR1A_SOLLC Pathogenesis-related protein 1A1 OS=Solanum lycopersicum PE=2 SV=1;>tr|K4B2M8|K4B2M8_SOLLC Uncharacterized protein OS=Solanum lycopersicum PE=3 SV=1	3	2	2	2	0	0	1	1	1	1	0	1	1	1	1	0	1	1	1	1	0	0	1	1	1	1	0	1	1	1	1	0	1	1	1	1	0	0	1	1	1	1	0	1
B2YHV8	B2YHV8	1	1	1	>tr|B2YHV8|B2YHV8_SOLLC FAS protein OS=Solanum lycopersicum GN=fasciated PE=2 SV=1	1	1	1	1	0	0	0	0	0	0	0	0	0	1	0	1	0	0	0	0	0	0	0	0	0	0	0	0	0	1	0	1	0	0	0	0	0	0	0	0	0	0	0	0
B5M9E5	B5M9E5	2	2	2	>tr|B5M9E5|B5M9E5_SOLLC Beta-glucosidase 08 OS=Solanum lycopersicum PE=2 SV=1	1	2	2	2	0	0	2	2	2	2	2	2	2	2	2	2	0	0	0	1	0	0	2	2	2	2	2	2	2	2	2	2	0	0	0	1	0	0	2	2	2	2	2	2
C5IU71	C5IU71	5	5	5	>tr|C5IU71|C5IU71_SOLLC Chloroplast sedoheptulose-1,7-bisphosphatase OS=Solanum lycopersicum GN=SBPase PE=2 SV=1	1	5	5	5	2	3	3	4	4	4	4	5	5	5	5	5	4	3	4	4	2	3	3	4	4	4	4	5	5	5	5	5	4	3	4	4	2	3	3	4	4	4	4	5
CON__sp|P00760|TRY1_BOVIN	CON__sp|P00760|TRY1_BOVIN	8	8	8	>sp|P00760|TRY1_BOVIN Cationic trypsin OS=Bos taurus GN=Trp1 PE=1 SV=3	1	8	8	8	5	7	7	7	7	6	6	7	6	6	6	6	7	8	6	8	5	7	7	7	7	6	6	7	6	6	6	6	7	8	6	8	5	7	7	7	7	6	6	7
CON__sp|P02533|K1C14_HUMAN;CON__sp|Q14525|KT33B_HUMAN;CON__sp|Q15323|K1H1_HUMAN;CON__sp|Q14532|K1H2_HUMAN;CON__sp|Q92764|KRT35_HUMAN	CON__sp|P02533|K1C14_HUMAN	11;1;1;1;1	7;0;0;0;0	2;0;0;0;0	>sp|P02533|K1C14_HUMAN Keratin, type I cytoskeletal 14 OS=Homo sapiens GN=KRT14 PE=1 SV=4	5	11	7	2	4	8	8	9	8	6	7	8	8	7	9	9	9	9	9	7	2	6	5	6	6	4	5	5	5	5	6	6	7	6	6	5	1	2	2	2	2	1	2	1
CON__sp|P02769|ALBU_BOVIN	CON__sp|P02769|ALBU_BOVIN	2	2	2	>sp|P02769|ALBU_BOVIN Serum albumin precursor (Allergen Bos d 6) GN=BSA	1	2	2	2	2	1	0	0	0	0	0	0	2	0	0	0	0	0	0	0	2	1	0	0	0	0	0	0	2	0	0	0	0	0	0	0	2	1	0	0	0	0	0	0
CON__sp|P04264|K2C1_HUMAN	CON__sp|P04264|K2C1_HUMAN	29	29	25	>sp|P04264|K2C1_HUMAN Keratin, type II cytoskeletal 1 OS=Homo sapiens GN=KRT1 PE=1 SV=6	1	29	29	25	16	23	24	24	24	23	24	21	25	26	26	25	24	21	24	22	16	23	24	24	24	23	24	21	25	26	26	25	24	21	24	22	14	21	22	22	21	21	21	19
CON__sp|P08779|K1C16_HUMAN	CON__sp|P08779|K1C16_HUMAN	11	2	2	>sp|P08779|K1C16_HUMAN Keratin, type I cytoskeletal 16 OS=Homo sapiens GN=KRT16 PE=1 SV=4	1	11	2	2	4	6	6	7	6	5	5	7	6	5	7	7	9	9	8	6	1	0	0	0	0	0	0	0	0	0	0	0	2	2	1	1	1	0	0	0	0	0	0	0
CON__sp|P13645|K1C10_HUMAN	CON__sp|P13645|K1C10_HUMAN	21	21	17	>sp|P13645|K1C10_HUMAN Keratin, type I cytoskeletal 10 OS=Homo sapiens GN=KRT10 PE=1 SV=6	1	21	21	17	9	17	20	19	19	17	19	18	19	17	19	17	14	14	16	16	9	17	20	19	19	17	19	18	19	17	19	17	14	14	16	16	7	15	17	16	17	15	17	15
CON__sp|P13647|K2C5_HUMAN	CON__sp|P13647|K2C5_HUMAN	10	6	5	>sp|P13647|K2C5_HUMAN Keratin, type II cytoskeletal 5 OS=Homo sapiens GN=KRT5 PE=1 SV=3	1	10	6	5	1	6	6	5	6	6	6	6	7	6	9	6	9	8	9	8	0	4	3	3	4	3	3	4	4	3	6	4	6	5	5	5	0	4	3	3	4	3	3	4
CON__sp|Q02257|PLAK_MOUSE;CON__sp|P14923|PLAK_HUMAN	CON__sp|Q02257|PLAK_MOUSE;CON__sp|P14923|PLAK_HUMAN	3;3	3;3	3;3	>sp|Q02257|PLAK_MOUSE Junction plakoglobin OS=Mus musculus GN=Jup PE=1 SV=3;>sp|P14923|PLAK_HUMAN Junction plakoglobin OS=Homo sapiens GN=JUP PE=1 SV=3	2	3	3	3	0	2	2	3	3	1	1	2	3	3	2	2	3	3	3	3	0	2	2	3	3	1	1	2	3	3	2	2	3	3	3	3	0	2	2	3	3	1	1	2
CON__sp|P35527|K1C9_HUMAN	CON__sp|P35527|K1C9_HUMAN	19	18	18	>sp|P35527|K1C9_HUMAN Keratin, type I cytoskeletal 9 OS=Homo sapiens GN=KRT9 PE=1 SV=3	1	19	18	18	9	12	17	18	17	15	16	17	17	17	16	16	11	11	13	11	9	12	17	18	17	15	16	17	17	17	16	16	11	11	12	11	9	12	17	18	17	15	16	17
CON__sp|P35908|K22E_HUMAN	CON__sp|P35908|K22E_HUMAN	26	24	21	>sp|P35908|K22E_HUMAN Keratin, type II cytoskeletal 2 epidermal OS=Homo sapiens GN=KRT2 PE=1 SV=2	1	26	24	21	12	18	19	19	21	15	16	18	22	22	22	19	23	23	24	22	10	16	18	18	19	14	15	17	20	20	20	18	21	21	22	20	8	13	16	16	17	11	13	15
CON__sp|P48668|K2C6C_HUMAN;CON__sp|P04259|K2C6B_HUMAN;CON__sp|P02538|K2C6A_HUMAN;CON__sp|P19013|K2C4_HUMAN;CON__sp|Q86Y46|K2C73_HUMAN	CON__sp|P48668|K2C6C_HUMAN;CON__sp|P04259|K2C6B_HUMAN;CON__sp|P02538|K2C6A_HUMAN	10;9;9;1;1	4;3;3;0;0	4;3;3;0;0	>sp|P48668|K2C6C_HUMAN Keratin, type II cytoskeletal 6C OS=Homo sapiens GN=KRT6C PE=1 SV=3;>sp|P04259|K2C6B_HUMAN Keratin, type II cytoskeletal 6B OS=Homo sapiens GN=KRT6B PE=1 SV=5;>sp|P02538|K2C6A_HUMAN Keratin, type II cytoskeletal 6A OS=Homo sapiens GN	5	10	4	4	4	4	4	5	4	5	5	3	5	7	9	5	8	8	10	5	2	1	1	2	1	1	1	0	1	3	4	2	3	3	4	1	2	1	1	2	1	1	1	0
D3TI69	D3TI69	11	11	11	>tr|D3TI69|D3TI69_SOLLC Beta-hexosaminidase OS=Solanum lycopersicum PE=2 SV=1	1	11	11	11	4	9	9	10	10	9	10	10	10	10	9	11	5	3	7	1	4	9	9	10	10	9	10	10	10	10	9	11	5	3	7	1	4	9	9	10	10	9	10	10
E0XN34	E0XN34	21	21	21	>tr|E0XN34|E0XN34_SOLLC Alpha-mannosidase OS=Solanum lycopersicum PE=2 SV=1	1	21	21	21	4	17	21	8	7	20	17	7	17	17	16	6	10	7	14	11	4	17	21	8	7	20	17	7	17	17	16	6	10	7	14	11	4	17	21	8	7	20	17	7
E3UVW7;K4D6Q8	E3UVW7	31;1	31;1	30;0	>tr|E3UVW7|E3UVW7_SOLLC Beta-galactosidase OS=Solanum lycopersicum PE=2 SV=3	2	31	31	30	16	18	26	28	30	27	26	28	26	26	27	28	17	15	17	12	16	18	26	28	30	27	26	28	26	26	27	28	17	15	17	12	15	17	25	27	29	26	25	27
F8WS84	F8WS84	3	3	3	>tr|F8WS84|F8WS84_SOLLC Non-specific serine/threonine protein kinase OS=Solanum lycopersicum GN=SlpCLV1 PE=2 SV=1	1	3	3	3	0	3	3	3	3	3	3	3	2	3	3	2	0	0	0	1	0	3	3	3	3	3	3	3	2	3	3	2	0	0	0	1	0	3	3	3	3	3	3	3
H1AC32;K4BTS4	H1AC32	24;2	24;2	24;2	>tr|H1AC32|H1AC32_SOLLC SlArf protein ( Xyl3protein ) OS=Solanum lycopersicum GN=SlArf PE=2 SV=1	2	24	24	24	15	19	20	15	19	20	21	18	18	20	18	20	13	11	14	11	15	19	20	15	19	20	21	18	18	20	18	20	13	11	14	11	15	19	20	15	19	20	21	18
H1ZXA9;K4AWE3;W9LEB9;tr|A0A0D2XA80|A0A0D2XA80_FUSO4 Hsp70-like protein OS=Fusarium oxysporum f. sp. lycopersici (strain 4287 / CBS 123668 / FGSC 9935 / NRRL 34936) GN=FOXG_00795 PE=3 SV=1;K4B100	H1ZXA9	8;1;1;1;1	1;0;0;0;0	1;0;0;0;0	>tr|H1ZXA9|H1ZXA9_SOLLC Heat shock protein 70 isoform 3 OS=Solanum lycopersicum GN=hsc70.3 PE=2 SV=1	5	8	1	1	1	4	5	7	7	6	5	8	7	6	7	6	4	2	4	5	0	0	0	1	1	1	0	1	1	1	1	1	0	0	0	0	0	0	0	1	1	1	0	1
K4ASC1	K4ASC1	1	1	1	>tr|K4ASC1|K4ASC1_SOLLC Uncharacterized protein OS=Solanum lycopersicum PE=4 SV=1	1	1	1	1	0	1	1	1	1	1	1	1	1	1	1	1	1	1	1	1	0	1	1	1	1	1	1	1	1	1	1	1	1	1	1	1	0	1	1	1	1	1	1	1
K4ASE9	K4ASE9	1	1	1	>tr|K4ASE9|K4ASE9_SOLLC Uncharacterized protein OS=Solanum lycopersicum PE=3 SV=1	1	1	1	1	0	1	1	1	1	1	1	1	1	1	1	1	1	1	1	0	0	1	1	1	1	1	1	1	1	1	1	1	1	1	1	0	0	1	1	1	1	1	1	1
K4ASF2	K4ASF2	1	1	1	>tr|K4ASF2|K4ASF2_SOLLC Uncharacterized protein OS=Solanum lycopersicum PE=4 SV=1	1	1	1	1	0	0	0	0	0	0	0	0	0	0	0	0	1	1	1	0	0	0	0	0	0	0	0	0	0	0	0	0	1	1	1	0	0	0	0	0	0	0	0	0
K4ASJ5	K4ASJ5	5	5	5	>tr|K4ASJ5|K4ASJ5_SOLLC Peroxidase OS=Solanum lycopersicum PE=3 SV=1	1	5	5	5	1	1	5	4	4	5	5	5	2	3	4	3	1	1	2	0	1	1	5	4	4	5	5	5	2	3	4	3	1	1	2	0	1	1	5	4	4	5	5	5
K4ASJ6	K4ASJ6	6	6	6	>tr|K4ASJ6|K4ASJ6_SOLLC Peroxidase OS=Solanum lycopersicum PE=3 SV=1	1	6	6	6	1	4	6	6	6	6	6	5	5	5	5	4	3	3	3	3	1	4	6	6	6	6	6	5	5	5	5	4	3	3	3	3	1	4	6	6	6	6	6	5
K4ASJ7	K4ASJ7	8	8	8	>tr|K4ASJ7|K4ASJ7_SOLLC Peroxidase OS=Solanum lycopersicum PE=3 SV=1	1	8	8	8	3	6	6	7	6	7	6	7	6	6	6	6	5	2	4	2	3	6	6	7	6	7	6	7	6	6	6	6	5	2	4	2	3	6	6	7	6	7	6	7
K4ASQ6	K4ASQ6	3	3	3	>tr|K4ASQ6|K4ASQ6_SOLLC Uncharacterized protein OS=Solanum lycopersicum PE=4 SV=1	1	3	3	3	0	1	2	3	3	3	2	3	2	2	3	3	2	2	2	1	0	1	2	3	3	3	2	3	2	2	3	3	2	2	2	1	0	1	2	3	3	3	2	3
K4D377;K4ASS9	K4D377;K4ASS9	1;1	1;1	1;1	>tr|K4D377|K4D377_SOLLC Uncharacterized protein OS=Solanum lycopersicum PE=3 SV=1;>tr|K4ASS9|K4ASS9_SOLLC Uncharacterized protein OS=Solanum lycopersicum PE=3 SV=1	2	1	1	1	0	1	1	1	1	1	1	1	1	1	1	1	0	0	0	0	0	1	1	1	1	1	1	1	1	1	1	1	0	0	0	0	0	1	1	1	1	1	1	1
Q01412;K4AT60;K4AT59	Q01412;K4AT60	8;8;1	8;8;1	8;8;1	>sp|Q01412|E13A_SOLLC Glucan endo-1,3-beta-glucosidase A OS=Solanum lycopersicum PE=1 SV=1;>tr|K4AT60|K4AT60_SOLLC Uncharacterized protein OS=Solanum lycopersicum PE=3 SV=1	3	8	8	8	0	2	5	2	4	5	6	4	6	7	6	6	6	5	5	4	0	2	5	2	4	5	6	4	6	7	6	6	6	5	5	4	0	2	5	2	4	5	6	4
K4ATB4	K4ATB4	14	2	2	>tr|K4ATB4|K4ATB4_SOLLC Uncharacterized protein OS=Solanum lycopersicum PE=3 SV=1	1	14	2	2	8	5	10	14	9	11	11	11	13	13	12	12	6	7	5	6	0	0	0	2	1	2	1	1	2	2	2	1	1	0	1	1	0	0	0	2	1	2	1	1
K4ATJ4	K4ATJ4	5	5	5	>tr|K4ATJ4|K4ATJ4_SOLLC Peptidyl-prolyl cis-trans isomerase OS=Solanum lycopersicum PE=3 SV=1	1	5	5	5	2	4	5	3	4	4	4	3	3	5	4	3	1	1	2	0	2	4	5	3	4	4	4	3	3	5	4	3	1	1	2	0	2	4	5	3	4	4	4	3
K4ATN4;K4ATL1	K4ATN4;K4ATL1	2;1	2;1	2;1	>tr|K4ATN4|K4ATN4_SOLLC Uncharacterized protein OS=Solanum lycopersicum PE=3 SV=1;>tr|K4ATL1|K4ATL1_SOLLC Uncharacterized protein OS=Solanum lycopersicum PE=3 SV=1	2	2	2	2	0	0	0	1	0	0	1	1	1	1	1	1	0	1	1	1	0	0	0	1	0	0	1	1	1	1	1	1	0	1	1	1	0	0	0	1	0	0	1	1
K4ATR4;K4ATR5	K4ATR4	10;1	10;1	10;1	>tr|K4ATR4|K4ATR4_SOLLC Carboxypeptidase OS=Solanum lycopersicum PE=3 SV=1	2	10	10	10	3	2	7	8	8	6	6	5	5	6	7	7	1	3	2	1	3	2	7	8	8	6	6	5	5	6	7	7	1	3	2	1	3	2	7	8	8	6	6	5
K4AUE2;K4AW60	K4AUE2	12;1	12;1	11;0	>tr|K4AUE2|K4AUE2_SOLLC Peroxidase OS=Solanum lycopersicum PE=3 SV=1	2	12	12	11	7	11	11	11	11	11	11	10	10	12	11	11	7	6	7	7	7	11	11	11	11	11	11	10	10	12	11	11	7	6	7	7	6	10	10	10	10	10	10	10
K4AV63;K4BMN4	K4AV63	3;1	3;1	3;1	>tr|K4AV63|K4AV63_SOLLC Uncharacterized protein OS=Solanum lycopersicum PE=3 SV=1	2	3	3	3	0	0	0	3	0	0	3	2	0	2	3	1	1	0	1	3	0	0	0	3	0	0	3	2	0	2	3	1	1	0	1	3	0	0	0	3	0	0	3	2
K4B017;K4CIZ3;K4CX88;P62980;K4DHR7;K4AVQ8;K4C608;K4DHS4;W9KEJ5;tr|A0A0D2XGI2|A0A0D2XGI2_FUSO4 Ubiquitin C OS=Fusarium oxysporum f. sp. lycopersici (strain 4287 / CBS 123668 / FGSC 9935 / NRRL 34936) GN=FOXG_03025 PE=4 SV=1;K4CXH9;K4CH96;K4D4I0;K4D4H8;tr|A0A0D2XJQ5|A0A0D2XJQ5_FUSO4 Ubiquitin-60S ribosomal protein L40 OS=Fusarium oxysporum f. sp. lycopersici (strain 4287 / CBS 123668 / FGSC 9935 / …	K4B017;K4CIZ3;K4CX88;P62980;K4DHR7;K4AVQ8;K4C608;K4DHS4;W9KEJ5;tr|A0A0D2XGI2|A0A0D2XGI2_FUSO4 Ubiquitin C OS=Fusarium oxysporum f. sp. lycopersici (strain 4287 / CBS 123668 / FGSC 9935 / NRRL 34936) GN=FOXG_03025 PE=4 SV=1;K4CXH9;K4CH96;K4D4I0;K4D4H8;tr|A0A0D2XJQ5|A0A0D2XJQ5_FUSO4 Ubiquitin-60S ribosomal protein L40 OS=Fusarium oxysporum f. sp. lycopersici (strain 4287 / CBS 123668 / FGSC 9935 / …	2;2;2;2;2;2;2;2;2;2;2;2;2;1;1;1;1;1	2;2;2;2;2;2;2;2;2;2;2;2;2;1;1;1;1;1	2;2;2;2;2;2;2;2;2;2;2;2;2;1;1;1;1;1	>tr|K4B017|K4B017_SOLLC Uncharacterized protein OS=Solanum lycopersicum PE=4 SV=1;>tr|K4CIZ3|K4CIZ3_SOLLC Uncharacterized protein OS=Solanum lycopersicum PE=4 SV=1;>tr|K4CX88|K4CX88_SOLLC Uncharacterized protein OS=Solanum lycopersicum PE=4 SV=1;>sp|P62980	18	2	2	2	1	2	1	1	1	1	1	1	1	1	2	1	2	2	1	2	1	2	1	1	1	1	1	1	1	1	2	1	2	2	1	2	1	2	1	1	1	1	1	1
K4AWQ0;K4AWP9	K4AWQ0;K4AWP9	1;1	1;1	1;1	>tr|K4AWQ0|K4AWQ0_SOLLC Uncharacterized protein OS=Solanum lycopersicum PE=4 SV=1;>tr|K4AWP9|K4AWP9_SOLLC Uncharacterized protein OS=Solanum lycopersicum PE=4 SV=1	2	1	1	1	1	1	1	1	1	1	1	1	1	1	1	1	1	1	1	1	1	1	1	1	1	1	1	1	1	1	1	1	1	1	1	1	1	1	1	1	1	1	1	1
Q43779;P14830;K4AX22	Q43779;P14830;K4AX22	5;5;5	5;5;5	5;5;5	>sp|Q43779|SODC2_SOLLC Superoxide dismutase [Cu-Zn] 2 OS=Solanum lycopersicum GN=SODCC.5 PE=3 SV=3;>sp|P14830|SODC1_SOLLC Superoxide dismutase [Cu-Zn] 1 OS=Solanum lycopersicum GN=SODCC.1 PE=2 SV=2;>tr|K4AX22|K4AX22_SOLLC Superoxide dismutase [Cu-Zn] OS=So	3	5	5	5	3	4	4	5	5	5	5	5	5	5	5	5	4	4	3	4	3	4	4	5	5	5	5	5	5	5	5	5	4	4	3	4	3	4	4	5	5	5	5	5
K4AX61	K4AX61	13	13	13	>tr|K4AX61|K4AX61_SOLLC Uncharacterized protein OS=Solanum lycopersicum PE=4 SV=1	1	13	13	13	10	9	12	12	13	12	12	12	12	12	10	11	7	5	7	6	10	9	12	12	13	12	12	12	12	12	10	11	7	5	7	6	10	9	12	12	13	12	12	12
K4AX84	K4AX84	10	10	10	>tr|K4AX84|K4AX84_SOLLC Purple acid phosphatase OS=Solanum lycopersicum PE=3 SV=1	1	10	10	10	7	10	9	10	10	10	10	10	10	10	9	10	6	6	8	5	7	10	9	10	10	10	10	10	10	10	9	10	6	6	8	5	7	10	9	10	10	10	10	10
K4AXB4	K4AXB4	2	2	2	>tr|K4AXB4|K4AXB4_SOLLC Uncharacterized protein OS=Solanum lycopersicum PE=4 SV=1	1	2	2	2	0	1	2	2	2	2	2	2	2	2	2	2	1	1	1	1	0	1	2	2	2	2	2	2	2	2	2	2	1	1	1	1	0	1	2	2	2	2	2	2
K4AXG2	K4AXG2	7	7	7	>tr|K4AXG2|K4AXG2_SOLLC Uncharacterized protein OS=Solanum lycopersicum PE=4 SV=1	1	7	7	7	5	2	7	6	7	6	6	6	6	6	6	6	2	3	2	3	5	2	7	6	7	6	6	6	6	6	6	6	2	3	2	3	5	2	7	6	7	6	6	6
K4AXM3	K4AXM3	1	1	1	>tr|K4AXM3|K4AXM3_SOLLC Uncharacterized protein OS=Solanum lycopersicum PE=4 SV=1	1	1	1	1	0	1	1	1	1	1	1	1	1	1	1	1	1	0	1	1	0	1	1	1	1	1	1	1	1	1	1	1	1	0	1	1	0	1	1	1	1	1	1	1
K4AXM7	K4AXM7	4	4	4	>tr|K4AXM7|K4AXM7_SOLLC Uncharacterized protein OS=Solanum lycopersicum PE=4 SV=1	1	4	4	4	2	3	4	4	4	4	4	3	4	3	4	4	3	3	4	1	2	3	4	4	4	4	4	3	4	3	4	4	3	3	4	1	2	3	4	4	4	4	4	3
K4AXN9	K4AXN9	6	5	5	>tr|K4AXN9|K4AXN9_SOLLC Uncharacterized protein OS=Solanum lycopersicum PE=3 SV=1	1	6	5	5	1	3	3	5	4	5	4	6	6	5	4	6	4	5	4	4	1	3	3	5	4	5	4	5	5	5	3	5	4	4	4	4	1	3	3	5	4	5	4	5
K4AXP0;K4AXN5;K4AXN6;K4AXN8;K4AXN7	K4AXP0	14;2;1;1;1	14;2;1;1;1	13;2;1;1;1	>tr|K4AXP0|K4AXP0_SOLLC Uncharacterized protein OS=Solanum lycopersicum PE=3 SV=1	5	14	14	13	7	8	9	13	13	13	12	14	13	12	12	13	11	11	11	10	7	8	9	13	13	13	12	14	13	12	12	13	11	11	11	10	7	8	9	13	13	13	12	13
K4AXP3	K4AXP3	2	2	2	>tr|K4AXP3|K4AXP3_SOLLC Uncharacterized protein OS=Solanum lycopersicum PE=3 SV=1	1	2	2	2	0	0	1	2	1	2	1	1	1	1	2	2	0	0	1	1	0	0	1	2	1	2	1	1	1	1	2	2	0	0	1	1	0	0	1	2	1	2	1	1
K4AXP6	K4AXP6	4	4	4	>tr|K4AXP6|K4AXP6_SOLLC Uncharacterized protein OS=Solanum lycopersicum PE=3 SV=1	1	4	4	4	0	2	4	4	3	4	3	3	3	3	3	3	2	2	2	2	0	2	4	4	3	4	3	3	3	3	3	3	2	2	2	2	0	2	4	4	3	4	3	3
K4AXV2	K4AXV2	1	1	1	>tr|K4AXV2|K4AXV2_SOLLC Uncharacterized protein OS=Solanum lycopersicum PE=4 SV=1	1	1	1	1	0	0	1	1	1	1	1	0	1	1	1	1	0	0	0	0	0	0	1	1	1	1	1	0	1	1	1	1	0	0	0	0	0	0	1	1	1	1	1	0
K4AXW4	K4AXW4	2	2	2	>tr|K4AXW4|K4AXW4_SOLLC Uncharacterized protein OS=Solanum lycopersicum PE=4 SV=1	1	2	2	2	0	1	2	2	2	2	2	2	2	2	2	2	0	0	0	0	0	1	2	2	2	2	2	2	2	2	2	2	0	0	0	0	0	1	2	2	2	2	2	2
K4AXX2;K4AXX3	K4AXX2	3;1	3;1	2;0	>tr|K4AXX2|K4AXX2_SOLLC Uncharacterized protein OS=Solanum lycopersicum PE=4 SV=1	2	3	3	2	1	1	3	3	3	3	3	3	3	2	3	3	0	0	1	0	1	1	3	3	3	3	3	3	3	2	3	3	0	0	1	0	1	1	2	2	2	2	2	2
K4AY49	K4AY49	3	3	3	>tr|K4AY49|K4AY49_SOLLC Uncharacterized protein OS=Solanum lycopersicum PE=4 SV=1	1	3	3	3	2	3	3	3	3	3	3	3	3	3	3	3	1	1	2	2	2	3	3	3	3	3	3	3	3	3	3	3	1	1	2	2	2	3	3	3	3	3	3	3
K4AY54	K4AY54	4	4	4	>tr|K4AY54|K4AY54_SOLLC Uncharacterized protein OS=Solanum lycopersicum PE=4 SV=1	1	4	4	4	1	3	1	2	2	2	1	3	2	3	3	3	1	1	1	2	1	3	1	2	2	2	1	3	2	3	3	3	1	1	1	2	1	3	1	2	2	2	1	3
K4AYF1	K4AYF1	3	3	3	>tr|K4AYF1|K4AYF1_SOLLC Uncharacterized protein OS=Solanum lycopersicum PE=4 SV=1	1	3	3	3	1	2	3	3	2	2	3	2	3	3	3	3	1	0	2	0	1	2	3	3	2	2	3	2	3	3	3	3	1	0	2	0	1	2	3	3	2	2	3	2
P47921;K4AYT8;K4C8R8;K4BJV9	P47921;K4AYT8;K4C8R8;K4BJV9	2;2;1;1	2;2;1;1	2;2;1;1	>sp|P47921|NDK_SOLLC Nucleoside diphosphate kinase (Fragment) OS=Solanum lycopersicum PE=2 SV=1;>tr|K4AYT8|K4AYT8_SOLLC Nucleoside diphosphate kinase OS=Solanum lycopersicum PE=3 SV=1;>tr|K4C8R8|K4C8R8_SOLLC Nucleoside diphosphate kinase OS=Solanum lycoper	4	2	2	2	0	1	2	2	2	2	2	1	2	2	2	1	1	2	1	2	0	1	2	2	2	2	2	1	2	2	2	1	1	2	1	2	0	1	2	2	2	2	2	1
K4AYV3	K4AYV3	3	3	3	>tr|K4AYV3|K4AYV3_SOLLC Uncharacterized protein OS=Solanum lycopersicum PE=4 SV=1	1	3	3	3	2	2	3	3	3	3	3	3	3	3	3	3	3	2	3	1	2	2	3	3	3	3	3	3	3	3	3	3	3	2	3	1	2	2	3	3	3	3	3	3
K4AZ58	K4AZ58	1	1	1	>tr|K4AZ58|K4AZ58_SOLLC Uncharacterized protein OS=Solanum lycopersicum PE=4 SV=1	1	1	1	1	0	1	1	1	1	1	1	1	1	1	1	1	1	1	1	1	0	1	1	1	1	1	1	1	1	1	1	1	1	1	1	1	0	1	1	1	1	1	1	1
P10748;K4AZ59	P10748;K4AZ59	1;1	1;1	1;1	>sp|P10748|AROA_SOLLC 3-phosphoshikimate 1-carboxyvinyltransferase, chloroplastic OS=Solanum lycopersicum PE=2 SV=1;>tr|K4AZ59|K4AZ59_SOLLC 3-phosphoshikimate 1-carboxyvinyltransferase OS=Solanum lycopersicum PE=3 SV=1	2	1	1	1	0	0	1	1	1	1	0	1	1	1	1	1	0	0	0	0	0	0	1	1	1	1	0	1	1	1	1	1	0	0	0	0	0	0	1	1	1	1	0	1
K4AZ93	K4AZ93	8	8	8	>tr|K4AZ93|K4AZ93_SOLLC Uncharacterized protein OS=Solanum lycopersicum PE=4 SV=1	1	8	8	8	3	7	8	8	7	8	8	8	7	7	6	5	4	4	3	5	3	7	8	8	7	8	8	8	7	7	6	5	4	4	3	5	3	7	8	8	7	8	8	8
K4AZE5	K4AZE5	1	1	1	>tr|K4AZE5|K4AZE5_SOLLC Uncharacterized protein OS=Solanum lycopersicum PE=4 SV=1	1	1	1	1	1	1	1	1	1	1	1	1	1	1	1	1	1	1	1	1	1	1	1	1	1	1	1	1	1	1	1	1	1	1	1	1	1	1	1	1	1	1	1	1
K4AZN7	K4AZN7	3	1	1	>tr|K4AZN7|K4AZN7_SOLLC Uncharacterized protein OS=Solanum lycopersicum PE=3 SV=1	1	3	1	1	1	2	3	3	3	3	3	3	3	3	3	3	1	1	1	1	1	1	1	1	1	1	1	1	1	1	1	1	1	1	1	1	1	1	1	1	1	1	1	1
K4B031	K4B031	2	2	2	>tr|K4B031|K4B031_SOLLC Uncharacterized protein OS=Solanum lycopersicum PE=4 SV=1	1	2	2	2	0	0	1	1	1	1	1	1	1	1	1	1	0	0	0	1	0	0	1	1	1	1	1	1	1	1	1	1	0	0	0	1	0	0	1	1	1	1	1	1
K4B033	K4B033	14	14	14	>tr|K4B033|K4B033_SOLLC Uncharacterized protein OS=Solanum lycopersicum PE=3 SV=1	1	14	14	14	13	12	14	14	14	14	14	14	14	13	12	14	9	8	7	9	13	12	14	14	14	14	14	14	14	13	12	14	9	8	7	9	13	12	14	14	14	14	14	14
K4B088	K4B088	7	6	6	>tr|K4B088|K4B088_SOLLC Uncharacterized protein OS=Solanum lycopersicum PE=4 SV=1	1	7	6	6	5	7	7	6	6	5	5	6	6	5	6	4	4	4	6	4	4	6	6	6	6	5	5	6	5	5	6	4	3	3	5	3	4	6	6	6	6	5	5	6
K4B089	K4B089	1	1	1	>tr|K4B089|K4B089_SOLLC Uncharacterized protein OS=Solanum lycopersicum PE=4 SV=1	1	1	1	1	0	0	0	0	0	0	1	1	0	0	1	0	1	0	0	0	0	0	0	0	0	0	1	1	0	0	1	0	1	0	0	0	0	0	0	0	0	0	1	1
K4B0D3	K4B0D3	2	2	2	>tr|K4B0D3|K4B0D3_SOLLC Uncharacterized protein OS=Solanum lycopersicum PE=3 SV=1	1	2	2	2	0	1	2	1	2	2	2	2	2	2	2	1	1	0	0	0	0	1	2	1	2	2	2	2	2	2	2	1	1	0	0	0	0	1	2	1	2	2	2	2
K4B0Q2;K4CAM0;K4D7P1	K4B0Q2	8;1;1	8;1;1	8;1;1	>tr|K4B0Q2|K4B0Q2_SOLLC Uncharacterized protein OS=Solanum lycopersicum PE=4 SV=1	3	8	8	8	2	5	8	8	8	8	7	7	8	7	6	8	2	3	3	3	2	5	8	8	8	8	7	7	8	7	6	8	2	3	3	3	2	5	8	8	8	8	7	7
K4B0Q6	K4B0Q6	1	1	1	>tr|K4B0Q6|K4B0Q6_SOLLC Uncharacterized protein OS=Solanum lycopersicum PE=4 SV=1	1	1	1	1	0	0	0	0	0	0	0	0	0	1	0	0	1	1	1	1	0	0	0	0	0	0	0	0	0	1	0	0	1	1	1	1	0	0	0	0	0	0	0	0
K4B0S5	K4B0S5	1	1	1	>tr|K4B0S5|K4B0S5_SOLLC Uncharacterized protein OS=Solanum lycopersicum PE=4 SV=1	1	1	1	1	0	0	0	0	0	0	0	0	0	0	0	0	0	1	0	0	0	0	0	0	0	0	0	0	0	0	0	0	0	1	0	0	0	0	0	0	0	0	0	0
K4B0U5	K4B0U5	1	1	1	>tr|K4B0U5|K4B0U5_SOLLC Uncharacterized protein OS=Solanum lycopersicum PE=4 SV=1	1	1	1	1	1	0	0	0	0	0	0	1	0	0	0	0	0	0	0	0	1	0	0	0	0	0	0	1	0	0	0	0	0	0	0	0	1	0	0	0	0	0	0	1
K4B111;Q6DUX3;K4B112	K4B111;Q6DUX3;K4B112	4;3;3	4;3;3	4;3;3	>tr|K4B111|K4B111_SOLLC Uncharacterized protein OS=Solanum lycopersicum PE=3 SV=1;>sp|Q6DUX3|TCTP_SOLLC Translationally-controlled tumor protein homolog OS=Solanum lycopersicum GN=TCTP PE=2 SV=1;>tr|K4B112|K4B112_SOLLC Uncharacterized protein OS=Solanum ly	3	4	4	4	0	3	4	3	3	3	4	4	4	4	4	3	3	2	2	3	0	3	4	3	3	3	4	4	4	4	4	3	3	2	2	3	0	3	4	3	3	3	4	4
K4B143	K4B143	9	9	9	>tr|K4B143|K4B143_SOLLC Uncharacterized protein OS=Solanum lycopersicum PE=4 SV=1	1	9	9	9	7	8	8	8	9	8	9	7	8	9	8	8	2	3	2	3	7	8	8	8	9	8	9	7	8	9	8	8	2	3	2	3	7	8	8	8	9	8	9	7
K4B172	K4B172	9	9	9	>tr|K4B172|K4B172_SOLLC Uncharacterized protein OS=Solanum lycopersicum PE=3 SV=1	1	9	9	9	2	6	8	9	9	9	8	8	9	9	8	8	4	3	3	5	2	6	8	9	9	9	8	8	9	9	8	8	4	3	3	5	2	6	8	9	9	9	8	8
K4B1C4	K4B1C4	2	2	2	>tr|K4B1C4|K4B1C4_SOLLC Uncharacterized protein OS=Solanum lycopersicum PE=4 SV=1	1	2	2	2	0	0	1	2	2	2	1	1	1	2	2	2	0	0	0	0	0	0	1	2	2	2	1	1	1	2	2	2	0	0	0	0	0	0	1	2	2	2	1	1
K4B1G1	K4B1G1	4	4	4	>tr|K4B1G1|K4B1G1_SOLLC Uncharacterized protein OS=Solanum lycopersicum PE=4 SV=1	1	4	4	4	0	2	2	2	3	3	3	3	3	2	3	1	1	1	1	1	0	2	2	2	3	3	3	3	3	2	3	1	1	1	1	1	0	2	2	2	3	3	3	3
K4B1G8;K4B1G7	K4B1G8;K4B1G7	3;3	3;3	3;3	>tr|K4B1G8|K4B1G8_SOLLC Uncharacterized protein OS=Solanum lycopersicum PE=3 SV=1;>tr|K4B1G7|K4B1G7_SOLLC Uncharacterized protein OS=Solanum lycopersicum PE=3 SV=1	2	3	3	3	2	2	3	3	3	3	2	3	3	3	3	3	2	2	2	2	2	2	3	3	3	3	2	3	3	3	3	3	2	2	2	2	2	2	3	3	3	3	2	3
K4B1S4	K4B1S4	5	5	5	>tr|K4B1S4|K4B1S4_SOLLC Uncharacterized protein OS=Solanum lycopersicum PE=3 SV=1	1	5	5	5	0	3	4	5	5	5	4	4	5	5	5	5	3	1	3	3	0	3	4	5	5	5	4	4	5	5	5	5	3	1	3	3	0	3	4	5	5	5	4	4
K4B1X7	K4B1X7	2	2	2	>tr|K4B1X7|K4B1X7_SOLLC Uncharacterized protein OS=Solanum lycopersicum PE=4 SV=1	1	2	2	2	2	2	2	2	2	2	2	2	2	2	2	2	1	1	1	1	2	2	2	2	2	2	2	2	2	2	2	2	1	1	1	1	2	2	2	2	2	2	2	2
K4B215	K4B215	3	3	3	>tr|K4B215|K4B215_SOLLC Uncharacterized protein OS=Solanum lycopersicum PE=4 SV=1	1	3	3	3	1	1	2	3	3	3	3	3	3	3	3	3	2	1	2	2	1	1	2	3	3	3	3	3	3	3	3	3	2	1	2	2	1	1	2	3	3	3	3	3
K4B224	K4B224	1	1	1	>tr|K4B224|K4B224_SOLLC Uncharacterized protein OS=Solanum lycopersicum PE=4 SV=1	1	1	1	1	1	1	1	1	1	0	0	1	0	0	0	0	1	1	1	1	1	1	1	1	1	0	0	1	0	0	0	0	1	1	1	1	1	1	1	1	1	0	0	1
K4B267	K4B267	22	22	20	>tr|K4B267|K4B267_SOLLC Uncharacterized protein OS=Solanum lycopersicum PE=4 SV=1	1	22	22	20	12	17	20	20	20	20	21	19	19	18	19	18	12	12	13	11	12	17	20	20	20	20	21	19	19	18	19	18	12	12	13	11	10	15	19	18	18	18	19	17
K4B273	K4B273	2	2	2	>tr|K4B273|K4B273_SOLLC Uncharacterized protein OS=Solanum lycopersicum PE=3 SV=1	1	2	2	2	1	1	2	2	2	2	2	2	2	2	2	2	1	1	1	1	1	1	2	2	2	2	2	2	2	2	2	2	1	1	1	1	1	1	2	2	2	2	2	2
K4B277	K4B277	16	16	15	>tr|K4B277|K4B277_SOLLC Peroxidase OS=Solanum lycopersicum PE=3 SV=1	1	16	16	15	13	14	14	14	15	13	14	14	13	14	13	14	10	10	12	11	13	14	14	14	15	13	14	14	13	14	13	14	10	10	12	11	12	13	13	14	15	13	13	14
K4B2B1	K4B2B1	3	3	3	>tr|K4B2B1|K4B2B1_SOLLC Uncharacterized protein OS=Solanum lycopersicum PE=4 SV=1	1	3	3	3	0	0	0	1	1	1	0	1	2	2	3	3	2	2	2	2	0	0	0	1	1	1	0	1	2	2	3	3	2	2	2	2	0	0	0	1	1	1	0	1
K4B2J4;K4B2I9	K4B2J4;K4B2I9	2;2	2;2	2;2	>tr|K4B2J4|K4B2J4_SOLLC Uncharacterized protein OS=Solanum lycopersicum PE=3 SV=1;>tr|K4B2I9|K4B2I9_SOLLC Uncharacterized protein OS=Solanum lycopersicum PE=3 SV=1	2	2	2	2	1	1	2	2	2	2	2	2	2	2	1	2	1	0	1	1	1	1	2	2	2	2	2	2	2	2	1	2	1	0	1	1	1	1	2	2	2	2	2	2
K4B2L1	K4B2L1	1	1	1	>tr|K4B2L1|K4B2L1_SOLLC Uncharacterized protein OS=Solanum lycopersicum PE=4 SV=1	1	1	1	1	0	1	1	1	1	1	1	1	1	1	1	0	1	1	1	1	0	1	1	1	1	1	1	1	1	1	1	0	1	1	1	1	0	1	1	1	1	1	1	1
K4B2W8	K4B2W8	3	2	2	>tr|K4B2W8|K4B2W8_SOLLC Uncharacterized protein OS=Solanum lycopersicum PE=4 SV=1	1	3	2	2	0	1	3	2	2	3	2	2	2	2	2	2	0	0	1	0	0	1	2	1	1	2	1	1	1	1	1	1	0	0	1	0	0	1	2	1	1	2	1	1
K4B2Y3	K4B2Y3	11	11	11	>tr|K4B2Y3|K4B2Y3_SOLLC Uncharacterized protein OS=Solanum lycopersicum PE=4 SV=1	1	11	11	11	4	7	6	9	9	11	9	10	9	9	11	11	0	1	2	5	4	7	6	9	9	11	9	10	9	9	11	11	0	1	2	5	4	7	6	9	9	11	9	10
K4B2Z5	K4B2Z5	4	4	4	>tr|K4B2Z5|K4B2Z5_SOLLC Uncharacterized protein OS=Solanum lycopersicum PE=4 SV=1	1	4	4	4	0	1	2	4	3	3	3	3	1	3	2	4	0	0	0	0	0	1	2	4	3	3	3	3	1	3	2	4	0	0	0	0	0	1	2	4	3	3	3	3
K4B307;K4BDC3;K4BDC1;K4BDB9;K4D0H2	K4B307;K4BDC3;K4BDC1;K4BDB9;K4D0H2	2;1;1;1;1	2;1;1;1;1	2;1;1;1;1	>tr|K4B307|K4B307_SOLLC Uncharacterized protein OS=Solanum lycopersicum PE=4 SV=1;>tr|K4BDC3|K4BDC3_SOLLC Uncharacterized protein OS=Solanum lycopersicum PE=4 SV=1;>tr|K4BDC1|K4BDC1_SOLLC Uncharacterized protein OS=Solanum lycopersicum PE=4 SV=1;>tr|K4BDB9	5	2	2	2	0	1	0	2	2	1	2	2	2	2	2	2	0	0	0	1	0	1	0	2	2	1	2	2	2	2	2	2	0	0	0	1	0	1	0	2	2	1	2	2
K4B348	K4B348	3	3	3	>tr|K4B348|K4B348_SOLLC Peroxidase OS=Solanum lycopersicum PE=3 SV=1	1	3	3	3	0	2	3	2	3	2	3	2	3	3	3	3	2	1	2	2	0	2	3	2	3	2	3	2	3	3	3	3	2	1	2	2	0	2	3	2	3	2	3	2
K4B375	K4B375	2	2	2	>tr|K4B375|K4B375_SOLLC Uncharacterized protein OS=Solanum lycopersicum PE=4 SV=1	1	2	2	2	0	1	2	2	1	2	2	2	2	1	2	2	1	0	1	0	0	1	2	2	1	2	2	2	2	1	2	2	1	0	1	0	0	1	2	2	1	2	2	2
K4B399	K4B399	3	3	3	>tr|K4B399|K4B399_SOLLC Uncharacterized protein OS=Solanum lycopersicum PE=3 SV=1	1	3	3	3	0	1	2	2	2	2	2	2	2	2	1	3	1	1	1	1	0	1	2	2	2	2	2	2	2	2	1	3	1	1	1	1	0	1	2	2	2	2	2	2
K4B3C2	K4B3C2	1	1	1	>tr|K4B3C2|K4B3C2_SOLLC Uncharacterized protein OS=Solanum lycopersicum PE=3 SV=1	1	1	1	1	0	0	1	1	1	1	1	1	0	1	1	1	0	0	0	0	0	0	1	1	1	1	1	1	0	1	1	1	0	0	0	0	0	0	1	1	1	1	1	1
K4B3H0	K4B3H0	10	10	10	>tr|K4B3H0|K4B3H0_SOLLC Uncharacterized protein OS=Solanum lycopersicum PE=3 SV=1	1	10	10	10	4	5	9	9	10	9	9	8	10	10	8	10	3	1	1	2	4	5	9	9	10	9	9	8	10	10	8	10	3	1	1	2	4	5	9	9	10	9	9	8
K4B3H8	K4B3H8	3	3	3	>tr|K4B3H8|K4B3H8_SOLLC Uncharacterized protein OS=Solanum lycopersicum PE=4 SV=1	1	3	3	3	0	1	3	3	3	3	3	3	2	3	2	3	0	0	0	0	0	1	3	3	3	3	3	3	2	3	2	3	0	0	0	0	0	1	3	3	3	3	3	3
K4D0U0;K4B3H9	K4D0U0;K4B3H9	1;1	1;1	1;1	>tr|K4D0U0|K4D0U0_SOLLC Uncharacterized protein OS=Solanum lycopersicum PE=4 SV=1;>tr|K4B3H9|K4B3H9_SOLLC Uncharacterized protein OS=Solanum lycopersicum PE=4 SV=1	2	1	1	1	0	0	0	0	0	0	0	0	0	0	0	0	0	0	0	1	0	0	0	0	0	0	0	0	0	0	0	0	0	0	0	1	0	0	0	0	0	0	0	0
K4D0Z5;K4B3K0	K4D0Z5;K4B3K0	1;1	1;1	1;1	>tr|K4D0Z5|K4D0Z5_SOLLC Uncharacterized protein OS=Solanum lycopersicum PE=4 SV=1;>tr|K4B3K0|K4B3K0_SOLLC Uncharacterized protein OS=Solanum lycopersicum PE=4 SV=1	2	1	1	1	0	1	1	0	1	1	1	0	0	1	1	0	1	1	0	0	0	1	1	0	1	1	1	0	0	1	1	0	1	1	0	0	0	1	1	0	1	1	1	0
K4B3L3;K4BEW1	K4B3L3;K4BEW1	1;1	1;1	1;1	>tr|K4B3L3|K4B3L3_SOLLC Beta-galactosidase OS=Solanum lycopersicum PE=3 SV=1;>tr|K4BEW1|K4BEW1_SOLLC Beta-galactosidase OS=Solanum lycopersicum PE=3 SV=1	2	1	1	1	1	1	1	0	0	0	0	0	0	0	0	0	0	0	1	0	1	1	1	0	0	0	0	0	0	0	0	0	0	0	1	0	1	1	1	0	0	0	0	0
K4B3M4	K4B3M4	3	3	3	>tr|K4B3M4|K4B3M4_SOLLC Uncharacterized protein OS=Solanum lycopersicum PE=3 SV=1	1	3	3	3	2	2	3	3	3	3	3	3	3	3	3	3	2	2	2	2	2	2	3	3	3	3	3	3	3	3	3	3	2	2	2	2	2	2	3	3	3	3	3	3
K4B3X5;K4D180	K4B3X5	6;2	6;2	6;2	>tr|K4B3X5|K4B3X5_SOLLC Uncharacterized protein OS=Solanum lycopersicum PE=3 SV=1	2	6	6	6	1	4	6	6	5	5	5	3	5	6	6	5	3	3	4	4	1	4	6	6	5	5	5	3	5	6	6	5	3	3	4	4	1	4	6	6	5	5	5	3
K4B3Y3	K4B3Y3	4	4	4	>tr|K4B3Y3|K4B3Y3_SOLLC Uncharacterized protein OS=Solanum lycopersicum PE=4 SV=1	1	4	4	4	2	2	3	3	2	3	2	2	3	2	2	3	0	0	0	1	2	2	3	3	2	3	2	2	3	2	2	3	0	0	0	1	2	2	3	3	2	3	2	2
K4B425	K4B425	1	1	1	>tr|K4B425|K4B425_SOLLC Uncharacterized protein OS=Solanum lycopersicum PE=3 SV=1	1	1	1	1	0	0	0	0	0	0	0	1	1	0	0	0	0	0	0	0	0	0	0	0	0	0	0	1	1	0	0	0	0	0	0	0	0	0	0	0	0	0	0	1
K4D1F7;K4B438	K4D1F7;K4B438	1;1	1;1	1;1	>tr|K4D1F7|K4D1F7_SOLLC Uncharacterized protein OS=Solanum lycopersicum PE=3 SV=1;>tr|K4B438|K4B438_SOLLC Uncharacterized protein OS=Solanum lycopersicum PE=3 SV=1	2	1	1	1	0	0	0	0	0	0	0	0	0	0	0	0	0	0	0	1	0	0	0	0	0	0	0	0	0	0	0	0	0	0	0	1	0	0	0	0	0	0	0	0
K4B469	K4B469	4	4	4	>tr|K4B469|K4B469_SOLLC Uncharacterized protein OS=Solanum lycopersicum PE=4 SV=1	1	4	4	4	1	4	4	4	4	4	4	4	4	3	3	4	3	3	3	2	1	4	4	4	4	4	4	4	4	3	3	4	3	3	3	2	1	4	4	4	4	4	4	4
K4B4V2	K4B4V2	1	1	1	>tr|K4B4V2|K4B4V2_SOLLC Uncharacterized protein OS=Solanum lycopersicum PE=4 SV=1	1	1	1	1	0	0	0	0	0	0	0	0	0	0	1	0	0	0	1	1	0	0	0	0	0	0	0	0	0	0	1	0	0	0	1	1	0	0	0	0	0	0	0	0
K4B4Z2	K4B4Z2	5	5	5	>tr|K4B4Z2|K4B4Z2_SOLLC Uncharacterized protein OS=Solanum lycopersicum PE=4 SV=1	1	5	5	5	2	2	4	5	4	3	3	4	5	5	4	5	2	2	1	2	2	2	4	5	4	3	3	4	5	5	4	5	2	2	1	2	2	2	4	5	4	3	3	4
K4B533	K4B533	8	8	8	>tr|K4B533|K4B533_SOLLC Uncharacterized protein OS=Solanum lycopersicum PE=4 SV=1	1	8	8	8	2	3	7	6	7	5	6	4	7	6	7	6	4	2	5	3	2	3	7	6	7	5	6	4	7	6	7	6	4	2	5	3	2	3	7	6	7	5	6	4
K4B553	K4B553	12	12	12	>tr|K4B553|K4B553_SOLLC Ferredoxin--NADP reductase OS=Solanum lycopersicum PE=3 SV=1	1	12	12	12	6	8	10	9	9	10	10	7	9	10	10	9	6	2	6	3	6	8	10	9	9	10	10	7	9	10	10	9	6	2	6	3	6	8	10	9	9	10	10	7
K4B5T6	K4B5T6	1	1	1	>tr|K4B5T6|K4B5T6_SOLLC Uncharacterized protein OS=Solanum lycopersicum PE=4 SV=1	1	1	1	1	0	1	1	1	1	1	1	1	1	1	0	1	0	0	1	1	0	1	1	1	1	1	1	1	1	1	0	1	0	0	1	1	0	1	1	1	1	1	1	1
K4B614	K4B614	1	1	1	>tr|K4B614|K4B614_SOLLC Uncharacterized protein OS=Solanum lycopersicum PE=4 SV=1	1	1	1	1	0	1	1	1	1	1	1	1	1	1	1	1	0	0	1	1	0	1	1	1	1	1	1	1	1	1	1	1	0	0	1	1	0	1	1	1	1	1	1	1
K4B667;Q05537	K4B667;Q05537	3;2	3;2	3;2	>tr|K4B667|K4B667_SOLLC Uncharacterized protein OS=Solanum lycopersicum PE=3 SV=1;>sp|Q05537|CHID_SOLLC Basic endochitinase (Fragment) OS=Solanum lycopersicum GN=CHI14 PE=2 SV=1	2	3	3	3	1	1	2	2	2	1	2	3	3	3	3	3	3	3	3	3	1	1	2	2	2	1	2	3	3	3	3	3	3	3	3	3	1	1	2	2	2	1	2	3
K4B6F4;K4D225;K4D3U3;K4CRQ1	K4B6F4;K4D225;K4D3U3;K4CRQ1	2;1;1;1	2;1;1;1	2;1;1;1	>tr|K4B6F4|K4B6F4_SOLLC Uncharacterized protein OS=Solanum lycopersicum PE=4 SV=1;>tr|K4D225|K4D225_SOLLC Laccase OS=Solanum lycopersicum PE=3 SV=1;>tr|K4D3U3|K4D3U3_SOLLC Laccase OS=Solanum lycopersicum PE=3 SV=1;>tr|K4CRQ1|K4CRQ1_SOLLC Laccase OS=Solanum	4	2	2	2	0	1	2	2	2	2	2	2	2	2	2	1	0	1	0	0	0	1	2	2	2	2	2	2	2	2	2	1	0	1	0	0	0	1	2	2	2	2	2	2
K4B6S9	K4B6S9	2	2	2	>tr|K4B6S9|K4B6S9_SOLLC Uncharacterized protein OS=Solanum lycopersicum PE=4 SV=1	1	2	2	2	1	2	1	2	2	1	1	2	2	2	1	2	2	2	2	2	1	2	1	2	2	1	1	2	2	2	1	2	2	2	2	2	1	2	1	2	2	1	1	2
K4B6T2	K4B6T2	14	13	13	>tr|K4B6T2|K4B6T2_SOLLC Peroxidase OS=Solanum lycopersicum PE=3 SV=1	1	14	13	13	10	9	9	11	11	10	11	11	11	13	10	11	8	9	9	8	9	8	8	11	11	10	10	11	11	12	10	11	8	8	9	8	9	8	8	11	11	10	10	11
K4B6V2;K4BCI5	K4B6V2	5;1	5;1	5;1	>tr|K4B6V2|K4B6V2_SOLLC Uncharacterized protein OS=Solanum lycopersicum PE=4 SV=1	2	5	5	5	0	3	4	4	3	4	4	4	5	5	5	5	1	0	3	2	0	3	4	4	3	4	4	4	5	5	5	5	1	0	3	2	0	3	4	4	3	4	4	4
K4B6X9	K4B6X9	5	5	5	>tr|K4B6X9|K4B6X9_SOLLC Uncharacterized protein OS=Solanum lycopersicum PE=4 SV=1	1	5	5	5	3	5	5	5	5	5	5	5	5	5	4	5	4	2	4	3	3	5	5	5	5	5	5	5	5	5	4	5	4	2	4	3	3	5	5	5	5	5	5	5
K4B7H2	K4B7H2	3	3	3	>tr|K4B7H2|K4B7H2_SOLLC Uncharacterized protein OS=Solanum lycopersicum PE=4 SV=1	1	3	3	3	2	2	3	3	2	2	3	2	3	3	3	3	2	2	1	1	2	2	3	3	2	2	3	2	3	3	3	3	2	2	1	1	2	2	3	3	2	2	3	2
K4B7I5	K4B7I5	1	1	1	>tr|K4B7I5|K4B7I5_SOLLC Uncharacterized protein OS=Solanum lycopersicum PE=4 SV=1	1	1	1	1	0	0	0	1	1	1	1	1	1	1	1	1	0	0	0	0	0	0	0	1	1	1	1	1	1	1	1	1	0	0	0	0	0	0	0	1	1	1	1	1
K4B7P1	K4B7P1	2	2	2	>tr|K4B7P1|K4B7P1_SOLLC Uncharacterized protein OS=Solanum lycopersicum PE=3 SV=1	1	2	2	2	0	0	2	2	2	2	2	2	2	2	2	2	1	0	1	0	0	0	2	2	2	2	2	2	2	2	2	2	1	0	1	0	0	0	2	2	2	2	2	2
K4B7U5;K4B564	K4B7U5	8;3	8;3	8;3	>tr|K4B7U5|K4B7U5_SOLLC Uncharacterized protein OS=Solanum lycopersicum PE=3 SV=1	2	8	8	8	3	2	7	7	6	7	6	6	5	4	6	6	2	1	2	1	3	2	7	7	6	7	6	6	5	4	6	6	2	1	2	1	3	2	7	7	6	7	6	6
K4B7U9	K4B7U9	15	14	14	>tr|K4B7U9|K4B7U9_SOLLC Uncharacterized protein OS=Solanum lycopersicum PE=3 SV=1	1	15	14	14	3	9	11	12	11	11	11	9	13	13	12	14	7	7	9	8	3	9	11	11	11	11	11	9	13	13	12	13	7	7	9	8	3	9	11	11	11	11	11	9
K4B7Y9	K4B7Y9	3	1	1	>tr|K4B7Y9|K4B7Y9_SOLLC Uncharacterized protein OS=Solanum lycopersicum PE=4 SV=1	1	3	1	1	1	1	2	2	2	2	2	1	2	1	2	2	0	0	0	0	0	0	0	0	0	0	0	0	0	0	0	1	0	0	0	0	0	0	0	0	0	0	0	0
K4B835	K4B835	6	6	6	>tr|K4B835|K4B835_SOLLC Uncharacterized protein OS=Solanum lycopersicum PE=4 SV=1	1	6	6	6	1	2	5	6	5	5	4	5	5	5	5	5	1	3	2	0	1	2	5	6	5	5	4	5	5	5	5	5	1	3	2	0	1	2	5	6	5	5	4	5
K4B8E7	K4B8E7	2	2	2	>tr|K4B8E7|K4B8E7_SOLLC Uncharacterized protein OS=Solanum lycopersicum PE=4 SV=1	1	2	2	2	0	1	2	2	2	1	1	1	2	2	2	2	1	0	1	1	0	1	2	2	2	1	1	1	2	2	2	2	1	0	1	1	0	1	2	2	2	1	1	1
K4B8R0	K4B8R0	3	3	3	>tr|K4B8R0|K4B8R0_SOLLC Uncharacterized protein OS=Solanum lycopersicum PE=4 SV=1	1	3	3	3	1	0	1	2	0	0	1	2	2	2	2	2	2	2	2	2	1	0	1	2	0	0	1	2	2	2	2	2	2	2	2	2	1	0	1	2	0	0	1	2
K4B8R8	K4B8R8	1	1	1	>tr|K4B8R8|K4B8R8_SOLLC Uncharacterized protein OS=Solanum lycopersicum PE=3 SV=1	1	1	1	1	0	1	1	1	0	1	1	0	0	0	1	1	0	0	1	0	0	1	1	1	0	1	1	0	0	0	1	1	0	0	1	0	0	1	1	1	0	1	1	0
K4B8T1	K4B8T1	5	5	5	>tr|K4B8T1|K4B8T1_SOLLC Uncharacterized protein OS=Solanum lycopersicum PE=3 SV=1	1	5	5	5	1	2	4	4	3	3	3	4	3	5	5	3	1	3	4	2	1	2	4	4	3	3	3	4	3	5	5	3	1	3	4	2	1	2	4	4	3	3	3	4
K4B929	K4B929	2	2	2	>tr|K4B929|K4B929_SOLLC Uncharacterized protein OS=Solanum lycopersicum PE=4 SV=1	1	2	2	2	0	1	2	1	2	2	2	2	2	2	2	2	1	0	2	1	0	1	2	1	2	2	2	2	2	2	2	2	1	0	2	1	0	1	2	1	2	2	2	2
K4B962	K4B962	1	1	1	>tr|K4B962|K4B962_SOLLC Uncharacterized protein OS=Solanum lycopersicum PE=4 SV=1	1	1	1	1	0	0	0	1	0	0	0	0	0	0	0	0	0	0	0	0	0	0	0	1	0	0	0	0	0	0	0	0	0	0	0	0	0	0	0	1	0	0	0	0
K4B989	K4B989	2	2	2	>tr|K4B989|K4B989_SOLLC Uncharacterized protein OS=Solanum lycopersicum PE=4 SV=1	1	2	2	2	1	1	2	2	2	2	2	1	2	2	2	2	2	2	2	2	1	1	2	2	2	2	2	1	2	2	2	2	2	2	2	2	1	1	2	2	2	2	2	1
K4B9B8	K4B9B8	4	4	4	>tr|K4B9B8|K4B9B8_SOLLC Uncharacterized protein OS=Solanum lycopersicum PE=4 SV=1	1	4	4	4	2	4	3	3	3	3	4	3	3	3	3	3	2	2	3	3	2	4	3	3	3	3	4	3	3	3	3	3	2	2	3	3	2	4	3	3	3	3	4	3
K4B9B9	K4B9B9	1	1	1	>tr|K4B9B9|K4B9B9_SOLLC Beta-galactosidase OS=Solanum lycopersicum PE=3 SV=1	1	1	1	1	0	1	1	1	0	1	1	1	1	1	1	0	0	0	1	1	0	1	1	1	0	1	1	1	1	1	1	0	0	0	1	1	0	1	1	1	0	1	1	1
K4B9M8;K4B9M7;K4B9M9	K4B9M8	3;1;1	3;1;1	3;1;1	>tr|K4B9M8|K4B9M8_SOLLC Uncharacterized protein OS=Solanum lycopersicum PE=4 SV=1	3	3	3	3	0	3	3	2	3	3	3	2	1	3	0	1	3	3	3	2	0	3	3	2	3	3	3	2	1	3	0	1	3	3	3	2	0	3	3	2	3	3	3	2
K4B9P3;K4B9P2;K4B9P1	K4B9P3;K4B9P2	9;5;3	9;5;3	9;5;3	>tr|K4B9P3|K4B9P3_SOLLC Pectinesterase OS=Solanum lycopersicum PE=4 SV=1;>tr|K4B9P2|K4B9P2_SOLLC Pectinesterase OS=Solanum lycopersicum PE=4 SV=1	3	9	9	9	3	4	9	8	8	9	9	8	9	8	8	9	3	3	4	2	3	4	9	8	8	9	9	8	9	8	8	9	3	3	4	2	3	4	9	8	8	9	9	8
K4B9T4	K4B9T4	10	10	10	>tr|K4B9T4|K4B9T4_SOLLC Lactoylglutathione lyase OS=Solanum lycopersicum PE=3 SV=1	1	10	10	10	4	8	9	8	10	9	10	10	9	10	9	9	6	5	6	6	4	8	9	8	10	9	10	10	9	10	9	9	6	5	6	6	4	8	9	8	10	9	10	10
K4B9T7	K4B9T7	2	2	2	>tr|K4B9T7|K4B9T7_SOLLC Uncharacterized protein OS=Solanum lycopersicum PE=3 SV=1	1	2	2	2	1	2	2	2	2	2	2	2	2	2	2	2	2	2	1	1	1	2	2	2	2	2	2	2	2	2	2	2	2	2	1	1	1	2	2	2	2	2	2	2
K4BA40	K4BA40	1	1	1	>tr|K4BA40|K4BA40_SOLLC Proteasome subunit alpha type OS=Solanum lycopersicum PE=3 SV=1	1	1	1	1	0	0	0	1	0	1	1	1	0	1	1	1	1	0	0	1	0	0	0	1	0	1	1	1	0	1	1	1	1	0	0	1	0	0	0	1	0	1	1	1
K4BA95	K4BA95	2	2	2	>tr|K4BA95|K4BA95_SOLLC Thioredoxin reductase OS=Solanum lycopersicum PE=3 SV=1	1	2	2	2	0	1	1	2	1	1	1	1	1	2	1	1	0	0	0	0	0	1	1	2	1	1	1	1	1	2	1	1	0	0	0	0	0	1	1	2	1	1	1	1
K4BAL4	K4BAL4	6	6	6	>tr|K4BAL4|K4BAL4_SOLLC Uncharacterized protein OS=Solanum lycopersicum PE=3 SV=1	1	6	6	6	3	6	5	6	6	6	6	6	6	6	6	5	5	6	5	5	3	6	5	6	6	6	6	6	6	6	6	5	5	6	5	5	3	6	5	6	6	6	6	6
K4BAP4	K4BAP4	4	4	4	>tr|K4BAP4|K4BAP4_SOLLC Uncharacterized protein OS=Solanum lycopersicum PE=4 SV=1	1	4	4	4	3	3	4	4	4	4	4	4	4	4	4	4	2	2	1	3	3	3	4	4	4	4	4	4	4	4	4	4	2	2	1	3	3	3	4	4	4	4	4	4
K4BAP7	K4BAP7	1	1	1	>tr|K4BAP7|K4BAP7_SOLLC Uncharacterized protein OS=Solanum lycopersicum PE=4 SV=1	1	1	1	1	1	1	1	1	1	1	1	1	1	1	1	1	0	0	0	0	1	1	1	1	1	1	1	1	1	1	1	1	0	0	0	0	1	1	1	1	1	1	1	1
K4BAP9;K4B6A3	K4BAP9;K4B6A3	2;1	2;1	2;1	>tr|K4BAP9|K4BAP9_SOLLC Ferredoxin--NADP reductase OS=Solanum lycopersicum PE=3 SV=1;>tr|K4B6A3|K4B6A3_SOLLC Ferredoxin--NADP reductase OS=Solanum lycopersicum PE=3 SV=1	2	2	2	2	1	2	2	2	1	2	2	1	1	2	1	2	0	0	0	1	1	2	2	2	1	2	2	1	1	2	1	2	0	0	0	1	1	2	2	2	1	2	2	1
K4BB24	K4BB24	3	3	3	>tr|K4BB24|K4BB24_SOLLC Uncharacterized protein OS=Solanum lycopersicum PE=4 SV=1	1	3	3	3	1	2	3	3	2	3	2	3	3	2	3	3	1	0	0	1	1	2	3	3	2	3	2	3	3	2	3	3	1	0	0	1	1	2	3	3	2	3	2	3
K4BB26;K4BB25;K4B6F3	K4BB26;K4BB25;K4B6F3	2;2;1	2;2;1	2;2;1	>tr|K4BB26|K4BB26_SOLLC Laccase OS=Solanum lycopersicum PE=3 SV=1;>tr|K4BB25|K4BB25_SOLLC Laccase OS=Solanum lycopersicum PE=3 SV=1;>tr|K4B6F3|K4B6F3_SOLLC Laccase OS=Solanum lycopersicum PE=3 SV=1	3	2	2	2	1	1	1	1	1	1	1	2	1	1	1	2	2	2	0	2	1	1	1	1	1	1	1	2	1	1	1	2	2	2	0	2	1	1	1	1	1	1	1	2
K4BBH7	K4BBH7	11	11	11	>tr|K4BBH7|K4BBH7_SOLLC Uncharacterized protein OS=Solanum lycopersicum PE=3 SV=1	1	11	11	11	2	4	4	5	7	6	6	6	8	8	9	9	7	4	7	7	2	4	4	5	7	6	6	6	8	8	9	9	7	4	7	7	2	4	4	5	7	6	6	6
K4BBM6	K4BBM6	2	2	2	>tr|K4BBM6|K4BBM6_SOLLC Peroxidase OS=Solanum lycopersicum PE=3 SV=1	1	2	2	2	0	1	1	2	2	2	1	2	1	2	2	2	0	0	1	1	0	1	1	2	2	2	1	2	1	2	2	2	0	0	1	1	0	1	1	2	2	2	1	2
K4BBN2	K4BBN2	3	3	3	>tr|K4BBN2|K4BBN2_SOLLC Uncharacterized protein OS=Solanum lycopersicum PE=4 SV=1	1	3	3	3	0	1	3	3	3	3	3	3	3	3	2	3	1	0	2	1	0	1	3	3	3	3	3	3	3	3	2	3	1	0	2	1	0	1	3	3	3	3	3	3
K4BBQ9	K4BBQ9	1	1	1	>tr|K4BBQ9|K4BBQ9_SOLLC Uncharacterized protein OS=Solanum lycopersicum PE=4 SV=1	1	1	1	1	0	1	1	1	1	1	1	1	1	1	1	1	1	0	1	1	0	1	1	1	1	1	1	1	1	1	1	1	1	0	1	1	0	1	1	1	1	1	1	1
K4BUD9;K4BBU4;K4CIH7;K4BCY5	K4BUD9;K4BBU4;K4CIH7;K4BCY5	2;2;2;1	2;2;2;1	2;2;2;1	>tr|K4BUD9|K4BUD9_SOLLC Tubulin alpha chain OS=Solanum lycopersicum PE=3 SV=1;>tr|K4BBU4|K4BBU4_SOLLC Tubulin alpha chain OS=Solanum lycopersicum PE=3 SV=1;>tr|K4CIH7|K4CIH7_SOLLC Tubulin alpha chain OS=Solanum lycopersicum PE=3 SV=1;>tr|K4BCY5|K4BCY5_SOLL	4	2	2	2	0	0	0	1	0	0	1	1	0	1	2	1	0	0	0	1	0	0	0	1	0	0	1	1	0	1	2	1	0	0	0	1	0	0	0	1	0	0	1	1
K4BCC3	K4BCC3	2	2	2	>tr|K4BCC3|K4BCC3_SOLLC Uncharacterized protein OS=Solanum lycopersicum PE=4 SV=1	1	2	2	2	1	1	1	2	1	1	1	2	2	2	2	1	1	1	1	1	1	1	1	2	1	1	1	2	2	2	2	1	1	1	1	1	1	1	1	2	1	1	1	2
K4BCJ4	K4BCJ4	15	15	7	>tr|K4BCJ4|K4BCJ4_SOLLC Peroxidase OS=Solanum lycopersicum PE=3 SV=1	1	15	15	7	7	9	12	14	15	14	13	13	13	14	12	13	7	3	4	8	7	9	12	14	15	14	13	13	13	14	12	13	7	3	4	8	1	3	4	6	7	6	5	5
K4BCJ6	K4BCJ6	12	4	4	>tr|K4BCJ6|K4BCJ6_SOLLC Peroxidase OS=Solanum lycopersicum PE=3 SV=1	1	12	4	4	8	6	12	12	11	12	12	11	12	11	11	12	7	3	5	7	2	0	4	4	3	4	4	3	4	3	4	4	1	1	2	1	2	0	4	4	3	4	4	3
K4BCJ8;K4BG88;K4B6U4	K4BCJ8	15;1;1	15;1;1	15;1;1	>tr|K4BCJ8|K4BCJ8_SOLLC Patatin OS=Solanum lycopersicum PE=3 SV=1	3	15	15	15	3	9	10	14	11	11	9	11	13	11	10	15	6	6	6	6	3	9	10	14	11	11	9	11	13	11	10	15	6	6	6	6	3	9	10	14	11	11	9	11
K4BCW6	K4BCW6	2	2	2	>tr|K4BCW6|K4BCW6_SOLLC Uncharacterized protein OS=Solanum lycopersicum PE=4 SV=1	1	2	2	2	0	0	2	1	1	1	1	0	1	0	1	2	0	0	0	0	0	0	2	1	1	1	1	0	1	0	1	2	0	0	0	0	0	0	2	1	1	1	1	0
K4BD54	K4BD54	4	2	2	>tr|K4BD54|K4BD54_SOLLC Peroxidase OS=Solanum lycopersicum PE=3 SV=1	1	4	2	2	2	3	4	4	4	4	4	3	4	4	4	4	1	2	2	2	1	2	2	2	2	2	2	2	2	2	2	2	0	1	1	1	1	2	2	2	2	2	2	2
K4BD63	K4BD63	29	29	25	>tr|K4BD63|K4BD63_SOLLC Uncharacterized protein OS=Solanum lycopersicum PE=4 SV=1	1	29	29	25	19	22	28	25	26	26	26	25	26	26	25	24	18	13	20	14	19	22	28	25	26	26	26	25	26	26	25	24	18	13	20	14	15	19	24	21	23	22	22	22
K4BD64	K4BD64	4	1	1	>tr|K4BD64|K4BD64_SOLLC Uncharacterized protein OS=Solanum lycopersicum PE=4 SV=1	1	4	1	1	3	2	4	4	3	4	4	3	3	4	4	4	2	2	3	1	1	1	1	1	1	1	1	1	1	1	1	1	1	1	1	0	1	1	1	1	1	1	1	1
K4BDB7	K4BDB7	3	3	3	>tr|K4BDB7|K4BDB7_SOLLC Uncharacterized protein OS=Solanum lycopersicum PE=4 SV=1	1	3	3	3	0	2	3	3	3	3	2	3	3	3	3	3	0	0	1	0	0	2	3	3	3	3	2	3	3	3	3	3	0	0	1	0	0	2	3	3	3	3	2	3
K4BDC7	K4BDC7	4	4	4	>tr|K4BDC7|K4BDC7_SOLLC Uncharacterized protein OS=Solanum lycopersicum PE=4 SV=1	1	4	4	4	2	2	3	3	2	3	2	2	3	2	3	3	2	2	3	2	2	2	3	3	2	3	2	2	3	2	3	3	2	2	3	2	2	2	3	3	2	3	2	2
K4BDK1	K4BDK1	5	5	5	>tr|K4BDK1|K4BDK1_SOLLC Uncharacterized protein OS=Solanum lycopersicum PE=4 SV=1	1	5	5	5	4	3	5	5	5	5	5	5	5	5	4	5	4	3	4	4	4	3	5	5	5	5	5	5	5	5	4	5	4	3	4	4	4	3	5	5	5	5	5	5
K4BDL3	K4BDL3	12	12	12	>tr|K4BDL3|K4BDL3_SOLLC Peroxidase OS=Solanum lycopersicum PE=3 SV=1	1	12	12	12	3	9	12	11	11	9	10	9	9	10	11	10	6	4	5	5	3	9	12	11	11	9	10	9	9	10	11	10	6	4	5	5	3	9	12	11	11	9	10	9
K4BDZ3	K4BDZ3	2	2	2	>tr|K4BDZ3|K4BDZ3_SOLLC Uncharacterized protein OS=Solanum lycopersicum PE=4 SV=1	1	2	2	2	1	2	2	2	2	2	2	1	2	2	2	2	2	1	2	1	1	2	2	2	2	2	2	1	2	2	2	2	2	1	2	1	1	2	2	2	2	2	2	1
K4BE30	K4BE30	1	1	1	>tr|K4BE30|K4BE30_SOLLC Uncharacterized protein OS=Solanum lycopersicum PE=3 SV=1	1	1	1	1	0	0	0	0	0	0	0	0	0	0	0	0	1	1	1	1	0	0	0	0	0	0	0	0	0	0	0	0	1	1	1	1	0	0	0	0	0	0	0	0
K4BE37	K4BE37	6	6	6	>tr|K4BE37|K4BE37_SOLLC Uncharacterized protein OS=Solanum lycopersicum PE=4 SV=1	1	6	6	6	0	3	3	5	4	4	4	3	4	5	4	5	4	3	4	3	0	3	3	5	4	4	4	3	4	5	4	5	4	3	4	3	0	3	3	5	4	4	4	3
K4BE44	K4BE44	2	2	2	>tr|K4BE44|K4BE44_SOLLC Uncharacterized protein OS=Solanum lycopersicum PE=3 SV=1	1	2	2	2	2	2	1	1	1	1	1	1	1	2	1	1	1	1	1	1	2	2	1	1	1	1	1	1	1	2	1	1	1	1	1	1	2	2	1	1	1	1	1	1
K4BE45	K4BE45	8	8	8	>tr|K4BE45|K4BE45_SOLLC Uncharacterized protein OS=Solanum lycopersicum PE=4 SV=1	1	8	8	8	4	5	8	8	8	8	8	8	7	8	7	8	3	4	5	4	4	5	8	8	8	8	8	8	7	8	7	8	3	4	5	4	4	5	8	8	8	8	8	8
K4BEB0	K4BEB0	2	2	2	>tr|K4BEB0|K4BEB0_SOLLC Uncharacterized protein OS=Solanum lycopersicum PE=4 SV=1	1	2	2	2	0	1	1	1	1	0	2	1	0	1	2	1	1	1	2	2	0	1	1	1	1	0	2	1	0	1	2	1	1	1	2	2	0	1	1	1	1	0	2	1
K4C4Z6;Q6UJX4;P36181;K4BEL1;W9KZZ3;tr|A0A0D2XK76|A0A0D2XK76_FUSO4 Molecular chaperone HtpG OS=Fusarium oxysporum f. sp. lycopersici (strain 4287 / CBS 123668 / FGSC 9935 / NRRL 34936) GN=FOXG_04346 PE=3 SV=1	K4C4Z6;Q6UJX4;P36181;K4BEL1;W9KZZ3;tr|A0A0D2XK76|A0A0D2XK76_FUSO4 Molecular chaperone HtpG OS=Fusarium oxysporum f. sp. lycopersici (strain 4287 / CBS 123668 / FGSC 9935 / NRRL 34936) GN=FOXG_04346 PE=3 SV=1	1;1;1;1;1;1	1;1;1;1;1;1	1;1;1;1;1;1	>tr|K4C4Z6|K4C4Z6_SOLLC Uncharacterized protein OS=Solanum lycopersicum PE=3 SV=1;>tr|Q6UJX4|Q6UJX4_SOLLC Molecular chaperone Hsp90-1 OS=Solanum lycopersicum PE=2 SV=1;>sp|P36181|HSP80_SOLLC Heat shock cognate protein 80 OS=Solanum lycopersicum GN=HSC80 PE	6	1	1	1	0	0	0	0	0	0	0	0	0	0	0	0	1	1	1	1	0	0	0	0	0	0	0	0	0	0	0	0	1	1	1	1	0	0	0	0	0	0	0	0
K4BEU9	K4BEU9	1	1	1	>tr|K4BEU9|K4BEU9_SOLLC Uncharacterized protein OS=Solanum lycopersicum PE=4 SV=1	1	1	1	1	1	1	1	0	0	0	0	0	1	1	0	0	1	0	1	0	1	1	1	0	0	0	0	0	1	1	0	0	1	0	1	0	1	1	1	0	0	0	0	0
K4BEV1	K4BEV1	17	17	17	>tr|K4BEV1|K4BEV1_SOLLC Alpha-galactosidase OS=Solanum lycopersicum PE=3 SV=1	1	17	17	17	13	12	14	15	13	15	15	15	15	16	15	14	9	8	9	9	13	12	14	15	13	15	15	15	15	16	15	14	9	8	9	9	13	12	14	15	13	15	15	15
K4BEX6;K4BEX5	K4BEX6;K4BEX5	5;4	5;4	5;4	>tr|K4BEX6|K4BEX6_SOLLC Uncharacterized protein OS=Solanum lycopersicum PE=4 SV=1;>tr|K4BEX5|K4BEX5_SOLLC Uncharacterized protein OS=Solanum lycopersicum PE=4 SV=1	2	5	5	5	0	5	3	5	4	3	5	5	5	4	4	4	3	5	5	4	0	5	3	5	4	3	5	5	5	4	4	4	3	5	5	4	0	5	3	5	4	3	5	5
K4BF11	K4BF11	1	1	1	>tr|K4BF11|K4BF11_SOLLC Peroxidase OS=Solanum lycopersicum PE=3 SV=1	1	1	1	1	0	0	0	0	0	1	1	1	0	0	0	0	0	0	0	0	0	0	0	0	0	1	1	1	0	0	0	0	0	0	0	0	0	0	0	0	0	1	1	1
K4BF33	K4BF33	4	4	4	>tr|K4BF33|K4BF33_SOLLC Uncharacterized protein OS=Solanum lycopersicum PE=4 SV=1	1	4	4	4	1	1	4	3	4	4	4	4	3	3	3	4	1	0	2	0	1	1	4	3	4	4	4	4	3	3	3	4	1	0	2	0	1	1	4	3	4	4	4	4
K4BF45	K4BF45	1	1	1	>tr|K4BF45|K4BF45_SOLLC Uncharacterized protein OS=Solanum lycopersicum PE=4 SV=1	1	1	1	1	0	0	1	1	1	1	1	1	1	1	1	1	1	0	0	0	0	0	1	1	1	1	1	1	1	1	1	1	1	0	0	0	0	0	1	1	1	1	1	1
K4BFF2;K4CX68	K4BFF2	7;2	7;2	7;2	>tr|K4BFF2|K4BFF2_SOLLC Xyloglucan endotransglucosylase/hydrolase OS=Solanum lycopersicum PE=3 SV=1	2	7	7	7	4	4	5	6	5	5	5	6	4	6	6	6	3	2	4	2	4	4	5	6	5	5	5	6	4	6	6	6	3	2	4	2	4	4	5	6	5	5	5	6
K4BFK8	K4BFK8	1	1	1	>tr|K4BFK8|K4BFK8_SOLLC Uncharacterized protein OS=Solanum lycopersicum PE=3 SV=1	1	1	1	1	0	1	1	1	1	1	1	1	1	1	1	1	1	1	1	1	0	1	1	1	1	1	1	1	1	1	1	1	1	1	1	1	0	1	1	1	1	1	1	1
K4BFN4	K4BFN4	5	5	5	>tr|K4BFN4|K4BFN4_SOLLC Uncharacterized protein OS=Solanum lycopersicum PE=4 SV=1	1	5	5	5	3	3	5	4	3	4	4	2	3	4	4	3	1	0	2	1	3	3	5	4	3	4	4	2	3	4	4	3	1	0	2	1	3	3	5	4	3	4	4	2
K4BG30;K4CCK2	K4BG30	13;2	13;2	11;0	>tr|K4BG30|K4BG30_SOLLC Peroxidase OS=Solanum lycopersicum PE=3 SV=1	2	13	13	11	7	8	11	12	12	12	12	11	11	12	11	12	6	6	9	5	7	8	11	12	12	12	12	11	11	12	11	12	6	6	9	5	6	7	9	10	10	10	10	10
K4BG34	K4BG34	23	20	19	>tr|K4BG34|K4BG34_SOLLC Uncharacterized protein OS=Solanum lycopersicum PE=4 SV=1	1	23	20	19	11	14	22	16	17	22	22	15	18	18	22	16	9	6	12	7	8	11	19	13	15	19	19	13	15	15	20	14	6	3	9	5	8	11	18	12	15	18	18	13
K4BH28	K4BH28	1	1	1	>tr|K4BH28|K4BH28_SOLLC Uncharacterized protein OS=Solanum lycopersicum PE=4 SV=1	1	1	1	1	0	0	1	0	0	1	0	0	1	1	1	1	0	0	0	0	0	0	1	0	0	1	0	0	1	1	1	1	0	0	0	0	0	0	1	0	0	1	0	0
K4BH70	K4BH70	1	1	1	>tr|K4BH70|K4BH70_SOLLC Uncharacterized protein OS=Solanum lycopersicum PE=4 SV=1	1	1	1	1	0	0	0	0	0	0	0	0	0	1	0	0	1	0	0	1	0	0	0	0	0	0	0	0	0	1	0	0	1	0	0	1	0	0	0	0	0	0	0	0
K4BHA1	K4BHA1	2	2	2	>tr|K4BHA1|K4BHA1_SOLLC Uncharacterized protein OS=Solanum lycopersicum PE=4 SV=1	1	2	2	2	0	1	1	2	0	1	2	2	0	2	2	2	2	1	2	2	0	1	1	2	0	1	2	2	0	2	2	2	2	1	2	2	0	1	1	2	0	1	2	2
K4BHA7	K4BHA7	1	1	1	>tr|K4BHA7|K4BHA7_SOLLC Serine/threonine-protein kinase OS=Solanum lycopersicum PE=3 SV=1	1	1	1	1	0	0	1	1	1	1	1	1	1	1	1	1	0	0	0	0	0	0	1	1	1	1	1	1	1	1	1	1	0	0	0	0	0	0	1	1	1	1	1	1
K4BHP0	K4BHP0	4	4	4	>tr|K4BHP0|K4BHP0_SOLLC Pectinesterase OS=Solanum lycopersicum PE=4 SV=1	1	4	4	4	0	3	4	3	2	4	4	2	3	2	3	3	3	1	3	1	0	3	4	3	2	4	4	2	3	2	3	3	3	1	3	1	0	3	4	3	2	4	4	2
K4BHW5;K4CYX2;K4C095	K4BHW5;K4CYX2;K4C095	5;3;3	5;3;3	5;3;3	>tr|K4BHW5|K4BHW5_SOLLC Uncharacterized protein OS=Solanum lycopersicum PE=4 SV=1;>tr|K4CYX2|K4CYX2_SOLLC Uncharacterized protein OS=Solanum lycopersicum PE=4 SV=1;>tr|K4C095|K4C095_SOLLC Uncharacterized protein OS=Solanum lycopersicum PE=4 SV=1	3	5	5	5	2	3	4	5	4	5	4	4	3	5	4	5	4	2	1	4	2	3	4	5	4	5	4	4	3	5	4	5	4	2	1	4	2	3	4	5	4	5	4	4
K4BHZ1;K4BVR5;K4DH08;K4DH07;K4B1D5;K4C0T3;K4CUU6;K4DBB7;K4AX33	K4BHZ1	4;1;1;1;1;1;1;1;1	3;0;0;0;0;0;0;0;0	3;0;0;0;0;0;0;0;0	>tr|K4BHZ1|K4BHZ1_SOLLC Peroxidase OS=Solanum lycopersicum PE=3 SV=1	9	4	3	3	2	3	4	3	4	4	4	4	4	3	1	4	0	1	1	1	2	3	3	2	3	3	3	3	3	2	1	3	0	1	1	1	2	3	3	2	3	3	3	3
K4BI68	K4BI68	2	1	1	>tr|K4BI68|K4BI68_SOLLC Uncharacterized protein OS=Solanum lycopersicum PE=3 SV=1	1	2	1	1	0	1	1	2	1	1	1	1	1	1	1	1	1	0	1	1	0	0	0	1	0	0	0	0	0	0	0	0	0	0	0	0	0	0	0	1	0	0	0	0
K4BIG5	K4BIG5	8	8	8	>tr|K4BIG5|K4BIG5_SOLLC Uncharacterized protein OS=Solanum lycopersicum PE=4 SV=1	1	8	8	8	3	6	7	6	7	8	8	6	7	7	7	6	4	4	3	3	3	6	7	6	7	8	8	6	7	7	7	6	4	4	3	3	3	6	7	6	7	8	8	6
P29000;K4BIG6	P29000;K4BIG6	4;4	4;4	4;4	>sp|P29000|INVA_SOLLC Acid beta-fructofuranosidase OS=Solanum lycopersicum GN=TIV1 PE=2 SV=1;>tr|K4BIG6|K4BIG6_SOLLC Uncharacterized protein OS=Solanum lycopersicum PE=3 SV=1	2	4	4	4	1	4	4	4	4	4	4	3	4	4	4	4	3	3	2	3	1	4	4	4	4	4	4	3	4	4	4	4	3	3	2	3	1	4	4	4	4	4	4	3
K4BII5	K4BII5	9	9	2	>tr|K4BII5|K4BII5_SOLLC Xyloglucan endotransglucosylase/hydrolase OS=Solanum lycopersicum PE=3 SV=1	1	9	9	2	4	7	9	9	9	9	9	9	8	9	9	9	5	4	5	3	4	7	9	9	9	9	9	9	8	9	9	9	5	4	5	3	1	2	2	2	2	2	2	2
Q6RHY0;K4BII8;K4BII9;K4DHN4;K4CWS8	Q6RHY0;K4BII8;K4BII9	9;9;8;1;1	2;2;2;0;0	2;2;2;0;0	>tr|Q6RHY0|Q6RHY0_SOLLC Xyloglucan endotransglucosylase/hydrolase OS=Solanum lycopersicum GN=XTH3 PE=2 SV=1;>tr|K4BII8|K4BII8_SOLLC Xyloglucan endotransglucosylase/hydrolase OS=Solanum lycopersicum PE=3 SV=1;>tr|K4BII9|K4BII9_SOLLC Xyloglucan endotransgluc	5	9	2	2	3	5	8	8	7	9	8	7	7	9	8	8	4	3	4	2	0	0	1	1	0	2	1	0	0	2	1	1	0	0	0	0	0	0	1	1	0	2	1	0
K4BIL3	K4BIL3	2	2	2	>tr|K4BIL3|K4BIL3_SOLLC Uncharacterized protein OS=Solanum lycopersicum PE=4 SV=1	1	2	2	2	2	1	1	0	1	1	1	2	1	1	2	1	2	1	0	2	2	1	1	0	1	1	1	2	1	1	2	1	2	1	0	2	2	1	1	0	1	1	1	2
K4C5S4;K4BJ22;K4C1T2	K4C5S4;K4BJ22;K4C1T2	1;1;1	1;1;1	1;1;1	>tr|K4C5S4|K4C5S4_SOLLC Clathrin heavy chain OS=Solanum lycopersicum PE=3 SV=1;>tr|K4BJ22|K4BJ22_SOLLC Clathrin heavy chain OS=Solanum lycopersicum PE=3 SV=1;>tr|K4C1T2|K4C1T2_SOLLC Clathrin heavy chain OS=Solanum lycopersicum PE=3 SV=1	3	1	1	1	0	1	1	1	1	0	0	0	1	1	0	0	1	1	1	1	0	1	1	1	1	0	0	0	1	1	0	0	1	1	1	1	0	1	1	1	1	0	0	0
K4BJN1	K4BJN1	1	1	1	>tr|K4BJN1|K4BJN1_SOLLC Uncharacterized protein OS=Solanum lycopersicum PE=4 SV=1	1	1	1	1	0	0	0	0	0	0	0	0	0	0	0	0	1	1	0	1	0	0	0	0	0	0	0	0	0	0	0	0	1	1	0	1	0	0	0	0	0	0	0	0
K4BJT0	K4BJT0	3	3	3	>tr|K4BJT0|K4BJT0_SOLLC Uncharacterized protein OS=Solanum lycopersicum PE=4 SV=1	1	3	3	3	0	0	0	1	0	1	1	1	2	1	1	2	3	3	3	3	0	0	0	1	0	1	1	1	2	1	1	2	3	3	3	3	0	0	0	1	0	1	1	1
K4BJT6	K4BJT6	8	8	8	>tr|K4BJT6|K4BJT6_SOLLC Uncharacterized protein OS=Solanum lycopersicum PE=4 SV=1	1	8	8	8	2	4	6	7	7	7	6	6	6	6	7	6	6	8	6	6	2	4	6	7	7	7	6	6	6	6	7	6	6	8	6	6	2	4	6	7	7	7	6	6
K4BJT7	K4BJT7	4	4	4	>tr|K4BJT7|K4BJT7_SOLLC Uncharacterized protein OS=Solanum lycopersicum PE=4 SV=1	1	4	4	4	0	2	2	2	3	2	3	2	1	2	4	2	4	2	3	2	0	2	2	2	3	2	3	2	1	2	4	2	4	2	3	2	0	2	2	2	3	2	3	2
K4BJU1	K4BJU1	2	2	2	>tr|K4BJU1|K4BJU1_SOLLC Uncharacterized protein OS=Solanum lycopersicum PE=4 SV=1	1	2	2	2	0	0	2	1	2	2	2	1	2	2	2	2	0	0	1	0	0	0	2	1	2	2	2	1	2	2	2	2	0	0	1	0	0	0	2	1	2	2	2	1
K4BJW4;K4BWA9	K4BJW4;K4BWA9	6;3	2;1	1;0	>tr|K4BJW4|K4BJW4_SOLLC Glyceraldehyde-3-phosphate dehydrogenase OS=Solanum lycopersicum PE=3 SV=1;>tr|K4BWA9|K4BWA9_SOLLC Glyceraldehyde-3-phosphate dehydrogenase OS=Solanum lycopersicum PE=3 SV=1	2	6	2	1	3	4	6	6	6	6	5	5	6	5	4	4	3	5	4	5	0	1	2	2	2	2	1	1	2	1	2	2	1	1	1	1	0	1	1	1	1	1	1	1
K4BJY1	K4BJY1	3	3	3	>tr|K4BJY1|K4BJY1_SOLLC Uncharacterized protein OS=Solanum lycopersicum PE=3 SV=1	1	3	3	3	0	0	0	2	2	2	3	3	3	3	2	3	0	0	0	0	0	0	0	2	2	2	3	3	3	3	2	3	0	0	0	0	0	0	0	2	2	2	3	3
K4BK30	K4BK30	4	4	4	>tr|K4BK30|K4BK30_SOLLC Uncharacterized protein OS=Solanum lycopersicum PE=4 SV=1	1	4	4	4	0	3	4	4	4	4	4	4	2	3	2	4	1	0	1	2	0	3	4	4	4	4	4	4	2	3	2	4	1	0	1	2	0	3	4	4	4	4	4	4
K4BKE1	K4BKE1	3	3	3	>tr|K4BKE1|K4BKE1_SOLLC Uncharacterized protein OS=Solanum lycopersicum PE=4 SV=1	1	3	3	3	1	2	3	3	3	3	3	1	2	2	3	2	0	1	1	1	1	2	3	3	3	3	3	1	2	2	3	2	0	1	1	1	1	2	3	3	3	3	3	1
K4BKF6	K4BKF6	7	7	7	>tr|K4BKF6|K4BKF6_SOLLC Aldose 1-epimerase OS=Solanum lycopersicum PE=3 SV=1	1	7	7	7	3	5	6	6	5	5	5	4	5	6	6	4	3	3	3	1	3	5	6	6	5	5	5	4	5	6	6	4	3	3	3	1	3	5	6	6	5	5	5	4
K4BKK1	K4BKK1	5	5	5	>tr|K4BKK1|K4BKK1_SOLLC Uncharacterized protein OS=Solanum lycopersicum PE=4 SV=1	1	5	5	5	4	5	5	5	5	4	5	5	5	5	5	5	5	4	4	5	4	5	5	5	5	4	5	5	5	5	5	5	5	4	4	5	4	5	5	5	5	4	5	5
K4BKV2	K4BKV2	3	3	3	>tr|K4BKV2|K4BKV2_SOLLC Uncharacterized protein OS=Solanum lycopersicum PE=3 SV=1	1	3	3	3	1	1	0	2	2	1	2	2	2	2	1	2	3	1	1	2	1	1	0	2	2	1	2	2	2	2	1	2	3	1	1	2	1	1	0	2	2	1	2	2
K4BKV5	K4BKV5	4	4	4	>tr|K4BKV5|K4BKV5_SOLLC Uncharacterized protein OS=Solanum lycopersicum PE=4 SV=1	1	4	4	4	0	1	3	4	2	3	2	2	3	3	3	3	0	0	0	0	0	1	3	4	2	3	2	2	3	3	3	3	0	0	0	0	0	1	3	4	2	3	2	2
K4BKV8	K4BKV8	3	3	3	>tr|K4BKV8|K4BKV8_SOLLC Uncharacterized protein OS=Solanum lycopersicum PE=4 SV=1	1	3	3	3	1	3	2	2	2	2	2	2	2	2	3	2	1	1	1	1	1	3	2	2	2	2	2	2	2	2	3	2	1	1	1	1	1	3	2	2	2	2	2	2
K4BL06	K4BL06	2	2	2	>tr|K4BL06|K4BL06_SOLLC Uncharacterized protein OS=Solanum lycopersicum PE=3 SV=1	1	2	2	2	0	0	2	0	0	1	1	1	1	1	1	1	0	0	0	0	0	0	2	0	0	1	1	1	1	1	1	1	0	0	0	0	0	0	2	0	0	1	1	1
K4BLA1	K4BLA1	1	1	1	>tr|K4BLA1|K4BLA1_SOLLC Uncharacterized protein OS=Solanum lycopersicum PE=4 SV=1	1	1	1	1	0	0	1	0	0	1	1	1	1	1	1	1	0	0	0	0	0	0	1	0	0	1	1	1	1	1	1	1	0	0	0	0	0	0	1	0	0	1	1	1
K4BLR2	K4BLR2	1	1	1	>tr|K4BLR2|K4BLR2_SOLLC Uncharacterized protein OS=Solanum lycopersicum PE=4 SV=1	1	1	1	1	0	1	1	1	1	1	1	1	1	1	1	1	0	0	1	0	0	1	1	1	1	1	1	1	1	1	1	1	0	0	1	0	0	1	1	1	1	1	1	1
K4BLS0	K4BLS0	2	2	2	>tr|K4BLS0|K4BLS0_SOLLC Uncharacterized protein OS=Solanum lycopersicum PE=3 SV=1	1	2	2	2	0	1	2	2	2	1	1	2	2	1	2	1	0	0	0	0	0	1	2	2	2	1	1	2	2	1	2	1	0	0	0	0	0	1	2	2	2	1	1	2
K4BLW3	K4BLW3	1	1	1	>tr|K4BLW3|K4BLW3_SOLLC Uncharacterized protein OS=Solanum lycopersicum PE=4 SV=1	1	1	1	1	0	1	1	1	1	0	0	0	0	0	0	0	0	0	0	0	0	1	1	1	1	0	0	0	0	0	0	0	0	0	0	0	0	1	1	1	1	0	0	0
K4BMB8	K4BMB8	11	11	11	>tr|K4BMB8|K4BMB8_SOLLC Uncharacterized protein OS=Solanum lycopersicum PE=3 SV=1	1	11	11	11	7	10	10	10	10	10	10	10	11	11	10	11	8	5	9	9	7	10	10	10	10	10	10	10	11	11	10	11	8	5	9	9	7	10	10	10	10	10	10	10
K4BMH9	K4BMH9	1	1	1	>tr|K4BMH9|K4BMH9_SOLLC Uncharacterized protein OS=Solanum lycopersicum PE=4 SV=1	1	1	1	1	1	0	0	0	0	0	0	1	0	0	0	0	1	0	1	1	1	0	0	0	0	0	0	1	0	0	0	0	1	0	1	1	1	0	0	0	0	0	0	1
K4BMW0	K4BMW0	3	3	3	>tr|K4BMW0|K4BMW0_SOLLC Uncharacterized protein OS=Solanum lycopersicum PE=4 SV=1	1	3	3	3	1	2	2	2	3	2	3	3	2	2	2	2	1	2	2	2	1	2	2	2	3	2	3	3	2	2	2	2	1	2	2	2	1	2	2	2	3	2	3	3
K4BN40	K4BN40	3	3	3	>tr|K4BN40|K4BN40_SOLLC Uncharacterized protein OS=Solanum lycopersicum PE=3 SV=1	1	3	3	3	0	2	3	3	2	3	3	2	3	3	3	3	1	1	2	2	0	2	3	3	2	3	3	2	3	3	3	3	1	1	2	2	0	2	3	3	2	3	3	2
Q43143;K4BN62	Q43143;K4BN62	2;2	2;2	2;2	>sp|Q43143|PMEU1_SOLLC Pectinesterase/pectinesterase inhibitor U1 OS=Solanum lycopersicum GN=PMEU1 PE=2 SV=1;>tr|K4BN62|K4BN62_SOLLC Pectinesterase OS=Solanum lycopersicum PE=4 SV=1	2	2	2	2	2	2	1	2	2	2	2	2	2	2	2	2	1	2	1	1	2	2	1	2	2	2	2	2	2	2	2	2	1	2	1	1	2	2	1	2	2	2	2	2
K4BNA9	K4BNA9	3	3	3	>tr|K4BNA9|K4BNA9_SOLLC Uncharacterized protein OS=Solanum lycopersicum PE=4 SV=1	1	3	3	3	2	3	3	3	3	3	3	3	3	2	2	2	2	1	2	2	2	3	3	3	3	3	3	3	3	2	2	2	2	1	2	2	2	3	3	3	3	3	3	3
K4BNE8	K4BNE8	1	1	1	>tr|K4BNE8|K4BNE8_SOLLC Uncharacterized protein OS=Solanum lycopersicum PE=4 SV=1	1	1	1	1	0	0	0	1	1	1	0	1	0	1	1	1	0	0	0	0	0	0	0	1	1	1	0	1	0	1	1	1	0	0	0	0	0	0	0	1	1	1	0	1
K4BNM2	K4BNM2	10	10	6	>tr|K4BNM2|K4BNM2_SOLLC Uncharacterized protein OS=Solanum lycopersicum PE=3 SV=1	1	10	10	6	3	5	8	9	9	8	8	9	10	9	7	10	4	3	4	2	3	5	8	9	9	8	8	9	10	9	7	10	4	3	4	2	2	3	4	5	5	4	4	5
K4BNM3	K4BNM3	7	6	6	>tr|K4BNM3|K4BNM3_SOLLC Uncharacterized protein OS=Solanum lycopersicum PE=3 SV=1	1	7	6	6	1	4	6	7	7	7	7	6	6	6	7	5	3	2	4	3	1	3	5	6	6	6	6	5	5	5	6	4	2	1	3	2	1	3	5	6	6	6	6	5
K4BNT6	K4BNT6	3	3	3	>tr|K4BNT6|K4BNT6_SOLLC Uncharacterized protein OS=Solanum lycopersicum PE=4 SV=1	1	3	3	3	0	0	1	2	1	0	2	2	1	2	1	2	3	2	3	3	0	0	1	2	1	0	2	2	1	2	1	2	3	2	3	3	0	0	1	2	1	0	2	2
K4BNU8	K4BNU8	6	6	6	>tr|K4BNU8|K4BNU8_SOLLC Uncharacterized protein OS=Solanum lycopersicum PE=3 SV=1	1	6	6	6	2	4	6	6	6	6	5	4	5	5	6	6	1	2	4	3	2	4	6	6	6	6	5	4	5	5	6	6	1	2	4	3	2	4	6	6	6	6	5	4
K4BP29	K4BP29	8	8	7	>tr|K4BP29|K4BP29_SOLLC Alpha-galactosidase OS=Solanum lycopersicum PE=3 SV=1	1	8	8	7	3	4	8	4	6	7	7	6	7	8	8	6	2	4	2	2	3	4	8	4	6	7	7	6	7	8	8	6	2	4	2	2	2	3	7	3	5	6	6	5
K4BP39	K4BP39	3	3	3	>tr|K4BP39|K4BP39_SOLLC Uncharacterized protein OS=Solanum lycopersicum PE=4 SV=1	1	3	3	3	1	2	3	3	3	1	1	3	3	2	3	3	0	0	0	1	1	2	3	3	3	1	1	3	3	2	3	3	0	0	0	1	1	2	3	3	3	1	1	3
K4BPB8	K4BPB8	15	15	14	>tr|K4BPB8|K4BPB8_SOLLC Uncharacterized protein OS=Solanum lycopersicum PE=3 SV=1	1	15	15	14	6	9	13	14	13	13	14	14	14	13	13	14	9	9	7	7	6	9	13	14	13	13	14	14	14	13	13	14	9	9	7	7	6	9	13	13	13	13	14	14
K4BPJ4;K4D9M3	K4BPJ4;K4D9M3	1;1	1;1	1;1	>tr|K4BPJ4|K4BPJ4_SOLLC Uncharacterized protein OS=Solanum lycopersicum PE=4 SV=1;>tr|K4D9M3|K4D9M3_SOLLC Uncharacterized protein OS=Solanum lycopersicum PE=4 SV=1	2	1	1	1	0	0	0	0	0	0	1	0	1	1	1	0	0	0	0	0	0	0	0	0	0	0	1	0	1	1	1	0	0	0	0	0	0	0	0	0	0	0	1	0
K4BPK4;K4C331	K4BPK4	5;1	5;1	5;1	>tr|K4BPK4|K4BPK4_SOLLC Uncharacterized protein OS=Solanum lycopersicum PE=3 SV=1	2	5	5	5	2	3	4	5	4	3	3	3	3	3	3	4	2	1	3	2	2	3	4	5	4	3	3	3	3	3	3	4	2	1	3	2	2	3	4	5	4	3	3	3
K4BPU9	K4BPU9	1	1	1	>tr|K4BPU9|K4BPU9_SOLLC Uncharacterized protein OS=Solanum lycopersicum PE=4 SV=1	1	1	1	1	0	1	1	1	1	0	1	0	0	1	1	0	0	0	1	0	0	1	1	1	1	0	1	0	0	1	1	0	0	0	1	0	0	1	1	1	1	0	1	0
[truncated: 536 more rows]
[truncated: 129 more columns]

## Sheet: parameters
Parameter	Value
Version	1.5.2.8
User name	LCMS
Machine name	BICMAXQUANT2
Date of writing	2017-10-05 11:34:07
[truncated: 60 more rows]

## Sheet: summary
Raw file	Experiment	Enzyme	Enzyme mode	Enzyme first search	Enzyme mode first search	Use enzyme first search	Variable modifications	Variable modifications first search	Use variable modifications first search	Multiplicity	Max. missed cleavages	Labels0	LC-MS run type	Time-dependent recalibration	MS	MS/MS	MS/MS Submitted	MS/MS Submitted (SIL)	MS/MS Submitted (ISO)	MS/MS Submitted (PEAK)	MS/MS Identified	MS/MS Identified (SIL)	MS/MS Identified (ISO)	MS/MS Identified (PEAK)	MS/MS Identified [%]	MS/MS Identified (SIL) [%]	MS/MS Identified (ISO) [%]	MS/MS Identified (PEAK) [%]	Peptide Sequences Identified	Peaks	Peaks Sequenced	Peaks Sequenced [%]	Peaks Repeatedly Sequenced	Peaks Repeatedly Sequenced [%]	Isotope Patterns	Isotope Patterns Sequenced	Isotope Patterns Sequenced (z>1)	Isotope Patterns Sequenced [%]	Isotope Patterns Sequenced (z>1) [%]	Isotope Patterns Repeatedly Sequenced	Isotope Patterns Repeatedly Sequenced [%]	Recalibrated	Av. Absolute Mass Deviation [ppm]	Mass Standard Deviation [ppm]	Av. Absolute Mass Deviation [mDa]	Mass Standard Deviation [mDa]	Label free norm param
[truncated: 33 more rows]
