# Supplementary material for: Xylem Sap Proteomics Reveals Distinct Differences Between R Gene- and Endophyte-Mediated Resistance Against Fusarium Wilt Disease in Tomato
Source: Front Microbiol. 2018 Dec 4;9:2977. doi: 10.3389/fmicb.2018.02977 (PMC6288350; doi:10.3389/fmicb.2018.02977)
Supplement: TABLE S2 — Fol007 proteins identified and label-free quantified in Bioassay 1. LFQ values are in Log10 scale and 3,9 represent the LFQ cutoff. [file Table_2.XLSX]

## Sheet: Sheet1
Uniprot ID	Functional description/name	LFQ Coinoc	Fold-change Coinoc vs Mock	LFQ Fol007	Fold-change Fol007 vs Mock
A0A0J9WTF1	Six6	5.71169	64.8164	7.40316	3185.36
A0A0C4DHX8	Oxidorreductase	6.79177	779.423	8.3737	29764.9
A0A0C4DHX9	Exo-beta-1,3-D-galactanase	3.9	1	5.68839	61.4319
A0A0C4DI32	Avr2 (Six3)	5.78795	77.2588	7.50826	4057.49
A0A0J9W9U9	Six2	4.60366	5.05428	7.12946	1696.14
A0A0J9U4A9	Beta-N-acetylhexosaminidase	3.9	1	5.11282	16.3239
A0A0J9UFE2	Beta-glucosidase	3.9	1	6.06896	147.557
A0A0D2XEX9	Hydrolase	3.9	1	5.70358	63.6183
A0A0D2XG65	Uncharacterized protein	3.9	1	6.06508	146.245
A0A0D2XH14	Beta-fructofuranosidase	3.9	1	6.02169	132.339
A0A0D2XI82	Uncharacterized protein	3.9	1	5.71403	65.1678
A0A0D2XKX7	Carboxypeptidase	3.9	1	6.09504	156.69
A0A0D2XP63	Uncharacterized protein	3.9	1	6.26543	231.967
A0A0D2XU22	Carboxypeptidase	3.9	1	6.33685	273.431
A0A0D2XWF0	Uncharacterized protein	3.9	1	6.5778	476.209
A0A0J9VCC2	Oxidorreductase	3.9	1	6.32739	267.54
A0A0D2Y191	Hydrolase	5.29162	24.6388	3.9	1
A0A0D2Y397	Chitinase	4.39984	3.16113	6.39438	312.161
A0A0D2Y3T8	NAD-binding protein	3.9	1	6.5805	479.183
A0A0D2Y3V7	Uncharacterized protein	3.9	1	6.06356	145.735
A0A0D2Y628	Glycosyl hydrolase	3.9	1	6.09489	156.635
A0A0D2Y661	Alpha-1,2-Mannosidase	3.9	1	5.99153	123.461
A0A0D2Y7R5	Pectinesterase	3.9	1	6.51733	414.316
A0A0D2YCH2	Polygalacturonase	3.9	1	5.63615	54.4686
A0A0D2YAL3	FAD/NAD amino oxydase	3.9	1	5.85615	90.3962
A0A0D2YD41	Six9	4.2216	2.09701	3.9	1
A0A0D2YD52	Catalase-peroxidase	4.20826	2.03356	6.84358	878.173
A0A0D2YHN7	Aspartic peptidase	4.1773	1.89365	6.65778	572.502
A0A0D2YKS3	Pectate lyase	3.9	1	6.87551	945.18
A0A0J9VTU9	Aminohydrolase	3.9	1	5.81009	81.3007
A0A0J9W8W9	Six1	4.74023	6.92198	8.35285	28369.7
A0A0J9W9G5	Catalase-peroxidase	6.14992	177.794	8.1011	15889.1
A0A0J9WIA2	Aspartic peptidase	4.83997	8.70894	6.51568	412.744
E6PBN4	Galactose oxidase	3.9	1	6.00849	128.378
W9JC49	Catalase-peroxidase	4.61788	5.22252	6.73136	678.207
A0A0C4DHY6	Putative arabinanase	3.9	1	5.43894	34.5888
W9JLQ6	FAD/NAD binding protein	4.53933	4.35846	7.3937	3116.74
A0A0J9WKQ5	Leucine-rich repeat domain-containing protein	3.9	1	7.00004	1259.05
A0A0J9UNY6	1,3-beta-glucanosyltransferase	3.9	1	6.3127	258.644
