# Supplementary material for: Xylem Sap Proteomics Reveals Distinct Differences Between R Gene- and Endophyte-Mediated Resistance Against Fusarium Wilt Disease in Tomato
Source: Front Microbiol. 2018 Dec 4;9:2977. doi: 10.3389/fmicb.2018.02977 (PMC6288350; doi:10.3389/fmicb.2018.02977)
Supplement: TABLE S4 — List of PR-5 proteins found in xylem sap of both bioassays. Uniprot IDs, names of the proteins, average of LFQ intensities for every treatment of the two bioassays, predicted location, GO category, disulphide bonds and length of the proteins are depicted in the table. LFQ values are represented in Log10 scale. [file Table_4.XLSX]

## Sheet: Sheet1
		Susceptible C32 tomatoes				Resistant KG324 tomatoes
Uniprot ID	Name	Average LFQ Mock	Average LFQ Endophyte	Average LFQ Coinoc	Average LFQ Pathogen	Average LFQ Mock	Average LFQ Pathogen	Location	GO category	Disulfide bonds	Length (aa)	Observations
Q8LPU1	PR-5X	6.04848	6.91922	7.48918	7.27525	6.16484	8.38133	Extracellular	Stress response	8 (16 cysteines)	226	DAP in Fol007 vs Mock in susceptible (17-fold) and resistant plants (158-fold)
P12670	NP24	3.9	5.2432	5.41469	3.9	6.94093	6.27563	Extracellular	Stress response	8 (17 cysteines)	247	Accumulates 22-fold in Fo47 vs Mock and 33-fold in Coinoc vs Mock
K4CP63/Q01591/K4CP65/K4CP64	Osmotin-like protein	4.92102	5.01397	4.68061	3.9	8.33271	8.77119	Extracellular	Stress response	8 (16)/8 (16)/8 (17)/8 (17)	246/238/250/250
K4CP59	Osmotin-like protein	6.36271	6.22059	5.95055	6.16381	7.36578	7.24929	Extracellular	Stress response	2 (5 cysteines)	157
K4BV68	Thaumatin-like protein	5.28057	5.13133	4.97349	3.9	6.60176	6.81669	Extracellular	Stress response	8 (17 cysteines)	247	DAP in Fol007 vs Mock in susceptible plants (24-fold negatively accumulated)
K4BVN4	Thaumatin-like protein	6.5873	6.62337	6.49133	6.41521	7.51708	7.60287	Extracellular	Stress response	8 (18 cysteines)	335
K4BAP4	Thaumatin-like protein	6.56665	6.61597	6.2834	5.64357	7.24031	7.27767	Extracellular	Stress response	8 (17 cysteines)	326
K4DFX0	Thaumatin-like protein	x	x	x	x	6.06782	5.5	Extracellular	Stress response	8 (16 cysteines)	227	Not present in susceptible plants
K4BBQ9	Thaumatin-like protein	x	x	x	x	6.04595	5.77633	Extracellular	Stress response	8 (18 cysteines)	270	Not present in susceptible plants
