# Supplementary material for: Xylem Sap Proteomics Reveals Distinct Differences Between R Gene- and Endophyte-Mediated Resistance Against Fusarium Wilt Disease in Tomato
Source: Front Microbiol. 2018 Dec 4;9:2977. doi: 10.3389/fmicb.2018.02977 (PMC6288350; doi:10.3389/fmicb.2018.02977)
Supplement: TABLE S5 — List of xylem sap proteins whose relative abundance changes upon co-inoculation of tomato with Fo47:Fol007 comparing to Fo47-inoculated. [file Table_5.XLSX]

## Sheet: Sheet1
Uniprot ID	Location	GO category	Functional description	Fold change	Pvalue
K4ASJ7	Extracellular	peroxidases	Peroxidase	-11.531	2.77237e-05
K4B273	Extracellular	metabolism	Lipid-transfer protein	-14.8615	3.93865e-05
K4BBH7	Extracellular	stress response	Glucan endo-1,3-beta-glucosidase	14.15	0.0001
Q01412	Extracellular	stress response	Glucan endo-1,3-beta-glucosidase A	10.9135	0.000178839
K4BK30	Cytoplasmatic	signalling	Leucine-rich repeat protein kinase	-10.07	0.0002
K4C9N8	Extracellular	cell wall	FASCICLIN-like arabinogalactan protein	-17.0178	0.0107591
K4CFD4	Cytoplasmatic	metabolism	Aconitate hydratase	20.1297	0.0262559
K4C1C1	Extracellular	peroxidases	Peroxidase	-159.012	0.0328013
