# Supplementary material for: Xylem Sap Proteomics Reveals Distinct Differences Between R Gene- and Endophyte-Mediated Resistance Against Fusarium Wilt Disease in Tomato
Source: Front Microbiol. 2018 Dec 4;9:2977. doi: 10.3389/fmicb.2018.02977 (PMC6288350; doi:10.3389/fmicb.2018.02977)
Supplement: TABLE S7 — Overview of the protein groups detected peptides overlapping with NP24 and PR-5x. Filled in green the LFQ intensities obtained by only using unique peptides for the protein quantification. LFQ intensities are represented in Log10 scale. [file Table_7.XLSX]

## Sheet: NP24 & PR-5x (protein groups)
Protein IDs	Majority protein IDs	Peptide counts all	Peptide counts razor unique	Peptide counts unique	Peptides	Razor unique peptides	Unique peptides	Sequence coverage	Unique razor sequence coverage	Unique sequence coverage	Mol weight kDa	Sequence length	LFQ intensity FR13_Mock_XS2	LFQ intensity FR14_Mock_XS3	LFQ intensity FR15_Mock_XS4	LFQ intensity FR16_Fo47_XS1	LFQ intensity FR17_Fo47_XS2	LFQ intensity FR18_Fo47_XS3	LFQ intensity FR19_Fo47_XS4	LFQ intensity FR20_Coinoc_XS1	LFQ intensity FR21_Coinoc_XS2	LFQ intensity FR22_Coinoc_XS3	LFQ intensity FR23_Coinoc_XS4	LFQ intensity FR24_Fol007_XS1	LFQ intensity FR25_Fol007_XS2	LFQ intensity FR26_Fol007_XS3	LFQ intensity FR27_Fol007_XS4	LFQ intensity FR36_Mock_i2S1	LFQ intensity FR37_Mock_i2S2	LFQ intensity FR38_Mock_i2S3	LFQ intensity FR39_Mock_i2S4	LFQ intensity FR40_Fol007_i2S1	LFQ intensity FR41_Fol007_i2S2	LFQ intensity FR42_Fol007_i2S3	LFQ intensity FR43_Fol007_i2S4
P12670 (NP24)	P12670	5	3	3	5	3	3	23.1	15.8	15.8	26.646	247	0	0	0	3848200	3643200	1972800	4946900	3313600	5375100	5543500	5512100	0	0	0	0	6783700	6055800	5183300	9675400	8576600	4719000	0	0
Q8LPU1 (PR-5x)	Q8LPU1	7	7	4	7	7	4	50.4	50.4	36.7	24.59	226	0	0	0	21876000	13834000	13109000	33984000	34828000	83054000	89054000	108050000	43761000	0	101420000	391490000	13510000	0	0	6112200	249900000	336650000	198850000	42638000
